# Supplementary material for: Microtubules regulate pancreatic β-cell heterogeneity via spatiotemporal control of insulin secretion hot spots
Source: eLife. 2021 Nov 16;10:e59912. doi: 10.7554/eLife.59912 (PMC8635970; doi:10.7554/eLife.59912)
Supplement: Figure 5—source data 2. [file elife-59912-fig5-data2.zip]

Archive with 175 entries (164 files):
- Figure 5-source data 1-Python scripts that produce statistical analysis and plots for Figure 5B-F/.DS_Store
- Figure 5-source data 1-Python scripts that produce statistical analysis and plots for Figure 5B-F/.ipynb_checkpoints/
- Figure 5-source data 1-Python scripts that produce statistical analysis and plots for Figure 5B-F/.ipynb_checkpoints/Quantify_Cluster_TimeBetween_ClusterCellLinked-checkpoint.ipynb
- Figure 5-source data 1-Python scripts that produce statistical analysis and plots for Figure 5B-F/__pycache__/
- Figure 5-source data 1-Python scripts that produce statistical analysis and plots for Figure 5B-F/__pycache__/Clustering_Functions.cpython-37.pyc
- Figure 5-source data 1-Python scripts that produce statistical analysis and plots for Figure 5B-F/Clustering_Functions.py
- Figure 5-source data 1-Python scripts that produce statistical analysis and plots for Figure 5B-F/ControlHigh2/
- Figure 5-source data 1-Python scripts that produce statistical analysis and plots for Figure 5B-F/ControlHigh2/.DS_Store
- Figure 5-source data 1-Python scripts that produce statistical analysis and plots for Figure 5B-F/ControlHigh2/Control High Islet 1.csv
- Figure 5-source data 1-Python scripts that produce statistical analysis and plots for Figure 5B-F/ControlHigh2/Control High Islet 10.csv
- Figure 5-source data 1-Python scripts that produce statistical analysis and plots for Figure 5B-F/ControlHigh2/Control High Islet 11.csv
- Figure 5-source data 1-Python scripts that produce statistical analysis and plots for Figure 5B-F/ControlHigh2/Control High Islet 12.csv
- Figure 5-source data 1-Python scripts that produce statistical analysis and plots for Figure 5B-F/ControlHigh2/Control High Islet 13.csv
- Figure 5-source data 1-Python scripts that produce statistical analysis and plots for Figure 5B-F/ControlHigh2/Control High Islet 14.csv
- Figure 5-source data 1-Python scripts that produce statistical analysis and plots for Figure 5B-F/ControlHigh2/Control High Islet 15.csv
- Figure 5-source data 1-Python scripts that produce statistical analysis and plots for Figure 5B-F/ControlHigh2/Control High Islet 16.csv
- Figure 5-source data 1-Python scripts that produce statistical analysis and plots for Figure 5B-F/ControlHigh2/Control High Islet 17.csv
- Figure 5-source data 1-Python scripts that produce statistical analysis and plots for Figure 5B-F/ControlHigh2/Control High Islet 18.csv
- Figure 5-source data 1-Python scripts that produce statistical analysis and plots for Figure 5B-F/ControlHigh2/Control High Islet 19.csv
- Figure 5-source data 1-Python scripts that produce statistical analysis and plots for Figure 5B-F/ControlHigh2/Control High Islet 2.csv
- Figure 5-source data 1-Python scripts that produce statistical analysis and plots for Figure 5B-F/ControlHigh2/Control High Islet 3.csv
- Figure 5-source data 1-Python scripts that produce statistical analysis and plots for Figure 5B-F/ControlHigh2/Control High Islet 4.csv
- Figure 5-source data 1-Python scripts that produce statistical analysis and plots for Figure 5B-F/ControlHigh2/Control High Islet 5.csv
- Figure 5-source data 1-Python scripts that produce statistical analysis and plots for Figure 5B-F/ControlHigh2/Control High Islet 6.csv
- Figure 5-source data 1-Python scripts that produce statistical analysis and plots for Figure 5B-F/ControlHigh2/Control High Islet 7.csv
- Figure 5-source data 1-Python scripts that produce statistical analysis and plots for Figure 5B-F/ControlHigh2/Control High Islet 8.csv
- Figure 5-source data 1-Python scripts that produce statistical analysis and plots for Figure 5B-F/ControlHigh2/Control High Islet 9.csv
- Figure 5-source data 1-Python scripts that produce statistical analysis and plots for Figure 5B-F/ControlLow2/
- Figure 5-source data 1-Python scripts that produce statistical analysis and plots for Figure 5B-F/ControlLow2/Control Low Islet 1.csv
- Figure 5-source data 1-Python scripts that produce statistical analysis and plots for Figure 5B-F/ControlLow2/Control Low Islet 10.csv
- Figure 5-source data 1-Python scripts that produce statistical analysis and plots for Figure 5B-F/ControlLow2/Control Low Islet 11.csv
- Figure 5-source data 1-Python scripts that produce statistical analysis and plots for Figure 5B-F/ControlLow2/Control Low Islet 12.csv
- Figure 5-source data 1-Python scripts that produce statistical analysis and plots for Figure 5B-F/ControlLow2/Control Low Islet 13.csv
- Figure 5-source data 1-Python scripts that produce statistical analysis and plots for Figure 5B-F/ControlLow2/Control Low Islet 14.csv
- Figure 5-source data 1-Python scripts that produce statistical analysis and plots for Figure 5B-F/ControlLow2/Control Low Islet 15.csv
- Figure 5-source data 1-Python scripts that produce statistical analysis and plots for Figure 5B-F/ControlLow2/Control Low Islet 16.csv
- Figure 5-source data 1-Python scripts that produce statistical analysis and plots for Figure 5B-F/ControlLow2/Control Low Islet 17.csv
- Figure 5-source data 1-Python scripts that produce statistical analysis and plots for Figure 5B-F/ControlLow2/Control Low Islet 2.csv
- Figure 5-source data 1-Python scripts that produce statistical analysis and plots for Figure 5B-F/ControlLow2/Control Low Islet 3.csv
- Figure 5-source data 1-Python scripts that produce statistical analysis and plots for Figure 5B-F/ControlLow2/Control Low Islet 4.csv
- Figure 5-source data 1-Python scripts that produce statistical analysis and plots for Figure 5B-F/ControlLow2/Control Low Islet 5.csv
- Figure 5-source data 1-Python scripts that produce statistical analysis and plots for Figure 5B-F/ControlLow2/Control Low Islet 6.csv
- Figure 5-source data 1-Python scripts that produce statistical analysis and plots for Figure 5B-F/ControlLow2/Control Low Islet 7.csv
- Figure 5-source data 1-Python scripts that produce statistical analysis and plots for Figure 5B-F/ControlLow2/Control Low Islet 8.csv
- Figure 5-source data 1-Python scripts that produce statistical analysis and plots for Figure 5B-F/ControlLow2/Control Low Islet 9.csv
- Figure 5-source data 1-Python scripts that produce statistical analysis and plots for Figure 5B-F/NOCHigh2/
- Figure 5-source data 1-Python scripts that produce statistical analysis and plots for Figure 5B-F/NOCHigh2/Nocodazole High Islet 1.csv
- Figure 5-source data 1-Python scripts that produce statistical analysis and plots for Figure 5B-F/NOCHigh2/Nocodazole High Islet 10.csv
- Figure 5-source data 1-Python scripts that produce statistical analysis and plots for Figure 5B-F/NOCHigh2/Nocodazole High Islet 11.csv
- Figure 5-source data 1-Python scripts that produce statistical analysis and plots for Figure 5B-F/NOCHigh2/Nocodazole High Islet 12.csv
- Figure 5-source data 1-Python scripts that produce statistical analysis and plots for Figure 5B-F/NOCHigh2/Nocodazole High Islet 13.csv
- Figure 5-source data 1-Python scripts that produce statistical analysis and plots for Figure 5B-F/NOCHigh2/Nocodazole High Islet 14.csv
- Figure 5-source data 1-Python scripts that produce statistical analysis and plots for Figure 5B-F/NOCHigh2/Nocodazole High Islet 15.csv
- Figure 5-source data 1-Python scripts that produce statistical analysis and plots for Figure 5B-F/NOCHigh2/Nocodazole High Islet 16.csv
- Figure 5-source data 1-Python scripts that produce statistical analysis and plots for Figure 5B-F/NOCHigh2/Nocodazole High Islet 17.csv
- Figure 5-source data 1-Python scripts that produce statistical analysis and plots for Figure 5B-F/NOCHigh2/Nocodazole High Islet 18.csv
- Figure 5-source data 1-Python scripts that produce statistical analysis and plots for Figure 5B-F/NOCHigh2/Nocodazole High Islet 2.csv
- Figure 5-source data 1-Python scripts that produce statistical analysis and plots for Figure 5B-F/NOCHigh2/Nocodazole High Islet 3.csv
- Figure 5-source data 1-Python scripts that produce statistical analysis and plots for Figure 5B-F/NOCHigh2/Nocodazole High Islet 4.csv
- Figure 5-source data 1-Python scripts that produce statistical analysis and plots for Figure 5B-F/NOCHigh2/Nocodazole High Islet 5.csv
- Figure 5-source data 1-Python scripts that produce statistical analysis and plots for Figure 5B-F/NOCHigh2/Nocodazole High Islet 6.csv
- Figure 5-source data 1-Python scripts that produce statistical analysis and plots for Figure 5B-F/NOCHigh2/Nocodazole High Islet 7.csv
- Figure 5-source data 1-Python scripts that produce statistical analysis and plots for Figure 5B-F/NOCHigh2/Nocodazole High Islet 8.csv
- Figure 5-source data 1-Python scripts that produce statistical analysis and plots for Figure 5B-F/NOCHigh2/Nocodazole High Islet 9.csv
- Figure 5-source data 1-Python scripts that produce statistical analysis and plots for Figure 5B-F/NOCLow2/
- Figure 5-source data 1-Python scripts that produce statistical analysis and plots for Figure 5B-F/NOCLow2/.DS_Store
- Figure 5-source data 1-Python scripts that produce statistical analysis and plots for Figure 5B-F/NOCLow2/Nocodazole Low Islet 1.csv
- Figure 5-source data 1-Python scripts that produce statistical analysis and plots for Figure 5B-F/NOCLow2/Nocodazole Low Islet 10.csv
- Figure 5-source data 1-Python scripts that produce statistical analysis and plots for Figure 5B-F/NOCLow2/Nocodazole Low Islet 11.csv
- Figure 5-source data 1-Python scripts that produce statistical analysis and plots for Figure 5B-F/NOCLow2/Nocodazole Low Islet 12.csv
- Figure 5-source data 1-Python scripts that produce statistical analysis and plots for Figure 5B-F/NOCLow2/Nocodazole Low Islet 13.csv
- Figure 5-source data 1-Python scripts that produce statistical analysis and plots for Figure 5B-F/NOCLow2/Nocodazole Low Islet 14.csv
- Figure 5-source data 1-Python scripts that produce statistical analysis and plots for Figure 5B-F/NOCLow2/Nocodazole Low Islet 15.csv
- Figure 5-source data 1-Python scripts that produce statistical analysis and plots for Figure 5B-F/NOCLow2/Nocodazole Low Islet 16.csv
- Figure 5-source data 1-Python scripts that produce statistical analysis and plots for Figure 5B-F/NOCLow2/Nocodazole Low Islet 17.csv
- Figure 5-source data 1-Python scripts that produce statistical analysis and plots for Figure 5B-F/NOCLow2/Nocodazole Low Islet 18.csv
- Figure 5-source data 1-Python scripts that produce statistical analysis and plots for Figure 5B-F/NOCLow2/Nocodazole Low Islet 2.csv
- Figure 5-source data 1-Python scripts that produce statistical analysis and plots for Figure 5B-F/NOCLow2/Nocodazole Low Islet 3.csv
- Figure 5-source data 1-Python scripts that produce statistical analysis and plots for Figure 5B-F/NOCLow2/Nocodazole Low Islet 4.csv
- Figure 5-source data 1-Python scripts that produce statistical analysis and plots for Figure 5B-F/NOCLow2/Nocodazole Low Islet 5.csv
- Figure 5-source data 1-Python scripts that produce statistical analysis and plots for Figure 5B-F/NOCLow2/Nocodazole Low Islet 6.csv
- Figure 5-source data 1-Python scripts that produce statistical analysis and plots for Figure 5B-F/NOCLow2/Nocodazole Low Islet 7.csv
- Figure 5-source data 1-Python scripts that produce statistical analysis and plots for Figure 5B-F/NOCLow2/Nocodazole Low Islet 8.csv
- Figure 5-source data 1-Python scripts that produce statistical analysis and plots for Figure 5B-F/NOCLow2/Nocodazole Low Islet 9.csv
- Figure 5-source data 1-Python scripts that produce statistical analysis and plots for Figure 5B-F/Pickles/
- Figure 5-source data 1-Python scripts that produce statistical analysis and plots for Figure 5B-F/Pickles/ControlHigh2_NonClusterWaitTimes.pickle
- Figure 5-source data 1-Python scripts that produce statistical analysis and plots for Figure 5B-F/Pickles/ControlHigh2_Size_Time_Age_df.pickle
- Figure 5-source data 1-Python scripts that produce statistical analysis and plots for Figure 5B-F/Pickles/ControlHigh2_Size_Time_Age_Trunc_df.pickle
- Figure 5-source data 1-Python scripts that produce statistical analysis and plots for Figure 5B-F/Pickles/ControlHigh2_WaitTimes_Size_arr.pickle
- Figure 5-source data 1-Python scripts that produce statistical analysis and plots for Figure 5B-F/Pickles/ControlHigh2_WaitTimes_Size_Trunc_arr.pickle
- Figure 5-source data 1-Python scripts that produce statistical analysis and plots for Figure 5B-F/Pickles/ControlLow2_NonClusterWaitTimes.pickle
- Figure 5-source data 1-Python scripts that produce statistical analysis and plots for Figure 5B-F/Pickles/ControlLow2_Size_Time_Age_df.pickle
- Figure 5-source data 1-Python scripts that produce statistical analysis and plots for Figure 5B-F/Pickles/ControlLow2_Size_Time_Age_Trunc_df.pickle
- Figure 5-source data 1-Python scripts that produce statistical analysis and plots for Figure 5B-F/Pickles/ControlLow2_WaitTimes_Size_arr.pickle
- Figure 5-source data 1-Python scripts that produce statistical analysis and plots for Figure 5B-F/Pickles/ControlLow2_WaitTimes_Size_Trunc_arr.pickle
- Figure 5-source data 1-Python scripts that produce statistical analysis and plots for Figure 5B-F/Pickles/NOCHigh2_NonClusterWaitTimes.pickle
- Figure 5-source data 1-Python scripts that produce statistical analysis and plots for Figure 5B-F/Pickles/NOCHigh2_Size_Time_Age_df.pickle
- Figure 5-source data 1-Python scripts that produce statistical analysis and plots for Figure 5B-F/Pickles/NOCHigh2_Size_Time_Age_Trunc_df.pickle
- Figure 5-source data 1-Python scripts that produce statistical analysis and plots for Figure 5B-F/Pickles/NOCHigh2_WaitTimes_Size_arr.pickle
- Figure 5-source data 1-Python scripts that produce statistical analysis and plots for Figure 5B-F/Pickles/NOCHigh2_WaitTimes_Size_Trunc_arr.pickle
- Figure 5-source data 1-Python scripts that produce statistical analysis and plots for Figure 5B-F/Pickles/NOCLow2_NonClusterWaitTimes.pickle
- Figure 5-source data 1-Python scripts that produce statistical analysis and plots for Figure 5B-F/Pickles/NOCLow2_Size_Time_Age_df.pickle
- Figure 5-source data 1-Python scripts that produce statistical analysis and plots for Figure 5B-F/Pickles/NOCLow2_Size_Time_Age_Trunc_df.pickle
- Figure 5-source data 1-Python scripts that produce statistical analysis and plots for Figure 5B-F/Pickles/NOCLow2_WaitTimes_Size_arr.pickle
- Figure 5-source data 1-Python scripts that produce statistical analysis and plots for Figure 5B-F/Pickles/NOCLow2_WaitTimes_Size_Trunc_arr.pickle
- Figure 5-source data 1-Python scripts that produce statistical analysis and plots for Figure 5B-F/Pickles/TaxolHigh2_NonClusterWaitTimes.pickle
- Figure 5-source data 1-Python scripts that produce statistical analysis and plots for Figure 5B-F/Pickles/TaxolHigh2_Size_Time_Age_df.pickle
- Figure 5-source data 1-Python scripts that produce statistical analysis and plots for Figure 5B-F/Pickles/TaxolHigh2_Size_Time_Age_Trunc_df.pickle
- Figure 5-source data 1-Python scripts that produce statistical analysis and plots for Figure 5B-F/Pickles/TaxolHigh2_WaitTimes_Size_arr.pickle
- Figure 5-source data 1-Python scripts that produce statistical analysis and plots for Figure 5B-F/Pickles/TaxolHigh2_WaitTimes_Size_Trunc_arr.pickle
- Figure 5-source data 1-Python scripts that produce statistical analysis and plots for Figure 5B-F/Pickles/TaxolLow2_NonClusterWaitTimes.pickle
- Figure 5-source data 1-Python scripts that produce statistical analysis and plots for Figure 5B-F/Pickles/TaxolLow2_Size_Time_Age_df.pickle
- Figure 5-source data 1-Python scripts that produce statistical analysis and plots for Figure 5B-F/Pickles/TaxolLow2_Size_Time_Age_Trunc_df.pickle
- Figure 5-source data 1-Python scripts that produce statistical analysis and plots for Figure 5B-F/Pickles/TaxolLow2_WaitTimes_Size_arr.pickle
- Figure 5-source data 1-Python scripts that produce statistical analysis and plots for Figure 5B-F/Pickles/TaxolLow2_WaitTimes_Size_Trunc_arr.pickle
- Figure 5-source data 1-Python scripts that produce statistical analysis and plots for Figure 5B-F/Quantify_Cluster_TimeBetween_ClusterCellLinked.ipynb
- Figure 5-source data 1-Python scripts that produce statistical analysis and plots for Figure 5B-F/StatisticalAnalysis/
- Figure 5-source data 1-Python scripts that produce statistical analysis and plots for Figure 5B-F/StatisticalAnalysis/.DS_Store
- Figure 5-source data 1-Python scripts that produce statistical analysis and plots for Figure 5B-F/StatisticalAnalysis/.ipynb_checkpoints/
- Figure 5-source data 1-Python scripts that produce statistical analysis and plots for Figure 5B-F/StatisticalAnalysis/.ipynb_checkpoints/KS_Pvals__CredibleInts-checkpoint.ipynb
- Figure 5-source data 1-Python scripts that produce statistical analysis and plots for Figure 5B-F/StatisticalAnalysis/~$Holmes_Results_05142020.pptx
- Figure 5-source data 1-Python scripts that produce statistical analysis and plots for Figure 5B-F/StatisticalAnalysis/Cluster_WaitTimes.pdf
- Figure 5-source data 1-Python scripts that produce statistical analysis and plots for Figure 5B-F/StatisticalAnalysis/ForestPlot_Beta_keep.pdf
- Figure 5-source data 1-Python scripts that produce statistical analysis and plots for Figure 5B-F/StatisticalAnalysis/KS_Pvals__CredibleInts.ipynb
- Figure 5-source data 1-Python scripts that produce statistical analysis and plots for Figure 5B-F/StatisticalAnalysis/NonCluster_WaitTimes.pdf
- Figure 5-source data 1-Python scripts that produce statistical analysis and plots for Figure 5B-F/StatisticalAnalysis/Pvals_vs_Size_ControlHigh2.csv
- Figure 5-source data 1-Python scripts that produce statistical analysis and plots for Figure 5B-F/StatisticalAnalysis/Pvals_vs_Size_ControlLow2.csv
- Figure 5-source data 1-Python scripts that produce statistical analysis and plots for Figure 5B-F/StatisticalAnalysis/Pvals_vs_Size_NOCHigh2.csv
- Figure 5-source data 1-Python scripts that produce statistical analysis and plots for Figure 5B-F/StatisticalAnalysis/Pvals_vs_Size_NOCLow2.csv
- Figure 5-source data 1-Python scripts that produce statistical analysis and plots for Figure 5B-F/StatisticalAnalysis/Pvals_vs_Size_TaxolHigh2.csv
- Figure 5-source data 1-Python scripts that produce statistical analysis and plots for Figure 5B-F/StatisticalAnalysis/Pvals_vs_Size_TaxolLow2.csv
- Figure 5-source data 1-Python scripts that produce statistical analysis and plots for Figure 5B-F/StatisticalAnalysis/WaitTime_vs_Size_Pvals.pdf
- Figure 5-source data 1-Python scripts that produce statistical analysis and plots for Figure 5B-F/StatisticalAnalysis/WaitTimes_vs_Size_ControlHigh2.csv
- Figure 5-source data 1-Python scripts that produce statistical analysis and plots for Figure 5B-F/StatisticalAnalysis/WaitTimes_vs_Size_ControlLow2.csv
- Figure 5-source data 1-Python scripts that produce statistical analysis and plots for Figure 5B-F/StatisticalAnalysis/WaitTimes_vs_Size_NOCHigh2.csv
- Figure 5-source data 1-Python scripts that produce statistical analysis and plots for Figure 5B-F/StatisticalAnalysis/WaitTimes_vs_Size_NOCLow2.csv
- Figure 5-source data 1-Python scripts that produce statistical analysis and plots for Figure 5B-F/StatisticalAnalysis/WaitTimes_vs_Size_TaxolHigh2.csv
- Figure 5-source data 1-Python scripts that produce statistical analysis and plots for Figure 5B-F/StatisticalAnalysis/WaitTimes_vs_Size_TaxolLow2.csv
- Figure 5-source data 1-Python scripts that produce statistical analysis and plots for Figure 5B-F/TaxolHigh2/
- Figure 5-source data 1-Python scripts that produce statistical analysis and plots for Figure 5B-F/TaxolHigh2/Taxol High Islet 1.csv
- Figure 5-source data 1-Python scripts that produce statistical analysis and plots for Figure 5B-F/TaxolHigh2/Taxol High Islet 10.csv
- Figure 5-source data 1-Python scripts that produce statistical analysis and plots for Figure 5B-F/TaxolHigh2/Taxol High Islet 11.csv
- Figure 5-source data 1-Python scripts that produce statistical analysis and plots for Figure 5B-F/TaxolHigh2/Taxol High Islet 12.csv
- Figure 5-source data 1-Python scripts that produce statistical analysis and plots for Figure 5B-F/TaxolHigh2/Taxol High Islet 13.csv
- Figure 5-source data 1-Python scripts that produce statistical analysis and plots for Figure 5B-F/TaxolHigh2/Taxol High Islet 14.csv
- Figure 5-source data 1-Python scripts that produce statistical analysis and plots for Figure 5B-F/TaxolHigh2/Taxol High Islet 15.csv
- Figure 5-source data 1-Python scripts that produce statistical analysis and plots for Figure 5B-F/TaxolHigh2/Taxol High Islet 16.csv
- Figure 5-source data 1-Python scripts that produce statistical analysis and plots for Figure 5B-F/TaxolHigh2/Taxol High Islet 17.csv
- Figure 5-source data 1-Python scripts that produce statistical analysis and plots for Figure 5B-F/TaxolHigh2/Taxol High Islet 18.csv
- Figure 5-source data 1-Python scripts that produce statistical analysis and plots for Figure 5B-F/TaxolHigh2/Taxol High Islet 19.csv
- Figure 5-source data 1-Python scripts that produce statistical analysis and plots for Figure 5B-F/TaxolHigh2/Taxol High Islet 2.csv
- Figure 5-source data 1-Python scripts that produce statistical analysis and plots for Figure 5B-F/TaxolHigh2/Taxol High Islet 3.csv
- Figure 5-source data 1-Python scripts that produce statistical analysis and plots for Figure 5B-F/TaxolHigh2/Taxol High Islet 4.csv
- Figure 5-source data 1-Python scripts that produce statistical analysis and plots for Figure 5B-F/TaxolHigh2/Taxol High Islet 5.csv
- Figure 5-source data 1-Python scripts that produce statistical analysis and plots for Figure 5B-F/TaxolHigh2/Taxol High Islet 6.csv
- Figure 5-source data 1-Python scripts that produce statistical analysis and plots for Figure 5B-F/TaxolHigh2/Taxol High Islet 7.csv
- Figure 5-source data 1-Python scripts that produce statistical analysis and plots for Figure 5B-F/TaxolHigh2/Taxol High Islet 8.csv
- Figure 5-source data 1-Python scripts that produce statistical analysis and plots for Figure 5B-F/TaxolHigh2/Taxol High Islet 9.csv
- Figure 5-source data 1-Python scripts that produce statistical analysis and plots for Figure 5B-F/TaxolLow2/
- Figure 5-source data 1-Python scripts that produce statistical analysis and plots for Figure 5B-F/TaxolLow2/Taxol Low Islet 1.csv
- Figure 5-source data 1-Python scripts that produce statistical analysis and plots for Figure 5B-F/TaxolLow2/Taxol Low Islet 10.csv
- Figure 5-source data 1-Python scripts that produce statistical analysis and plots for Figure 5B-F/TaxolLow2/Taxol Low Islet 11.csv
- Figure 5-source data 1-Python scripts that produce statistical analysis and plots for Figure 5B-F/TaxolLow2/Taxol Low Islet 12.csv
- Figure 5-source data 1-Python scripts that produce statistical analysis and plots for Figure 5B-F/TaxolLow2/Taxol Low Islet 13.csv
- Figure 5-source data 1-Python scripts that produce statistical analysis and plots for Figure 5B-F/TaxolLow2/Taxol Low Islet 14.csv
- Figure 5-source data 1-Python scripts that produce statistical analysis and plots for Figure 5B-F/TaxolLow2/Taxol Low Islet 15.csv
- Figure 5-source data 1-Python scripts that produce statistical analysis and plots for Figure 5B-F/TaxolLow2/Taxol Low Islet 16.csv
- Figure 5-source data 1-Python scripts that produce statistical analysis and plots for Figure 5B-F/TaxolLow2/Taxol Low Islet 2.csv
- Figure 5-source data 1-Python scripts that produce statistical analysis and plots for Figure 5B-F/TaxolLow2/Taxol Low Islet 3.csv
- Figure 5-source data 1-Python scripts that produce statistical analysis and plots for Figure 5B-F/TaxolLow2/Taxol Low Islet 4.csv
- Figure 5-source data 1-Python scripts that produce statistical analysis and plots for Figure 5B-F/TaxolLow2/Taxol Low Islet 5.csv
- Figure 5-source data 1-Python scripts that produce statistical analysis and plots for Figure 5B-F/TaxolLow2/Taxol Low Islet 6.csv
- Figure 5-source data 1-Python scripts that produce statistical analysis and plots for Figure 5B-F/TaxolLow2/Taxol Low Islet 7.csv
- Figure 5-source data 1-Python scripts that produce statistical analysis and plots for Figure 5B-F/TaxolLow2/Taxol Low Islet 8.csv
- Figure 5-source data 1-Python scripts that produce statistical analysis and plots for Figure 5B-F/TaxolLow2/Taxol Low Islet 9.csv
