# Supplementary material for: Microtubules regulate pancreatic β-cell heterogeneity via spatiotemporal control of insulin secretion hot spots
Source: eLife. 2021 Nov 16;10:e59912. doi: 10.7554/eLife.59912 (PMC8635970; doi:10.7554/eLife.59912)
Supplement: Figure 5—source data 2. [file elife-59912-fig5-data2.zip › Figure 5-source data 1-Python scripts that produce statistical analysis and plots for Figure 5B-F/ControlHigh2/Control High Islet 1.csv]

	Time (frame)	Time (s)	x (px)	y (px	x (um)	y (um)	Cell #	Cluster #	Unnamed: 8	File Folder	DMSO High 11-4 Plate 3	PairClusterSets	ClusterNum_wrh
0	21	6.825	317.0	375.0	50.72	60.0	14	-1				-100	-100.0
1	22	7.15	121.0	370.0	19.36	59.2	25	1				{224, 1, 139, 238, 48, 242, 183, 249}	7.0
2	27	8.775	369.0	293.0	59.04	46.88	17	2				{2, 41, 116, 118, 119, 56}	8.0
3	32	10.4	346.0	318.0	55.36	50.88	13	3				{130, 3, 68, 66, 72, 200, 10, 146, 20, 87, 24, 91, 156, 34, 107, 178, 59}	9.0
4	36	11.700000000000001	319.0	352.0	51.04	56.32	0	-1				-100	-100.0
5	49	15.925	331.0	396.0	52.96	63.36	14	4				{33, 35, 5, 43, 18, 23, 158}	10.0
6	56	18.2	434.0	369.0	69.44	59.04	16	-1				{214, 6}	11.0
7	70	22.75	333.0	415.00000000000006	53.28	66.4	15	5				-100	-100.0
8	72	23.400000000000002	307.0	300.0	49.120000000000005	48.0	0	6				-100	-100.0
9	72	23.400000000000002	395.0	417.0	63.2	66.72	15	7				{9, 109}	12.0
10	94	30.55	363.0	325.0	58.08	52.0	13	3				{130, 3, 68, 66, 72, 200, 10, 146, 20, 87, 24, 91, 156, 34, 107, 178, 59}	9.0
11	97	31.525000000000002	356.0	401.0	56.96	64.16	14	8				-100	-100.0
12	97	31.525000000000002	303.0	284.0	48.480000000000004	45.44	9	9				{65, 255, 25, 218, 12, 92}	13.0
13	98	31.85	360.0	370.0	57.6	59.2	14	10				{194, 37, 102, 199, 13, 77, 45, 51, 220}	14.0
14	99	32.175000000000004	355.0	309.0	56.800000000000004	49.44	13	11				{126, 14}	15.0
15	106	34.45	371.0	368.0	59.36	58.88	16	12				{90, 73, 15, 80, 21, 26, 155}	16.0
16	108	35.1	463.0	354.0	74.08	56.64	16	-1				{164, 69, 135, 168, 137, 42, 44, 142, 16, 179}	17.0
17	111	36.075	340.0	305.0	54.4	48.800000000000004	13	-1				-100	-100.0
18	113	36.725	336.0	395.0	53.76	63.2	14	4				{33, 35, 5, 43, 18, 23, 158}	10.0
19	117	38.025	354.0	295.0	56.64	47.2	13	-1				-100	-100.0
20	122	39.65	334.0	345.0	53.44	55.2	13	3				{66, 130, 3, 68, 72, 200, 10, 146, 20, 87, 24, 91, 156, 34, 107, 178, 59}	9.0
21	123	39.975	386.0	376.0	61.76	60.160000000000004	16	12				{90, 73, 15, 80, 21, 26, 155}	16.0
22	131	42.575	355.0	432.0	56.800000000000004	69.12	15	13				{136, 140, 240, 112, 84, 150, 22}	18.0
23	138	44.85	327.0	388.0	52.32	62.08	14	4				{33, 35, 5, 43, 18, 23, 158}	10.0
24	141	45.825	346.0	323.0	55.36	51.68	13	3				{66, 3, 68, 130, 72, 200, 10, 146, 20, 87, 24, 91, 156, 34, 107, 178, 59}	9.0
25	141	45.825	312.0	281.0	49.92	44.96	9	9				{65, 12, 25, 218, 92, 255}	13.0
26	155	50.375	377.0	359.0	60.32	57.44	16	12				{26, 73, 15, 80, 21, 90, 155}	16.0
27	155	50.375	426.0	417.0	68.16	66.72	24	14				{152, 121, 27, 174}	19.0
28	157	51.025	374.0	411.00000000000006	59.84	65.76	15	15				{28, 78}	20.0
29	159	51.675000000000004	304.0	306.0	48.64	48.96	13	6				-100	-100.0
30	174	56.550000000000004	340.0	413.0	54.4	66.08	14	-1				-100	-100.0
31	174	56.550000000000004	387.0	250.0	61.92	40.0	8	5				-100	-100.0
32	182	59.15	321.0	302.0	51.36	48.32	13	6				{256, 260, 268, 273, 274, 276, 278, 284, 286, 287, 32, 161, 288, 290, 291, 293, 297, 300, 301, 303, 54, 182, 188, 202, 210, 222, 235, 110, 243, 254}	21.0
33	187	60.775	345.0	393.0	55.2	62.88	14	3				{33, 35, 5, 43, 18, 23, 158}	10.0
34	187	60.775	361.0	326.0	57.76	52.160000000000004	13	4				{66, 3, 68, 130, 72, 200, 10, 146, 20, 87, 24, 91, 156, 34, 107, 178, 59}	9.0
35	188	61.1	326.0	386.0	52.160000000000004	61.76	14	4				{33, 35, 5, 43, 18, 23, 158}	10.0
36	189	61.425000000000004	415.00000000000006	367.0	66.4	58.72	16	10				{128, 138, 144, 160, 36, 40, 173, 47, 175, 49, 50, 64, 195, 67, 70, 76, 205, 83, 95, 96, 98, 100, 111, 239, 120}	22.0
37	191	62.075	356.0	378.0	56.96	60.480000000000004	14	10				{194, 37, 102, 199, 13, 77, 45, 51, 220}	14.0
38	196	63.7	371.0	403.0	59.36	64.48	0	15				-100	-100.0
39	197	64.025	401.0	287.0	64.16	45.92	17	10				{171, 39}	23.0
40	197	64.025	375.0	383.0	60.0	61.28	16	16				{128, 138, 144, 160, 36, 40, 173, 47, 175, 49, 50, 64, 195, 67, 70, 76, 205, 83, 95, 96, 98, 100, 111, 239, 120}	22.0
41	198	64.35000000000001	372.0	288.0	59.52	46.08	17	2				{2, 41, 116, 118, 119, 56}	8.0
42	198	64.35000000000001	448.00000000000006	382.0	71.68	61.120000000000005	16	17				{69, 135, 137, 142, 16, 164, 168, 42, 44, 179}	17.0
43	199	64.675	324.0	397.0	51.84	63.52	14	4				{33, 35, 5, 43, 18, 23, 158}	10.0
44	201	65.325	457.0	367.0	73.12	58.72	16	17				{69, 135, 137, 142, 16, 164, 168, 42, 44, 179}	17.0
45	202	65.65	353.0	383.0	56.480000000000004	61.28	14	10				{194, 37, 102, 199, 13, 77, 45, 51, 220}	14.0
46	204	66.3	407.0	458.0	65.12	73.28	15	-1				-100	-100.0
47	210	68.25	398.0	359.0	63.68	57.44	16	10				{128, 138, 144, 160, 36, 40, 173, 47, 175, 49, 50, 64, 195, 67, 70, 76, 205, 83, 95, 96, 98, 100, 111, 239, 120}	22.0
48	214	69.55	117.0	372.0	18.72	59.52	25	1				{224, 1, 139, 238, 48, 242, 183, 249}	7.0
49	221	71.825	367.0	381.0	58.72	60.96	16	10				{128, 138, 144, 160, 36, 40, 173, 175, 47, 49, 50, 64, 67, 195, 70, 76, 205, 83, 95, 96, 98, 100, 239, 111, 120}	22.0
50	223	72.47500000000001	401.0	391.0	64.16	62.56	16	10				{128, 138, 144, 160, 36, 40, 173, 175, 47, 49, 50, 64, 67, 195, 70, 76, 205, 83, 95, 96, 98, 100, 239, 111, 120}	22.0
51	224	72.8	361.0	384.0	57.76	61.44	14	10				{194, 37, 102, 199, 13, 77, 45, 51, 220}	14.0
52	227	73.775	357.0	405.0	57.120000000000005	64.8	15	8				-100	-100.0
53	228	74.10000000000001	383.0	437.0	61.28	69.92	15	-1				-100	-100.0
54	234	76.05	315.0	301.0	50.4	48.160000000000004	13	6				{256, 260, 268, 273, 274, 276, 278, 284, 286, 287, 32, 161, 288, 290, 291, 293, 297, 300, 301, 303, 54, 182, 188, 202, 210, 222, 235, 110, 243, 254}	21.0
55	236	76.7	426.0	295.0	68.16	47.2	17	-1				-100	-100.0
56	236	76.7	375.0	285.0	60.0	45.6	17	2				{2, 41, 116, 118, 119, 56}	8.0
57	237	77.025	314.0	320.0	50.24	51.2	13	6				{81, 57, 114, 125}	24.0
58	241	78.325	495.0	413.99999999999994	79.2	66.24	21	-1				-100	-100.0
59	246	79.95	353.0	322.0	56.480000000000004	51.52	13	3				{66, 3, 68, 130, 72, 200, 10, 146, 20, 87, 24, 91, 156, 34, 107, 178, 59}	9.0
60	248	80.60000000000001	362.0	288.0	57.92	46.08	13	2				-100	-100.0
61	250	81.25	305.0	266.0	48.800000000000004	42.56	9	-1				-100	-100.0
62	251	81.575	424.0	307.0	67.84	49.120000000000005	16	18				{133, 62}	25.0
63	253	82.22500000000001	344.0	361.0	55.04	57.76	14	10				{149, 103, 154, 203, 63}	26.0
64	253	82.22500000000001	393.0	390.0	62.88	62.4	16	19				{128, 138, 144, 160, 36, 40, 173, 175, 47, 49, 50, 64, 67, 195, 70, 76, 205, 83, 95, 96, 98, 100, 239, 111, 120}	22.0
65	260	84.5	311.0	284.0	49.76	45.44	9	9				{65, 12, 25, 218, 92, 255}	13.0
66	262	85.15	334.0	341.0	53.44	54.56	13	3				{66, 130, 3, 68, 72, 200, 10, 146, 20, 87, 24, 91, 156, 34, 107, 178, 59}	9.0
67	265	86.125	384.0	391.0	61.44	62.56	16	10				{128, 138, 144, 160, 36, 40, 173, 175, 47, 49, 50, 64, 67, 195, 70, 76, 205, 83, 95, 96, 98, 100, 239, 111, 120}	22.0
68	266	86.45	355.0	335.0	56.800000000000004	53.6	13	3				{66, 3, 68, 130, 72, 200, 10, 146, 20, 87, 24, 91, 156, 34, 107, 178, 59}	9.0
69	268	87.10000000000001	455.0	374.0	72.8	59.84	16	17				{69, 135, 137, 142, 16, 164, 168, 42, 44, 179}	17.0
70	269	87.425	412.0	359.0	65.92	57.44	16	10				{128, 138, 144, 160, 36, 40, 173, 47, 175, 49, 50, 64, 67, 195, 70, 76, 205, 83, 95, 96, 98, 100, 239, 111, 120}	22.0
71	271	88.075	388.0	288.0	62.08	46.08	17	20				{169, 165, 71}	27.0
72	273	88.72500000000001	359.0	333.0	57.44	53.28	13	3				{66, 3, 68, 130, 72, 200, 10, 146, 20, 87, 24, 91, 156, 34, 107, 178, 59}	9.0
73	274	89.05	390.0	372.0	62.4	59.52	16	12				{90, 73, 15, 80, 21, 26, 155}	16.0
74	278	90.35000000000001	371.0	304.0	59.36	48.64	13	2				{272, 247, 74}	28.0
75	279	90.675	397.0	314.0	63.52	50.24	16	21				-100	-100.0
76	280	91.0	409.99999999999994	366.0	65.6	58.56	16	10				{128, 138, 144, 160, 36, 40, 173, 47, 175, 49, 50, 64, 67, 195, 70, 76, 205, 83, 95, 96, 98, 100, 239, 111, 120}	22.0
77	281	91.325	360.0	381.0	57.6	60.96	14	10				{194, 37, 102, 199, 13, 77, 45, 51, 220}	14.0
78	282	91.65	373.0	420.0	59.68	67.2	15	-1				{28, 78}	20.0
79	283	91.97500000000001	374.0	341.0	59.84	54.56	16	-1				-100	-100.0
80	284	92.3	390.0	367.0	62.4	58.72	16	6				{26, 73, 15, 80, 21, 90, 155}	16.0
81	284	92.3	310.0	320.0	49.6	51.2	13	12				{81, 57, 114, 125}	24.0
82	285	92.625	412.0	259.0	65.92	41.44	17	22				{105, 82}	29.0
83	286	92.95	384.0	394.0	61.44	63.04	16	10				{128, 138, 144, 160, 36, 40, 173, 175, 47, 49, 50, 64, 67, 195, 70, 76, 205, 83, 95, 96, 98, 100, 239, 111, 120}	22.0
84	288	93.60000000000001	366.0	430.99999999999994	58.56	68.96	15	13				{136, 140, 240, 112, 84, 150, 22}	18.0
85	290	94.25	331.0	351.0	52.96	56.160000000000004	0	3				-100	-100.0
86	294	95.55	384.0	344.0	61.44	55.04	16	3				{86, 104, 89}	30.0
87	294	95.55	333.0	343.0	53.28	54.88	13	23				{66, 130, 3, 68, 72, 200, 10, 146, 20, 87, 24, 91, 156, 34, 107, 178, 59}	9.0
88	295	95.875	438.99999999999994	347.0	70.24	55.52	16	-1				-100	-100.0
89	296	96.2	383.0	336.0	61.28	53.76	16	23				{86, 104, 89}	30.0
90	298	96.85000000000001	374.0	365.0	59.84	58.4	16	12				{26, 73, 15, 80, 21, 90, 155}	16.0
91	305	99.125	338.0	345.0	54.08	55.2	13	3				{66, 130, 3, 68, 72, 200, 10, 146, 20, 87, 24, 91, 156, 34, 107, 178, 59}	9.0
92	309	100.425	313.0	285.0	50.08	45.6	9	9				{65, 12, 25, 218, 92, 255}	13.0
93	309	100.425	321.0	334.0	51.36	53.44	13	24				{193, 93}	31.0
94	309	100.425	450.0	347.0	72.0	55.52	16	25				-100	-100.0
95	310	100.75	366.0	379.0	58.56	60.64	16	10				{128, 138, 144, 160, 36, 40, 173, 175, 47, 49, 50, 64, 67, 195, 70, 76, 205, 83, 95, 96, 98, 100, 239, 111, 120}	22.0
96	311	101.075	374.0	391.0	59.84	62.56	16	10				{128, 138, 144, 160, 36, 40, 173, 175, 47, 49, 50, 64, 67, 195, 70, 76, 205, 83, 95, 96, 98, 100, 239, 111, 120}	22.0
97	314	102.05	442.0	321.0	70.72	51.36	16	26				{97, 180, 279, 237}	32.0
98	316	102.7	399.0	382.0	63.84	61.120000000000005	16	10				{128, 138, 144, 160, 36, 40, 173, 175, 47, 49, 50, 64, 67, 195, 70, 76, 205, 83, 95, 96, 98, 100, 239, 111, 120}	22.0
99	320	104.0	393.0	240.0	62.88	38.4	8	-1				-100	-100.0
100	322	104.65	394.0	354.0	63.04	56.64	16	10				{128, 138, 144, 160, 36, 40, 173, 47, 175, 49, 50, 64, 67, 195, 70, 76, 205, 83, 95, 96, 98, 100, 239, 111, 120}	22.0
101	323	104.97500000000001	125.0	351.0	20.0	56.160000000000004	26	-1				-100	-100.0
102	335	108.875	364.0	380.0	58.24	60.800000000000004	14	10				{194, 37, 102, 199, 13, 77, 45, 51, 220}	14.0
103	336	109.2	349.0	365.0	55.84	58.4	14	19				{103, 203, 149, 154, 63}	26.0
104	338	109.85000000000001	392.0	334.0	62.72	53.44	16	-1				{86, 104, 89}	30.0
105	342	111.15	409.99999999999994	254.99999999999997	65.6	40.8	17	22				{105, 82}	29.0
106	344	111.8	335.0	356.0	53.6	56.96	14	3				-100	-100.0
107	344	111.8	341.0	338.0	54.56	54.08	13	3				{66, 130, 3, 68, 72, 200, 10, 146, 20, 87, 24, 91, 156, 34, 107, 178, 59}	9.0
108	348	113.10000000000001	39.0	113.99999999999999	6.24	18.24	0	-1				-100	-100.0
109	348	113.10000000000001	398.0	413.0	63.68	66.08	15	7				{9, 109}	12.0
110	351	114.075	324.0	310.0	51.84	49.6	13	6				{256, 260, 268, 273, 274, 276, 278, 284, 286, 287, 32, 161, 288, 290, 291, 293, 297, 300, 301, 303, 54, 182, 188, 202, 210, 222, 235, 110, 243, 254}	21.0
111	352	114.4	401.0	375.0	64.16	60.0	16	10				{128, 138, 144, 160, 36, 40, 173, 47, 175, 49, 50, 64, 67, 195, 70, 76, 205, 83, 95, 96, 98, 100, 239, 111, 120}	22.0
112	354	115.05	364.0	417.0	58.24	66.72	15	-1				{136, 140, 112, 240, 84, 150, 22}	18.0
113	354	115.05	419.00000000000006	336.0	67.04	53.76	16	13				-100	-100.0
114	355	115.375	311.0	323.0	49.76	51.68	13	6				{81, 57, 114, 125}	24.0
115	356	115.7	358.0	356.0	57.28	56.96	14	19				{115, 231}	33.0
116	358	116.35000000000001	377.0	295.0	60.32	47.2	17	-1				{2, 41, 116, 118, 119, 56}	8.0
117	358	116.35000000000001	447.0	295.0	71.52	47.2	17	2				-100	-100.0
118	358	116.35000000000001	368.0	286.0	58.88	45.76	17	2				{2, 41, 116, 118, 119, 56}	8.0
119	358	116.35000000000001	374.0	282.0	59.84	45.12	17	2				{2, 41, 116, 118, 119, 56}	8.0
120	358	116.35000000000001	413.99999999999994	362.0	66.24	57.92	16	10				{64, 128, 67, 195, 70, 138, 76, 205, 144, 83, 95, 96, 160, 98, 100, 36, 40, 173, 175, 239, 49, 50, 111, 47, 120}	22.0
121	358	116.35000000000001	415.00000000000006	408.0	66.4	65.28	24	14				{152, 121, 27, 174}	19.0
122	359	116.675	142.0	385.0	22.72	61.6	27	27				{228, 229, 198, 266, 236, 147, 122}	34.0
123	361	117.325	384.0	412.0	61.44	65.92	15	-1				-100	-100.0
124	361	117.325	475.0	405.99999999999994	76.0	64.96	0	-1				-100	-100.0
125	362	117.65	316.0	320.0	50.56	51.2	13	6				{81, 57, 114, 125}	24.0
126	365	118.625	363.0	312.0	58.08	49.92	13	11				{126, 14}	15.0
127	366	118.95	463.99999999999994	333.0	74.24	53.28	16	28				{131, 127}	35.0
128	367	119.275	405.99999999999994	358.0	64.96	57.28	16	10				{64, 128, 67, 195, 70, 138, 76, 205, 144, 83, 95, 96, 160, 98, 100, 36, 40, 173, 175, 239, 49, 50, 111, 47, 120}	22.0
129	373	121.22500000000001	429.0	110.00000000000001	68.64	17.6	22	-1				-100	-100.0
130	373	121.22500000000001	344.0	340.0	55.04	54.4	13	3				{66, 130, 3, 68, 72, 200, 10, 146, 20, 87, 24, 91, 156, 34, 107, 178, 59}	9.0
131	376	122.2	455.99999999999994	336.0	72.96	53.76	16	-1				{131, 127}	35.0
132	376	122.2	430.99999999999994	258.0	68.96	41.28	17	28				-100	-100.0
133	382	124.15	419.00000000000006	310.0	67.04	49.6	16	18				{133, 62}	25.0
134	386	125.45	137.0	184.0	21.92	29.44	30	-1				-100	-100.0
135	387	125.775	462.0	363.0	73.92	58.08	16	17				{69, 135, 137, 142, 16, 164, 168, 42, 44, 179}	17.0
136	390	126.75	362.0	426.99999999999994	57.92	68.32	15	13				{136, 140, 112, 240, 84, 150, 22}	18.0
137	391	127.075	445.0	376.0	71.2	60.160000000000004	16	10				{69, 135, 137, 142, 16, 164, 168, 42, 44, 179}	17.0
138	391	127.075	404.0	368.0	64.64	58.88	16	17				{64, 128, 67, 195, 70, 138, 76, 205, 144, 83, 95, 96, 160, 98, 100, 36, 40, 173, 175, 239, 49, 50, 111, 47, 120}	22.0
139	392	127.4	123.0	379.0	19.68	60.64	25	1				{224, 1, 139, 238, 48, 242, 183, 249}	7.0
140	394	128.05	356.0	440.00000000000006	56.96	70.4	15	13				{136, 140, 112, 240, 84, 150, 22}	18.0
141	395	128.375	424.0	381.0	67.84	60.96	16	29				{192, 141, 206}	36.0
142	398	129.35	451.0	365.0	72.16	58.4	16	17				{69, 135, 137, 142, 16, 164, 168, 42, 44, 179}	17.0
143	400	130.0	468.0	339.0	74.88	54.24	21	28				-100	-100.0
144	403	130.975	385.0	390.0	61.6	62.4	16	10				{128, 138, 144, 160, 36, 40, 173, 175, 47, 49, 50, 64, 67, 195, 70, 76, 205, 83, 95, 96, 98, 100, 239, 111, 120}	22.0
145	405	131.625	443.0	338.0	70.88	54.08	16	-1				-100	-100.0
146	408	132.6	353.0	342.0	56.480000000000004	54.72	13	3				{66, 130, 3, 68, 72, 200, 10, 146, 20, 87, 24, 91, 156, 34, 107, 178, 59}	9.0
147	411	133.57500000000002	138.0	383.0	22.080000000000002	61.28	27	27				{228, 229, 198, 266, 236, 147, 122}	34.0
148	413	134.225	381.0	174.0	60.96	27.84	18	-1				-100	-100.0
149	413	134.225	347.0	359.0	55.52	57.44	14	13				{103, 203, 149, 154, 63}	26.0
150	413	134.225	362.0	429.0	57.92	68.64	15	19				{136, 140, 112, 240, 84, 150, 22}	18.0
151	416	135.20000000000002	405.0	348.0	64.8	55.68	16	-1				-100	-100.0
152	419	136.175	418.0	409.99999999999994	66.88	65.6	24	14				{152, 121, 27, 174}	19.0
153	419	136.175	375.0	453.0	60.0	72.48	15	30				{216, 153, 217}	37.0
154	420	136.5	340.0	364.0	54.4	58.24	14	19				{103, 203, 149, 154, 63}	26.0
155	421	136.82500000000002	382.0	369.0	61.120000000000005	59.04	16	12				{90, 73, 15, 80, 21, 26, 155}	16.0
156	423	137.475	351.0	342.0	56.160000000000004	54.72	13	3				{66, 130, 3, 68, 72, 200, 10, 146, 20, 87, 24, 91, 156, 34, 107, 178, 59}	9.0
157	426	138.45000000000002	144.0	441.0	23.04	70.56	0	-1				-100	-100.0
158	426	138.45000000000002	333.0	398.0	53.28	63.68	14	4				{33, 35, 5, 43, 18, 23, 158}	10.0
159	428	139.1	231.0	471.0	36.96	75.36	20	-1				-100	-100.0
160	429	139.425	366.0	380.0	58.56	60.800000000000004	16	10				{128, 138, 144, 160, 36, 40, 173, 175, 47, 49, 50, 64, 67, 195, 70, 76, 205, 83, 95, 96, 98, 100, 239, 111, 120}	22.0
161	431	140.07500000000002	321.0	309.0	51.36	49.44	13	6				{256, 260, 268, 273, 274, 276, 278, 284, 286, 287, 32, 161, 288, 290, 291, 293, 297, 300, 301, 303, 54, 182, 188, 202, 210, 222, 235, 110, 243, 254}	21.0
162	440	143.0	415.00000000000006	160.0	66.4	25.6	18	-1				-100	-100.0
163	447	145.275	429.0	235.0	68.64	37.6	17	31				{186, 163}	38.0
164	448	145.6	458.0	382.0	73.28	61.120000000000005	16	17				{164, 69, 135, 168, 137, 42, 44, 142, 16, 179}	17.0
165	450	146.25	387.0	282.0	61.92	45.12	17	20				{169, 165, 71}	27.0
166	455	147.875	415.00000000000006	234.0	66.4	37.44	0	-1				-100	-100.0
167	457	148.525	411.00000000000006	276.0	65.76	44.160000000000004	17	32				{219, 167}	39.0
168	460	149.5	444.00000000000006	365.0	71.04	58.4	16	17				{164, 69, 135, 168, 137, 42, 44, 142, 16, 179}	17.0
169	461	149.82500000000002	390.0	290.0	62.4	46.4	17	20				{169, 165, 71}	27.0
170	462	150.15	483.0	325.0	77.28	52.0	21	33				{232, 170, 172, 189}	40.0
171	466	151.45000000000002	404.0	293.0	64.64	46.88	17	16				{171, 39}	23.0
172	467	151.775	482.0	330.0	77.12	52.800000000000004	21	33				{232, 170, 172, 189}	40.0
173	471	153.07500000000002	408.0	371.0	65.28	59.36	16	10				{128, 64, 67, 195, 70, 138, 76, 205, 144, 83, 95, 160, 96, 98, 36, 100, 40, 173, 175, 47, 49, 50, 239, 111, 120}	22.0
174	474	154.05	420.0	413.99999999999994	67.2	66.24	24	14				{152, 121, 27, 174}	19.0
175	477	155.025	382.0	385.0	61.120000000000005	61.6	16	10				{128, 138, 144, 160, 36, 40, 173, 175, 47, 49, 50, 64, 67, 195, 70, 76, 205, 83, 95, 96, 98, 100, 239, 111, 120}	22.0
176	483	156.975	294.0	442.0	47.04	70.72	19	-1				-100	-100.0
177	485	157.625	493.0	370.0	78.88	59.2	21	-1				-100	-100.0
178	485	157.625	332.0	338.0	53.120000000000005	54.08	13	3				{130, 3, 68, 66, 72, 200, 10, 146, 20, 87, 24, 91, 156, 34, 107, 178, 59}	9.0
179	485	157.625	450.0	380.0	72.0	60.800000000000004	16	17				{164, 69, 135, 168, 137, 42, 44, 142, 16, 179}	17.0
180	485	157.625	441.0	314.0	70.56	50.24	16	26				{97, 180, 279, 237}	32.0
181	487	158.275	463.0	247.00000000000003	74.08	39.52	17	-1				-100	-100.0
182	491	159.57500000000002	323.0	306.0	51.68	48.96	13	6				{256, 260, 268, 273, 274, 276, 278, 284, 286, 287, 32, 161, 288, 290, 291, 293, 297, 300, 301, 303, 54, 182, 188, 202, 210, 222, 235, 110, 243, 254}	21.0
183	493	160.225	114.99999999999999	372.0	18.4	59.52	25	1				{224, 1, 139, 238, 48, 242, 183, 249}	7.0
184	495	160.875	316.0	423.00000000000006	50.56	67.68	15	27				-100	-100.0
185	495	160.875	135.0	380.0	21.6	60.800000000000004	0	34				-100	-100.0
186	499	162.175	429.0	236.0	68.64	37.76	17	31				{186, 163}	38.0
187	500	162.5	79.0	446.0	12.64	71.36	25	-1				-100	-100.0
188	500	162.5	333.0	314.0	53.28	50.24	13	6				{256, 260, 268, 273, 274, 276, 278, 284, 286, 287, 32, 161, 288, 290, 291, 293, 297, 300, 301, 303, 54, 182, 188, 202, 210, 222, 235, 110, 243, 254}	21.0
189	500	162.5	487.0	335.0	77.92	53.6	21	33				{232, 170, 172, 189}	40.0
190	504	163.8	335.0	478.0	53.6	76.48	19	-1				-100	-100.0
191	504	163.8	430.99999999999994	286.0	68.96	45.76	17	-1				-100	-100.0
192	505	164.125	429.0	382.0	68.64	61.120000000000005	16	29				{192, 141, 206}	36.0
193	508	165.1	319.0	337.0	51.04	53.92	13	24				{193, 93}	31.0
194	511	166.07500000000002	359.0	385.0	57.44	61.6	14	10				{194, 37, 102, 199, 13, 77, 45, 51, 220}	14.0
195	514	167.05	392.0	385.0	62.72	61.6	16	10				{128, 138, 144, 160, 36, 40, 173, 175, 47, 49, 50, 64, 67, 195, 70, 76, 205, 83, 95, 96, 98, 100, 239, 111, 120}	22.0
196	520	169.0	342.0	88.0	54.72	14.08	0	-1				-100	-100.0
197	523	169.975	321.0	156.0	51.36	24.96	7	-1				-100	-100.0
198	527	171.275	144.0	388.0	23.04	62.08	27	27				{228, 229, 198, 266, 236, 147, 122}	34.0
199	528	171.6	349.0	383.0	55.84	61.28	14	10				{194, 37, 102, 199, 13, 77, 45, 51, 220}	14.0
200	529	171.925	361.0	344.0	57.76	55.04	13	3				{130, 3, 68, 66, 72, 200, 10, 146, 20, 87, 24, 91, 156, 34, 107, 178, 59}	9.0
201	530	172.25	430.0	197.0	68.8	31.52	18	-1				-100	-100.0
202	530	172.25	336.0	316.0	53.76	50.56	13	6				{256, 260, 268, 273, 274, 276, 278, 284, 286, 287, 32, 161, 288, 290, 291, 293, 297, 300, 301, 303, 54, 182, 188, 202, 210, 222, 235, 110, 243, 254}	21.0
203	539	175.175	331.0	365.0	52.96	58.4	14	19				{149, 103, 154, 203, 63}	26.0
204	540	175.5	190.0	397.0	30.400000000000002	63.52	27	35				{204, 207}	41.0
205	549	178.425	367.0	380.0	58.72	60.800000000000004	16	10				{128, 138, 144, 160, 36, 40, 173, 175, 47, 49, 50, 64, 67, 195, 70, 76, 205, 83, 95, 96, 98, 100, 239, 111, 120}	22.0
206	550	178.75	419.00000000000006	387.0	67.04	61.92	16	29				{192, 141, 206}	36.0
207	550	178.75	194.0	397.0	31.04	63.52	27	35				{204, 207}	41.0
208	551	179.07500000000002	22.0	125.0	3.52	20.0	0	-1				-100	-100.0
209	551	179.07500000000002	345.0	374.0	55.2	59.84	14	-1				-100	-100.0
210	561	182.32500000000002	322.0	311.0	51.52	49.76	13	6				{256, 260, 268, 273, 274, 276, 278, 284, 286, 287, 32, 161, 288, 290, 291, 293, 297, 300, 301, 303, 54, 182, 188, 202, 210, 222, 235, 110, 243, 254}	21.0
211	565	183.625	455.0	220.00000000000003	72.8	35.2	17	-1				-100	-100.0
212	570	185.25	459.0	24.0	73.44	3.84	0	-1				-100	-100.0
213	575	186.875	470.0	313.0	75.2	50.08	21	-1				-100	-100.0
214	578	187.85	432.0	360.0	69.12	57.6	16	-1				{214, 6}	11.0
215	579	188.175	344.0	421.0	55.04	67.36	15	5				-100	-100.0
216	580	188.5	377.0	451.99999999999994	60.32	72.32	15	30				{216, 153, 217}	37.0
217	583	189.475	374.0	451.0	59.84	72.16	15	30				{216, 153, 217}	37.0
218	589	191.425	298.0	283.0	47.68	45.28	9	9				{65, 12, 25, 218, 92, 255}	13.0
219	592	192.4	415.00000000000006	272.0	66.4	43.52	17	32				{219, 167}	39.0
220	599	194.675	356.0	389.0	56.96	62.24	14	10				{194, 37, 102, 199, 13, 77, 45, 51, 220}	14.0
221	607	197.275	509.99999999999994	338.0	81.6	54.08	21	-1				-100	-100.0
222	614	199.55	317.0	301.0	50.72	48.160000000000004	13	6				{256, 260, 268, 273, 274, 276, 278, 284, 286, 287, 32, 161, 288, 290, 291, 293, 297, 300, 301, 303, 54, 182, 188, 202, 210, 222, 235, 110, 243, 254}	21.0
223	617	200.525	405.0	192.0	64.8	30.72	18	-1				-100	-100.0
224	626	203.45000000000002	114.99999999999999	370.0	18.4	59.2	25	1				{224, 1, 139, 238, 48, 242, 183, 249}	7.0
225	635	206.375	470.0	361.0	75.2	57.76	21	17				{225, 241}	42.0
226	649	210.925	475.0	374.0	76.0	59.84	21	-1				-100	-100.0
227	652	211.9	388.0	260.0	62.08	41.6	8	-1				-100	-100.0
228	657	213.525	139.0	382.0	22.240000000000002	61.120000000000005	27	27				{228, 229, 198, 266, 236, 147, 122}	34.0
229	669	217.425	144.0	389.0	23.04	62.24	27	27				{147, 228, 229, 198, 122, 266, 236}	34.0
230	671	218.07500000000002	413.0	86.0	66.08	13.76	22	-1				-100	-100.0
231	675	219.375	363.0	356.0	58.08	56.96	14	19				{115, 231}	33.0
232	684	222.3	488.99999999999994	339.0	78.24	54.24	21	33				{232, 170, 172, 189}	40.0
233	700	227.5	329.0	437.0	52.64	69.92	15	-1				-100	-100.0
234	705	229.125	337.0	349.0	53.92	55.84	0	3				-100	-100.0
235	705	229.125	314.0	298.0	50.24	47.68	13	6				{256, 260, 268, 273, 274, 276, 278, 284, 286, 287, 32, 161, 288, 290, 291, 293, 297, 300, 301, 303, 54, 182, 188, 202, 210, 222, 235, 110, 243, 254}	21.0
236	710	230.75	141.0	385.0	22.56	61.6	27	27				{147, 228, 229, 198, 122, 266, 236}	34.0
237	721	234.32500000000002	440.00000000000006	306.0	70.4	48.96	16	26				{97, 180, 279, 237}	32.0
238	723	234.975	124.0	376.0	19.84	60.160000000000004	25	1				{224, 1, 139, 238, 48, 242, 183, 249}	7.0
239	733	238.225	381.0	393.0	60.96	62.88	16	10				{128, 138, 144, 160, 36, 40, 173, 175, 47, 49, 50, 64, 67, 195, 70, 76, 205, 83, 95, 96, 98, 100, 239, 111, 120}	22.0
240	737	239.525	359.0	423.00000000000006	57.44	67.68	15	13				{136, 140, 240, 112, 84, 150, 22}	18.0
241	741	240.82500000000002	476.0	361.0	76.16	57.76	21	17				{225, 241}	42.0
242	754	245.05	112.99999999999999	370.0	18.08	59.2	25	1				{224, 1, 139, 238, 48, 242, 183, 249}	7.0
243	757	246.025	336.0	314.0	53.76	50.24	13	6				{256, 260, 268, 273, 274, 276, 278, 284, 286, 287, 32, 161, 288, 290, 291, 293, 297, 300, 301, 303, 54, 182, 188, 202, 210, 222, 235, 110, 243, 254}	21.0
244	760	247.0	434.99999999999994	9.0	69.6	1.44	0	-1				-100	-100.0
245	779	253.175	434.0	455.99999999999994	69.44	72.96	15	-1				-100	-100.0
246	785	255.125	470.0	326.0	75.2	52.160000000000004	21	-1				-100	-100.0
247	801	260.325	373.0	304.0	59.68	48.64	13	2				{272, 247, 74}	28.0
248	803	260.975	422.0	250.0	67.52	40.0	17	-1				-100	-100.0
249	806	261.95	122.0	378.0	19.52	60.480000000000004	25	1				{224, 1, 139, 238, 48, 242, 183, 249}	7.0
250	808	262.6	312.0	429.0	49.92	68.64	0	34				-100	-100.0
251	824	267.8	324.0	405.99999999999994	51.84	64.96	14	4				-100	-100.0
252	838	272.35	492.0	305.0	78.72	48.800000000000004	21	-1				-100	-100.0
253	843	273.975	403.0	309.0	64.48	49.44	16	21				{258, 253}	43.0
254	851	276.575	315.0	305.0	50.4	48.800000000000004	13	6				{256, 260, 268, 273, 274, 276, 278, 284, 286, 287, 32, 161, 288, 290, 291, 293, 297, 300, 301, 303, 54, 182, 188, 202, 210, 222, 235, 110, 243, 254}	21.0
255	870	282.75	293.0	276.0	46.88	44.160000000000004	9	9				{65, 255, 25, 218, 12, 92}	13.0
256	886	287.95	332.0	319.0	53.120000000000005	51.04	13	6				{256, 260, 268, 273, 274, 276, 278, 284, 286, 287, 32, 161, 288, 290, 291, 293, 297, 300, 301, 303, 54, 182, 188, 202, 210, 222, 235, 110, 243, 254}	21.0
257	901	292.825	303.0	336.0	48.480000000000004	53.76	13	36				{257, 292}	44.0
258	902	293.15000000000003	409.99999999999994	313.0	65.6	50.08	16	21				{258, 253}	43.0
259	912	296.40000000000003	501.99999999999994	333.0	80.32	53.28	21	-1				-100	-100.0
260	919	298.675	323.0	296.0	51.68	47.36	13	6				{256, 260, 268, 273, 274, 276, 278, 284, 286, 287, 32, 161, 288, 290, 291, 293, 297, 300, 301, 303, 54, 182, 188, 202, 210, 222, 235, 110, 243, 254}	21.0
261	925	300.625	473.00000000000006	254.99999999999997	75.68	40.8	17	-1				-100	-100.0
262	944	306.8	315.0	363.0	50.4	58.08	14	37				{262, 271}	45.0
263	984	319.8	294.0	262.0	47.04	41.92	9	-1				-100	-100.0
264	993	322.725	462.0	5.0	73.92	0.8	0	-1				-100	-100.0
265	998	324.35	451.99999999999994	352.0	72.32	56.32	16	25				-100	-100.0
266	1007	327.27500000000003	147.0	390.0	23.52	62.4	27	27				{228, 229, 198, 266, 236, 147, 122}	34.0
267	1014	329.55	332.0	397.0	53.120000000000005	63.52	14	4				-100	-100.0
268	1016	330.2	329.0	312.0	52.64	49.92	13	6				{256, 260, 268, 273, 274, 276, 278, 284, 286, 287, 32, 161, 288, 290, 291, 293, 297, 300, 301, 303, 54, 182, 188, 202, 210, 222, 235, 110, 243, 254}	21.0
269	1018	330.85	354.0	359.0	56.64	57.44	14	19				-100	-100.0
270	1041	338.325	422.0	314.0	67.52	50.24	16	18				-100	-100.0
271	1072	348.40000000000003	309.0	361.0	49.44	57.76	14	37				{262, 271}	45.0
272	1078	350.35	366.0	300.0	58.56	48.0	13	2				{272, 247, 74}	28.0
273	1089	353.925	306.0	313.0	48.96	50.08	13	6				{256, 260, 268, 273, 274, 276, 278, 284, 286, 287, 32, 161, 288, 290, 291, 293, 297, 300, 301, 303, 54, 182, 188, 202, 210, 222, 235, 110, 243, 254}	21.0
274	1100	357.5	315.0	304.0	50.4	48.64	13	6				{256, 260, 202, 268, 273, 210, 274, 276, 278, 284, 222, 286, 32, 161, 288, 290, 291, 293, 287, 297, 235, 300, 301, 110, 303, 243, 54, 182, 188, 254}	21.0
275	1108	360.1	377.0	378.0	60.32	60.480000000000004	16	10				-100	-100.0
276	1137	369.52500000000003	319.0	313.0	51.04	50.08	13	6				{256, 260, 202, 268, 273, 210, 274, 276, 278, 284, 222, 286, 32, 161, 288, 290, 291, 293, 287, 297, 235, 300, 301, 110, 303, 243, 54, 182, 188, 254}	21.0
277	1150	373.75	235.0	451.0	37.6	72.16	0	-1				-100	-100.0
278	1158	376.35	311.0	315.0	49.76	50.4	13	6				{256, 260, 268, 273, 274, 276, 278, 284, 286, 287, 32, 161, 288, 290, 291, 293, 297, 300, 301, 303, 54, 182, 188, 202, 210, 222, 235, 110, 243, 254}	21.0
279	1158	376.35	440.00000000000006	311.0	70.4	49.76	16	26				{97, 180, 279, 237}	32.0
280	1170	380.25	149.0	136.0	23.84	21.76	2	-1				-100	-100.0
281	1185	385.125	328.0	355.0	52.480000000000004	56.800000000000004	14	3				-100	-100.0
282	1198	389.35	409.99999999999994	254.0	65.6	40.64	17	22				-100	-100.0
283	1202	390.65000000000003	332.0	336.0	53.120000000000005	53.76	13	3				{304, 283}	46.0
284	1209	392.925	307.0	310.0	49.120000000000005	49.6	13	6				{256, 260, 268, 273, 274, 276, 278, 284, 286, 287, 32, 161, 288, 290, 291, 293, 297, 300, 301, 303, 54, 182, 188, 202, 210, 222, 235, 110, 243, 254}	21.0
285	1219	396.175	392.0	315.0	62.72	50.4	16	21				-100	-100.0
286	1256	408.2	305.0	319.0	48.800000000000004	51.04	13	6				{256, 260, 268, 273, 274, 276, 278, 284, 286, 287, 32, 161, 288, 290, 291, 293, 297, 300, 301, 303, 54, 182, 188, 202, 210, 222, 235, 110, 243, 254}	21.0
287	1265	411.125	304.0	316.0	48.64	50.56	13	6				{256, 260, 268, 273, 274, 276, 278, 284, 286, 287, 32, 161, 288, 290, 291, 293, 297, 300, 301, 303, 54, 182, 188, 202, 210, 222, 235, 110, 243, 254}	21.0
288	1272	413.40000000000003	311.0	316.0	49.76	50.56	13	6				{256, 260, 268, 273, 274, 276, 278, 284, 286, 287, 32, 161, 288, 290, 291, 293, 297, 300, 301, 303, 54, 182, 188, 202, 210, 222, 235, 110, 243, 254}	21.0
289	1275	414.375	308.0	391.0	49.28	62.56	14	-1				-100	-100.0
290	1279	415.675	311.0	316.0	49.76	50.56	13	6				{256, 260, 268, 273, 274, 276, 278, 284, 286, 287, 32, 161, 288, 290, 291, 293, 297, 300, 301, 303, 54, 182, 188, 202, 210, 222, 235, 110, 243, 254}	21.0
291	1321	429.325	307.0	311.0	49.120000000000005	49.76	13	6				{256, 260, 268, 273, 274, 276, 278, 284, 286, 287, 32, 161, 288, 290, 291, 293, 297, 300, 301, 303, 54, 182, 188, 202, 210, 222, 235, 110, 243, 254}	21.0
292	1329	431.925	303.0	337.0	48.480000000000004	53.92	13	36				{257, 292}	44.0
293	1339	435.175	308.0	310.0	49.28	49.6	13	6				{256, 260, 268, 273, 274, 276, 278, 284, 286, 287, 32, 161, 288, 290, 291, 293, 297, 300, 301, 303, 54, 182, 188, 202, 210, 222, 235, 110, 243, 254}	21.0
294	1341	435.825	341.0	333.0	54.56	53.28	13	3				{302, 294}	47.0
295	1347	437.77500000000003	333.0	366.0	53.28	58.56	14	19				-100	-100.0
296	1412	458.90000000000003	342.0	401.0	54.72	64.16	14	4				-100	-100.0
297	1441	468.325	299.0	312.0	47.84	49.92	13	6				{256, 260, 268, 273, 274, 276, 278, 284, 286, 287, 32, 161, 288, 290, 291, 293, 297, 300, 301, 303, 54, 182, 188, 202, 210, 222, 235, 110, 243, 254}	21.0
298	1443	468.975	297.0	280.0	47.52	44.800000000000004	9	9				-100	-100.0
299	1473	478.725	509.0	501.0	81.44	80.16	24	-1				-100	-100.0
300	1479	480.675	298.0	313.0	47.68	50.08	13	6				{256, 260, 202, 268, 273, 274, 210, 276, 278, 284, 286, 287, 32, 161, 288, 290, 291, 293, 222, 297, 235, 300, 301, 110, 303, 243, 54, 182, 188, 254}	21.0
301	1500	487.5	315.0	311.0	50.4	49.76	13	6				{256, 260, 268, 273, 274, 276, 278, 284, 286, 287, 32, 161, 288, 290, 291, 293, 297, 300, 301, 303, 54, 182, 188, 202, 210, 222, 235, 110, 243, 254}	21.0
302	1522	494.65000000000003	342.0	325.0	54.72	52.0	13	3				{302, 294}	47.0
303	1535	498.875	313.0	308.0	50.08	49.28	13	6				{256, 260, 268, 273, 274, 276, 278, 284, 286, 287, 32, 161, 288, 290, 291, 293, 297, 300, 301, 303, 54, 182, 188, 202, 210, 222, 235, 110, 243, 254}	21.0
304	1550	503.75	330.0	339.0	52.800000000000004	54.24	13	3				{304, 283}	46.0
