# Supplementary material for: Microtubules regulate pancreatic β-cell heterogeneity via spatiotemporal control of insulin secretion hot spots
Source: eLife. 2021 Nov 16;10:e59912. doi: 10.7554/eLife.59912 (PMC8635970; doi:10.7554/eLife.59912)
Supplement: Figure 5—source data 2. [file elife-59912-fig5-data2.zip › Figure 5-source data 1-Python scripts that produce statistical analysis and plots for Figure 5B-F/ControlHigh2/Control High Islet 10.csv]

	Time (frame)	Time (s)	x (px)	y (px)	x (um)	y (um)	Cell #	Cluster #	Unnamed: 8	Unnamed: 9	File Folder	DMSO High 12-1 Plate 2	PairClusterSets	ClusterNum_wrh
0	491	159.57500000000002	231.99999999999997	438.99999999999994	37.12	70.24	9	-1					-100.0	-100.0
1	758	246.35	463.0	14.000000000000002	74.08	2.24	28	-1					-100.0	-100.0
2	796	258.7	144.0	505.0	23.04	80.8	7	-1					-100.0	-100.0
