# Supplementary material for: Microtubules regulate pancreatic β-cell heterogeneity via spatiotemporal control of insulin secretion hot spots
Source: eLife. 2021 Nov 16;10:e59912. doi: 10.7554/eLife.59912 (PMC8635970; doi:10.7554/eLife.59912)
Supplement: Figure 5—source data 2. [file elife-59912-fig5-data2.zip › Figure 5-source data 1-Python scripts that produce statistical analysis and plots for Figure 5B-F/ControlHigh2/Control High Islet 11.csv]

	Time (frame)	Time (s)	x (px)	y (px)	x (um)	y (um)	Cell #	Cluster #	Unnamed: 8	Unnamed: 9	File Folder	DMSO High 12-3 Plate 1	PairClusterSets	ClusterNum_wrh
0	4	1.3	491.0	386.0	78.56	61.76	31	1					{0, 7}	204.0
1	6	1.9500000000000002	354.0	480.99999999999994	56.64	76.96	25	-1					-100	-100.0
2	6	1.9500000000000002	339.0	484.0	54.24	77.44	0	2					-100	-100.0
3	20	6.5	507.0	368.0	81.12	58.88	31	-1					-100	-100.0
4	29	9.425	486.00000000000006	400.0	77.76	64.0	31	-1					-100	-100.0
5	29	9.425	498.00000000000006	362.0	79.68	57.92	31	-1					-100	-100.0
6	60	19.5	3.0	470.0	0.48	75.2	32	-1					-100	-100.0
7	76	24.7	496.0	381.0	79.36	60.96	31	1					{0, 7}	204.0
8	204	66.3	484.99999999999994	342.0	77.6	54.72	0	-1					-100	-100.0
9	235	76.375	411.00000000000006	291.0	65.76	46.56	24	3					-100	-100.0
10	237	77.025	34.0	486.00000000000006	5.44	77.76	32	4					-100	-100.0
11	289	93.925	385.0	422.0	61.6	67.52	25	-1					-100	-100.0
12	335	108.875	432.0	280.0	69.12	44.800000000000004	24	5					{41, 12}	205.0
13	352	114.4	309.0	495.0	49.44	79.2	0	-1					-100	-100.0
14	356	115.7	509.0	337.0	81.44	53.92	31	6					{14, 31}	206.0
15	375	121.875	508.0	77.0	81.28	12.32	0	7					-100	-100.0
16	388	126.10000000000001	399.0	271.0	63.84	43.36	15	8					{16, 45}	207.0
17	405	131.625	383.0	340.0	61.28	54.4	30	-1					-100	-100.0
18	410	133.25	444.00000000000006	158.0	71.04	25.28	11	-1					-100	-100.0
19	419	136.175	505.99999999999994	72.0	80.96	11.52	0	7					-100	-100.0
20	461	149.82500000000002	468.0	241.0	74.88	38.56	0	-1					-100	-100.0
21	466	151.45000000000002	501.0	344.0	80.16	55.04	31	9					-100	-100.0
22	486	157.95000000000002	451.0	119.0	72.16	19.04	29	-1					-100	-100.0
23	486	157.95000000000002	25.0	457.0	4.0	73.12	32	10					{24, 23}	208.0
24	520	169.0	19.0	457.0	3.04	73.12	32	10					{24, 23}	208.0
25	551	179.07500000000002	112.00000000000001	143.0	17.92	22.88	38	-1					-100	-100.0
26	595	193.375	438.0	269.0	70.08	43.04	24	-1					-100	-100.0
27	608	197.6	376.0	416.0	60.160000000000004	66.56	25	-1					-100	-100.0
28	608	197.6	375.0	405.99999999999994	60.0	64.96	0	11					-100	-100.0
29	664	215.8	407.0	306.0	65.12	48.96	30	-1					-100	-100.0
30	668	217.1	436.00000000000006	310.0	69.76	49.6	24	12					{54, 30}	209.0
31	681	221.32500000000002	508.0	337.0	81.28	53.92	31	6					{14, 31}	206.0
32	701	227.82500000000002	412.0	357.0	65.92	57.120000000000005	22	-1					-100	-100.0
33	779	253.175	457.0	76.0	73.12	12.16	10	-1					-100	-100.0
34	792	257.40000000000003	459.99999999999994	92.0	73.6	14.72	10	-1					-100	-100.0
35	794	258.05	450.0	327.0	72.0	52.32	24	-1					-100	-100.0
36	801	260.325	250.99999999999997	509.99999999999994	40.16	81.6	21	-1					-100	-100.0
37	807	262.27500000000003	294.0	421.0	47.04	67.36	35	-1					-100	-100.0
38	807	262.27500000000003	480.99999999999994	488.99999999999994	76.96	78.24	0	-1					-100	-100.0
39	822	267.15000000000003	280.0	366.0	44.800000000000004	58.56	35	-1					{99, 39}	210.0
40	829	269.425	409.0	182.0	65.44	29.12	11	13					{40, 61}	211.0
41	836	271.7	436.00000000000006	285.0	69.76	45.6	24	5					{41, 12}	205.0
42	837	272.02500000000003	451.99999999999994	258.0	72.32	41.28	24	-1					-100	-100.0
43	841	273.325	84.0	156.0	13.44	24.96	34	-1					-100	-100.0
44	874	284.05	338.0	350.0	54.08	56.0	17	-1					-100	-100.0
45	875	284.375	401.0	277.0	64.16	44.32	15	8					{16, 45}	207.0
46	895	290.875	416.0	245.00000000000003	66.56	39.2	14	-1					-100	-100.0
47	905	294.125	342.0	380.0	54.72	60.800000000000004	20	-1					-100	-100.0
48	917	298.02500000000003	383.0	405.99999999999994	61.28	64.96	0	11					-100	-100.0
49	930	302.25	359.0	444.00000000000006	57.44	71.04	25	-1					-100	-100.0
50	969	314.925	309.0	317.0	49.44	50.72	17	14					{70, 104, 107, 79, 80, 81, 144, 175, 50, 87, 56, 126, 95}	212.0
51	972	315.90000000000003	334.0	289.0	53.44	46.24	16	-1					-100	-100.0
52	977	317.52500000000003	229.0	380.0	36.64	60.800000000000004	19	-1					-100	-100.0
53	986	320.45	360.0	358.0	57.6	57.28	0	15					-100	-100.0
54	998	324.35	430.0	306.0	68.8	48.96	24	12					{54, 30}	209.0
55	999	324.675	365.0	432.0	58.4	69.12	25	-1					-100	-100.0
56	1026	333.45	304.0	330.0	48.64	52.800000000000004	17	14					{70, 79, 80, 81, 144, 87, 95, 104, 107, 175, 50, 56, 126}	212.0
57	1031	335.075	287.0	216.0	45.92	34.56	7	-1					-100	-100.0
58	1040	338.0	356.0	295.0	56.96	47.2	15	16					-100	-100.0
59	1050	341.25	21.0	109.00000000000001	3.36	17.44	34	17					{153, 59}	213.0
60	1062	345.15000000000003	497.0	339.0	79.52	54.24	31	9					-100	-100.0
61	1075	349.375	409.0	179.0	65.44	28.64	11	13					{40, 61}	211.0
62	1077	350.02500000000003	355.0	295.0	56.800000000000004	47.2	0	16					-100	-100.0
63	1084	352.3	362.0	411.00000000000006	57.92	65.76	20	-1					-100	-100.0
64	1090	354.25	304.0	348.0	48.64	55.68	17	18					{64, 102}	214.0
65	1107	359.77500000000003	266.0	412.0	42.56	65.92	35	-1					-100	-100.0
66	1111	361.075	260.0	399.0	41.6	63.84	35	-1					-100	-100.0
67	1116	362.7	385.0	316.0	61.6	50.56	30	-1					-100	-100.0
68	1137	369.52500000000003	333.0	448.00000000000006	53.28	71.68	20	19					{68, 77}	215.0
69	1151	374.075	353.0	336.0	56.480000000000004	53.76	17	20					{90, 69}	216.0
70	1164	378.3	317.0	320.0	50.72	51.2	17	14					{70, 79, 80, 81, 144, 87, 95, 104, 107, 175, 50, 56, 126}	212.0
71	1172	380.90000000000003	212.0	369.0	33.92	59.04	19	-1					-100	-100.0
72	1173	381.225	106.0	106.0	16.96	16.96	34	-1					-100	-100.0
73	1177	382.52500000000003	60.0	432.0	9.6	69.12	2	-1					{128, 73, 140, 127}	217.0
74	1179	383.175	65.0	109.00000000000001	10.4	17.44	34	21					{74, 85}	218.0
75	1197	389.02500000000003	257.0	351.0	41.12	56.160000000000004	18	22					{75, 76, 165}	219.0
76	1201	390.325	265.0	354.0	42.4	56.64	18	22					{75, 76, 165}	219.0
77	1215	394.875	330.0	445.0	52.800000000000004	71.2	20	19					{68, 77}	215.0
78	1216	395.2	336.0	434.99999999999994	53.76	69.6	20	23					{130, 78}	220.0
79	1223	397.475	332.0	310.0	53.120000000000005	49.6	17	14					{70, 79, 144, 81, 80, 87, 95, 104, 107, 175, 50, 56, 126}	212.0
80	1223	397.475	319.0	312.0	51.04	49.92	17	14					{70, 79, 144, 81, 80, 87, 95, 104, 107, 175, 50, 56, 126}	212.0
81	1225	398.125	326.0	312.0	52.160000000000004	49.92	17	14					{70, 79, 80, 81, 144, 87, 95, 104, 107, 175, 50, 56, 126}	212.0
82	1228	399.1	109.00000000000001	117.0	17.44	18.72	34	-1					-100	-100.0
83	1229	399.425	352.0	323.0	56.32	51.68	17	24					{83, 109}	221.0
84	1234	401.05	356.0	362.0	56.96	57.92	0	15					-100	-100.0
85	1238	402.35	61.0	112.99999999999999	9.76	18.08	34	21					{74, 85}	218.0
86	1251	406.575	372.0	359.0	59.52	57.44	30	-1					-100	-100.0
87	1251	406.575	305.0	309.0	48.800000000000004	49.44	17	14					{70, 79, 80, 81, 144, 87, 95, 104, 107, 175, 50, 56, 126}	212.0
88	1255	407.875	374.0	317.0	59.84	50.72	30	25					{88, 170}	222.0
89	1268	412.1	42.0	493.0	6.72	78.88	32	4					{89, 139}	223.0
90	1275	414.375	352.0	335.0	56.32	53.6	17	20					{90, 69}	216.0
91	1276	414.7	380.0	441.0	60.800000000000004	70.56	25	-1					-100	-100.0
92	1278	415.35	413.0	45.0	66.08	7.2	9	-1					-100	-100.0
93	1288	418.6	482.0	55.00000000000001	77.12	8.8	10	-1					-100	-100.0
94	1292	419.90000000000003	312.0	385.0	49.92	61.6	20	-1					-100	-100.0
95	1294	420.55	324.0	312.0	51.84	49.92	17	14					{70, 79, 80, 81, 144, 87, 95, 104, 107, 175, 50, 56, 126}	212.0
96	1296	421.2	455.99999999999994	286.0	72.96	45.76	24	-1					-100	-100.0
97	1304	423.8	262.0	369.0	41.92	59.04	35	-1					-100	-100.0
98	1306	424.45	37.0	476.0	5.92	76.16	32	-1					-100	-100.0
99	1307	424.77500000000003	289.0	364.0	46.24	58.24	35	26					{99, 39}	210.0
100	1308	425.1	72.0	126.0	11.52	20.16	34	27					{108, 100}	224.0
101	1309	425.425	88.0	140.0	14.08	22.400000000000002	34	-1					-100	-100.0
102	1312	426.40000000000003	312.0	347.0	49.92	55.52	17	18					{64, 102}	214.0
103	1315	427.375	490.00000000000006	500.0	78.4	80.0	0	-1					-100	-100.0
104	1315	427.375	321.0	314.0	51.36	50.24	17	14					{70, 104, 107, 79, 80, 81, 144, 175, 50, 87, 56, 126, 95}	212.0
105	1324	430.3	467.0	124.0	74.72	19.84	29	-1					-100	-100.0
106	1324	430.3	483.0	506.50000000000006	77.28	81.04	0	-1					-100	-100.0
107	1327	431.27500000000003	307.0	323.0	49.120000000000005	51.68	17	14					{70, 104, 107, 79, 80, 81, 144, 175, 50, 87, 56, 126, 95}	212.0
108	1332	432.90000000000003	75.0	133.0	12.0	21.28	34	27					{108, 100}	224.0
109	1333	433.225	351.0	323.0	56.160000000000004	51.68	17	24					{83, 109}	221.0
110	1343	436.475	294.0	199.0	47.04	31.84	0	-1					-100	-100.0
111	1343	436.475	40.0	433.0	6.4	69.28	2	-1					-100	-100.0
112	1347	437.77500000000003	24.0	99.0	3.84	15.84	34	-1					-100	-100.0
113	1357	441.02500000000003	409.0	291.0	65.44	46.56	0	3					-100	-100.0
114	1362	442.65000000000003	345.0	292.0	55.2	46.72	16	16					-100	-100.0
115	1363	442.975	91.0	488.99999999999994	14.56	78.24	33	-1					-100	-100.0
116	1376	447.2	98.0	442.0	15.68	70.72	33	28					-100	-100.0
117	1379	448.175	433.0	320.0	69.28	51.2	24	-1					-100	-100.0
118	1380	448.5	369.0	252.0	59.04	40.32	15	-1					-100	-100.0
119	1384	449.8	33.0	260.0	5.28	41.6	0	-1					-100	-100.0
120	1385	450.125	486.00000000000006	112.99999999999999	77.76	18.08	29	-1					-100	-100.0
121	1385	450.125	508.5	478.0	81.36	76.48	0	-1					-100	-100.0
122	1385	450.125	483.0	470.0	77.28	75.2	0	-1					-100	-100.0
123	1388	451.1	483.0	353.0	77.28	56.480000000000004	0	-1					-100	-100.0
124	1390	451.75	22.0	443.0	3.52	70.88	32	29					{124, 133}	225.0
125	1393	452.725	499.0	100.0	79.84	16.0	0	-1					-100	-100.0
126	1410	458.25	298.0	329.0	47.68	52.64	17	14					{70, 104, 107, 79, 80, 81, 144, 175, 50, 87, 56, 126, 95}	212.0
127	1410	458.25	70.0	438.0	11.200000000000001	70.08	2	30					{128, 73, 140, 127}	217.0
128	1410	458.25	71.0	429.0	11.36	68.64	2	30					{128, 73, 140, 127}	217.0
129	1416	460.2	434.99999999999994	474.0	69.6	75.84	25	-1					-100	-100.0
130	1416	460.2	336.0	434.0	53.76	69.44	20	23					{130, 78}	220.0
131	1420	461.5	8.0	288.0	1.28	46.08	0	-1					-100	-100.0
132	1425	463.125	250.0	418.0	40.0	66.88	19	-1					-100	-100.0
133	1427	463.77500000000003	17.0	445.0	2.72	71.2	32	29					{124, 133}	225.0
134	1433	465.725	441.0	118.0	70.56	18.88	29	-1					-100	-100.0
135	1440	468.0	92.0	279.0	14.72	44.64	0	-1					-100	-100.0
136	1442	468.65000000000003	212.0	383.0	33.92	61.28	19	-1					-100	-100.0
137	1443	468.975	347.0	299.0	55.52	47.84	17	16					-100	-100.0
138	1445	469.625	254.0	132.0	40.64	21.12	0	-1					-100	-100.0
139	1452	471.90000000000003	40.0	490.00000000000006	6.4	78.4	32	4					{89, 139}	223.0
140	1455	472.875	69.0	433.0	11.040000000000001	69.28	2	30					{128, 73, 140, 127}	217.0
141	1466	476.45	455.99999999999994	111.00000000000001	72.96	17.76	29	-1					-100	-100.0
142	1468	477.1	36.0	107.0	5.76	17.12	34	-1					-100	-100.0
143	1468	477.1	371.0	325.0	59.36	52.0	0	25					-100	-100.0
144	1484	482.3	325.0	305.0	52.0	48.800000000000004	17	-1					{70, 104, 107, 79, 80, 81, 144, 175, 50, 87, 56, 126, 95}	212.0
145	1484	482.3	375.0	75.0	60.0	12.0	9	14					-100	-100.0
146	1485	482.625	350.0	474.0	56.0	75.84	25	2					-100	-100.0
147	1490	484.25	244.0	195.0	39.04	31.2	7	-1					-100	-100.0
148	1495	485.875	154.0	468.0	24.64	74.88	33	-1					-100	-100.0
149	1495	485.875	413.0	373.0	66.08	59.68	22	-1					-100	-100.0
150	1496	486.2	256.0	211.0	40.96	33.76	7	31					{166, 150}	226.0
151	1498	486.85	179.0	511.00000000000006	28.64	81.76	0	-1					-100	-100.0
152	1498	486.85	352.0	272.0	56.32	43.52	0	-1					-100	-100.0
153	1499	487.175	16.0	111.00000000000001	2.56	17.76	34	17					{153, 59}	213.0
154	1503	488.475	206.99999999999997	413.0	33.12	66.08	19	-1					-100	-100.0
155	1510	490.75	26.0	122.0	4.16	19.52	34	-1					-100	-100.0
156	1512	491.40000000000003	133.0	438.0	21.28	70.08	28	-1					-100	-100.0
157	1513	491.725	426.99999999999994	354.0	68.32	56.64	22	-1					-100	-100.0
158	1514	492.05	24.0	337.0	3.84	53.92	40	-1					-100	-100.0
159	1527	496.27500000000003	51.0	98.0	8.16	15.68	34	-1					-100	-100.0
160	1548	503.1	131.0	190.0	20.96	30.400000000000002	38	-1					-100	-100.0
161	1550	503.75	97.0	438.99999999999994	15.52	70.24	28	28					-100	-100.0
162	1552	504.40000000000003	14.000000000000002	364.0	2.24	58.24	0	-1					-100	-100.0
163	1552	504.40000000000003	28.999999999999996	350.0	4.64	56.0	40	-1					-100	-100.0
164	1553	504.725	288.0	357.0	46.08	57.120000000000005	0	26					-100	-100.0
165	1563	507.975	257.0	354.0	41.12	56.64	18	22					{75, 76, 165}	219.0
166	1564	508.3	262.0	210.0	41.92	33.6	7	31					{166, 150}	226.0
167	1568	509.6	121.0	168.0	19.36	26.88	38	-1					-100	-100.0
168	1571	510.57500000000005	36.0	185.0	5.76	29.6	23	-1					-100	-100.0
169	1575	511.875	161.0	432.0	25.76	69.12	28	32					{169, 172}	227.0
170	1579	513.1750000000001	373.0	315.0	59.68	50.4	30	25					{88, 170}	222.0
171	1590	516.75	400.0	327.0	64.0	52.32	30	-1					-100	-100.0
172	1590	516.75	158.0	434.0	25.28	69.44	28	32					{169, 172}	227.0
173	1595	518.375	403.0	95.0	64.48	15.200000000000001	9	-1					-100	-100.0
174	1595	518.375	119.0	469.00000000000006	19.04	75.04	33	-1					-100	-100.0
175	1600	520.0	306.0	315.0	48.96	50.4	17	14					{70, 104, 107, 79, 80, 81, 144, 175, 50, 87, 56, 126, 95}	212.0
