# Supplementary material for: Microtubules regulate pancreatic β-cell heterogeneity via spatiotemporal control of insulin secretion hot spots
Source: eLife. 2021 Nov 16;10:e59912. doi: 10.7554/eLife.59912 (PMC8635970; doi:10.7554/eLife.59912)
Supplement: Figure 5—source data 2. [file elife-59912-fig5-data2.zip › Figure 5-source data 1-Python scripts that produce statistical analysis and plots for Figure 5B-F/ControlHigh2/Control High Islet 12.csv]

	Time (frame)	Time (s)	x (px)	y (px)	x (um)	y (um)	Cell #	Cluster #	Unnamed: 8	Unnamed: 9	File Folder	DMSO High 12-3 Plate 2	PairClusterSets	ClusterNum_wrh
0	124	40.300000000000004	65.0	259.0	10.4	41.44	30	-1					-100	-100.0
1	134	43.550000000000004	249.00000000000003	101.0	39.84	16.16	16	-1					-100	-100.0
2	136	44.2	35.0	87.0	5.6000000000000005	13.92	1	-1					-100	-100.0
3	146	47.45	202.0	53.0	32.32	8.48	0	1					-100	-100.0
4	189	61.425000000000004	53.0	217.0	8.48	34.72	30	-1					-100	-100.0
5	258	83.85000000000001	63.0	447.0	10.08	71.52	26	2					-100	-100.0
6	264	85.8	87.0	218.00000000000003	13.92	34.88	30	-1					-100	-100.0
7	289	93.925	473.00000000000006	104.0	75.68	16.64	24	-1					-100	-100.0
8	301	97.825	35.0	455.99999999999994	5.6000000000000005	72.96	26	-1					-100	-100.0
9	306	99.45	440.00000000000006	89.0	70.4	14.24	24	-1					-100	-100.0
10	349	113.425	480.99999999999994	65.0	76.96	10.4	0	-1					-100	-100.0
11	355	115.375	438.99999999999994	423.00000000000006	70.24	67.68	6	-1					-100	-100.0
12	368	119.60000000000001	463.99999999999994	138.0	74.24	22.080000000000002	24	-1					-100	-100.0
13	402	130.65	13.0	504.0	2.08	80.64	0	-1					-100	-100.0
14	408	132.6	74.0	446.0	11.84	71.36	25	-1					-100	-100.0
15	438	142.35	320.0	303.0	51.2	48.480000000000004	11	-1					{18, 35, 15}	1.0
16	438	142.35	376.0	359.0	60.160000000000004	57.44	5	3					-100	-100.0
17	438	142.35	105.0	505.99999999999994	16.8	80.96	25	4					-100	-100.0
18	461	149.82500000000002	312.0	300.0	49.92	48.0	11	4					{18, 35, 15}	1.0
19	482	156.65	297.0	103.0	47.52	16.48	29	-1					-100	-100.0
20	487	158.275	88.0	446.0	14.08	71.36	25	-1					-100	-100.0
21	489	158.925	132.0	483.0	21.12	77.28	25	5					{29, 34, 21}	2.0
22	504	163.8	22.0	438.0	3.52	70.08	26	6					{22, 39}	3.0
23	512	166.4	107.0	449.0	17.12	71.84	25	-1					-100	-100.0
24	575	186.875	338.0	158.0	54.08	25.28	29	-1					-100	-100.0
25	601	195.32500000000002	156.0	461.00000000000006	24.96	73.76	27	7					{52, 25, 43}	4.0
26	610	198.25	105.0	398.0	16.8	63.68	0	-1					-100	-100.0
27	613	199.225	505.99999999999994	496.0	80.96	79.36	0	-1					-100	-100.0
28	622	202.15	144.0	409.99999999999994	23.04	65.6	27	-1					-100	-100.0
29	693	225.225	131.0	488.0	20.96	78.08	25	5					{29, 34, 21}	2.0
30	695	225.875	225.99999999999997	92.0	36.16	14.72	16	-1					-100	-100.0
31	715	232.375	120.0	454.0	19.2	72.64	25	-1					-100	-100.0
32	726	235.95000000000002	198.0	84.0	31.68	13.44	16	-1					-100	-100.0
33	746	242.45000000000002	44.0	446.0	7.04	71.36	26	-1					-100	-100.0
34	794	258.05	130.0	486.00000000000006	20.8	77.76	25	5					{29, 34, 21}	2.0
35	796	258.7	313.0	306.0	50.08	48.96	11	4					{18, 35, 15}	1.0
36	812	263.90000000000003	376.0	270.0	60.160000000000004	43.2	10	-1					-100	-100.0
37	831	270.075	55.00000000000001	103.0	8.8	16.48	12	-1					-100	-100.0
38	854	277.55	59.0	444.00000000000006	9.44	71.04	26	2					-100	-100.0
39	914	297.05	27.0	438.0	4.32	70.08	26	6					{22, 39}	3.0
40	926	300.95	214.0	85.0	34.24	13.6	16	-1					-100	-100.0
41	929	301.925	271.0	372.0	43.36	59.52	4	-1					-100	-100.0
42	931	302.575	298.0	83.0	47.68	13.280000000000001	17	-1					-100	-100.0
43	940	305.5	153.0	463.0	24.48	74.08	27	7					{52, 25, 43}	4.0
44	947	307.77500000000003	120.0	503.0	19.2	80.48	25	8					{50, 44, 63}	5.0
45	955	310.375	175.0	18.0	28.0	2.88	18	-1					-100	-100.0
46	976	317.2	334.0	220.00000000000003	53.44	35.2	14	-1					-100	-100.0
47	993	322.725	215.0	333.0	34.4	53.28	33	-1					-100	-100.0
48	1047	340.27500000000003	320.0	426.99999999999994	51.2	68.32	5	-1					-100	-100.0
49	1047	340.27500000000003	199.0	50.0	31.84	8.0	0	1					-100	-100.0
50	1093	355.225	122.0	499.0	19.52	79.84	25	8					{50, 44, 63}	5.0
51	1173	381.225	165.0	25.0	26.400000000000002	4.0	18	-1					-100	-100.0
52	1189	386.425	156.0	463.99999999999994	24.96	74.24	27	7					{52, 25, 43}	4.0
53	1192	387.40000000000003	82.0	453.0	13.120000000000001	72.48	25	-1					-100	-100.0
54	1206	391.95	367.0	281.0	58.72	44.96	10	-1					-100	-100.0
55	1254	407.55	254.99999999999997	114.99999999999999	40.8	18.4	16	-1					-100	-100.0
56	1269	412.425	157.0	395.0	25.12	63.2	27	-1					-100	-100.0
57	1291	419.575	8.0	461.00000000000006	1.28	73.76	26	-1					-100	-100.0
58	1322	429.65000000000003	310.0	145.0	49.6	23.2	29	-1					-100	-100.0
59	1324	430.3	152.0	4.0	24.32	0.64	18	-1					-100	-100.0
60	1332	432.90000000000003	204.99999999999997	476.0	32.8	76.16	35	-1					-100	-100.0
61	1426	463.45	61.0	449.0	9.76	71.84	26	2					-100	-100.0
62	1464	475.8	362.0	268.0	57.92	42.88	10	-1					-100	-100.0
63	1494	485.55	120.0	500.0	19.2	80.0	25	8					{50, 44, 63}	5.0
64	1501	487.825	137.0	15.0	21.92	2.4	28	-1					-100	-100.0
65	1554	505.05	107.0	508.0	17.12	81.28	25	3					-100	-100.0
66	1561	507.32500000000005	166.0	448.00000000000006	26.560000000000002	71.68	27	-1					-100	-100.0
67	1570	510.25	283.0	149.0	45.28	23.84	29	-1					-100	-100.0
68	1581	513.825	267.0	168.0	42.72	26.88	29	-1					-100	-100.0
69	1596	518.7	214.0	102.0	34.24	16.32	16	-1					-100	-100.0
