# Supplementary material for: Microtubules regulate pancreatic β-cell heterogeneity via spatiotemporal control of insulin secretion hot spots
Source: eLife. 2021 Nov 16;10:e59912. doi: 10.7554/eLife.59912 (PMC8635970; doi:10.7554/eLife.59912)
Supplement: Figure 5—source data 2. [file elife-59912-fig5-data2.zip › Figure 5-source data 1-Python scripts that produce statistical analysis and plots for Figure 5B-F/ControlHigh2/Control High Islet 13.csv]

	Time (frame)	Time (s)	x (px)	y (px)	x (um)	y (um)	Cell #	Cluster #	Unnamed: 8	Unnamed: 9	File Folder	DMSO High 12-3 Plate 3	PairClusterSets	ClusterNum_wrh
0	133	43.225	365.0	353.0	58.4	56.480000000000004	15	-1					-100	-100.0
1	207	67.275	330.0	149.0	52.800000000000004	23.84	11	1					{1, 8, 30}	49.0
2	218	70.85000000000001	93.0	422.0	14.88	67.52	7	2					{16, 17, 2, 25, 27}	50.0
3	250	81.25	102.0	409.99999999999994	16.32	65.6	7	-1					-100	-100.0
4	250	81.25	81.0	434.0	12.96	69.44	7	3					{4, 12}	51.0
5	255	82.875	361.0	157.0	57.76	25.12	11	-1					-100	-100.0
6	297	96.525	296.0	162.0	47.36	25.92	11	-1					-100	-100.0
7	342	111.15	69.0	446.0	11.040000000000001	71.36	7	4					{7, 9, 11, 18, 24}	52.0
8	376	122.2	325.0	147.0	52.0	23.52	11	1					{1, 8, 30}	49.0
9	384	124.80000000000001	77.0	449.0	12.32	71.84	7	4					{18, 7, 24, 9, 11}	52.0
10	387	125.775	292.0	176.0	46.72	28.16	11	5					{10, 13}	53.0
11	390	126.75	67.0	445.0	10.72	71.2	7	4					{7, 9, 11, 18, 24}	52.0
12	393	127.72500000000001	79.0	432.0	12.64	69.12	7	3					{4, 12}	51.0
13	444	144.3	294.0	176.0	47.04	28.16	11	5					{10, 13}	53.0
14	467	151.775	244.0	144.0	39.04	23.04	0	-1					-100	-100.0
15	475	154.375	102.0	496.0	16.32	79.36	0	-1					-100	-100.0
16	529	171.925	98.0	422.0	15.68	67.52	7	2					{16, 17, 2, 25, 27}	50.0
17	555	180.375	91.0	422.0	14.56	67.52	7	2					{16, 17, 2, 25, 27}	50.0
18	628	204.1	68.0	442.0	10.88	70.72	7	4					{7, 9, 11, 18, 24}	52.0
19	633	205.725	117.0	490.00000000000006	18.72	78.4	0	6					-100	-100.0
20	640	208.0	293.0	197.0	46.88	31.52	11	7					{32, 33, 20}	54.0
21	655	212.875	412.0	57.99999999999999	65.92	9.28	0	-1					-100	-100.0
22	665	216.125	312.0	213.0	49.92	34.08	11	-1					-100	-100.0
23	671	218.07500000000002	369.0	212.0	59.04	33.92	3	8					-100	-100.0
24	676	219.70000000000002	73.0	448.00000000000006	11.68	71.68	7	4					{18, 7, 24, 9, 11}	52.0
25	697	226.525	96.0	423.00000000000006	15.36	67.68	7	2					{16, 17, 2, 25, 27}	50.0
26	701	227.82500000000002	316.0	152.0	50.56	24.32	11	-1					-100	-100.0
27	712	231.4	93.0	419.00000000000006	14.88	67.04	7	2					{16, 17, 2, 25, 27}	50.0
28	720	234.0	347.0	234.0	55.52	37.44	2	9					{35, 28}	55.0
29	748	243.1	333.0	202.0	53.28	32.32	11	-1					-100	-100.0
30	755	245.375	337.0	155.0	53.92	24.8	11	-1					{1, 8, 30}	49.0
31	772	250.9	86.0	482.0	13.76	77.12	0	-1					-100	-100.0
32	773	251.22500000000002	292.0	193.0	46.72	30.88	11	7					{32, 33, 20}	54.0
33	781	253.82500000000002	290.0	192.0	46.4	30.72	11	7					{32, 33, 20}	54.0
34	784	254.8	323.0	222.00000000000003	51.68	35.52	11	-1					-100	-100.0
35	797	259.02500000000003	350.0	229.0	56.0	36.64	2	9					{35, 28}	55.0
36	842	273.65000000000003	134.0	482.0	21.44	77.12	7	-1					-100	-100.0
37	869	282.425	305.0	185.0	48.800000000000004	29.6	11	-1					-100	-100.0
38	969	314.925	112.99999999999999	492.0	18.08	78.72	0	6					-100	-100.0
39	1001	325.325	272.0	103.0	43.52	16.48	1	10					{40, 39}	56.0
40	1003	325.975	274.0	103.0	43.84	16.48	1	10					{40, 39}	56.0
41	1219	396.175	263.0	192.0	42.08	30.72	0	-1					-100	-100.0
42	1315	427.375	367.0	210.0	58.72	33.6	3	8					-100	-100.0
43	1320	429.0	356.0	229.0	56.96	36.64	3	9					-100	-100.0
44	1397	454.02500000000003	381.0	202.0	60.96	32.32	3	-1					-100	-100.0
45	1449	470.925	443.0	258.0	70.88	41.28	3	-1					-100	-100.0
46	1491	484.575	322.0	3.0	51.52	0.48	0	-1					-100	-100.0
47	1495	485.875	313.0	140.0	50.08	22.400000000000002	0	-1					-100	-100.0
48	1499	487.175	69.0	451.99999999999994	11.040000000000001	72.32	7	4					-100	-100.0
49	1502	488.15000000000003	90.0	436.00000000000006	14.4	69.76	7	-1					-100	-100.0
