# Supplementary material for: Microtubules regulate pancreatic β-cell heterogeneity via spatiotemporal control of insulin secretion hot spots
Source: eLife. 2021 Nov 16;10:e59912. doi: 10.7554/eLife.59912 (PMC8635970; doi:10.7554/eLife.59912)
Supplement: Figure 5—source data 2. [file elife-59912-fig5-data2.zip › Figure 5-source data 1-Python scripts that produce statistical analysis and plots for Figure 5B-F/ControlHigh2/Control High Islet 14.csv]

	Time (frame)	Time (s)	x (px)	y (px)	x (um)	y (um)	Cell #	Cluster #	Unnamed: 8	Unnamed: 9	File Folder	DMSO High 12-10 Plate 1	PairClusterSets	ClusterNum_wrh
0	31	10.075000000000001	124.0	166.0	19.84	26.560000000000002	21	1					{0, 48, 2, 8}	91.0
1	64	20.8	91.0	202.0	14.56	32.32	21	-1					-100	-100.0
2	84	27.3	123.0	167.0	19.68	26.72	21	1					{0, 48, 2, 8}	91.0
3	185	60.125	4.0	259.0	0.64	41.44	18	2					{3, 6, 24, 25}	92.0
4	212	68.9	288.0	436.00000000000006	46.08	69.76	10	-1					-100	-100.0
5	222	72.15	505.99999999999994	270.0	80.96	43.2	6	-1					-100	-100.0
6	231	75.075	4.0	259.0	0.64	41.44	18	2					{3, 6, 24, 25}	92.0
7	247	80.275	459.99999999999994	257.0	73.6	41.12	5	-1					-100	-100.0
8	301	97.825	122.0	166.0	19.52	26.560000000000002	21	1					{0, 48, 2, 8}	91.0
9	327	106.275	157.0	14.000000000000002	25.12	2.24	12	3					{9, 18}	93.0
10	340	110.5	192.0	400.0	30.72	64.0	25	4					{17, 20, 69, 38, 10, 45}	94.0
11	372	120.9	398.0	137.0	63.68	21.92	28	-1					-100	-100.0
12	380	123.5	262.0	419.00000000000006	41.92	67.04	10	-1					-100	-100.0
13	384	124.80000000000001	208.0	405.0	33.28	64.8	25	5					{23, 41, 13}	95.0
14	394	128.05	293.0	416.0	46.88	66.56	10	-1					-100	-100.0
15	403	130.975	122.0	184.0	19.52	29.44	21	-1					-100	-100.0
16	411	133.57500000000002	495.0	231.99999999999997	79.2	37.12	6	-1					-100	-100.0
17	420	136.5	196.0	393.0	31.36	62.88	25	4					{69, 38, 10, 45, 17, 20}	94.0
18	425	138.125	154.0	8.0	24.64	1.28	12	3					{9, 18}	93.0
19	441	143.32500000000002	369.0	421.0	59.04	67.36	0	6					-100	-100.0
20	462	150.15	193.0	399.0	30.88	63.84	25	4					{69, 38, 10, 45, 17, 20}	94.0
21	462	150.15	341.0	432.0	54.56	69.12	11	7					{21, 22}	96.0
22	486	157.95000000000002	339.0	433.0	54.24	69.28	11	7					{21, 22}	96.0
23	487	158.275	215.0	400.0	34.4	64.0	25	5					{23, 41, 13}	95.0
24	491	159.57500000000002	9.0	254.0	1.44	40.64	18	2					{3, 6, 24, 25}	92.0
25	493	160.225	12.0	252.0	1.92	40.32	18	2					{3, 6, 24, 25}	92.0
26	519	168.675	191.0	423.00000000000006	30.560000000000002	67.68	25	8					{49, 26, 77}	97.0
27	546	177.45000000000002	181.0	426.99999999999994	28.96	68.32	25	8					{42, 27, 39}	98.0
28	547	177.775	241.0	401.0	38.56	64.16	10	-1					-100	-100.0
29	548	178.1	200.0	381.0	32.0	60.96	25	-1					-100	-100.0
30	555	180.375	214.0	365.0	34.24	58.4	9	9					-100	-100.0
31	563	182.975	199.0	413.0	31.84	66.08	25	-1					-100	-100.0
32	583	189.475	371.0	430.99999999999994	59.36	68.96	13	6					{32, 36}	99.0
33	584	189.8	173.0	15.0	27.68	2.4	12	10					-100	-100.0
34	585	190.125	511.00000000000006	409.99999999999994	81.76	65.6	14	11					{40, 34, 50}	100.0
35	588	191.1	268.0	168.0	42.88	26.88	0	-1					-100	-100.0
36	594	193.05	366.0	429.0	58.56	68.64	13	6					{32, 36}	99.0
37	597	194.025	187.0	434.99999999999994	29.92	69.6	25	12					{56, 37}	101.0
38	598	194.35	185.0	401.99999999999994	29.6	64.32	25	4					{69, 38, 10, 45, 17, 20}	94.0
39	604	196.3	180.0	426.0	28.8	68.16	25	8					{42, 27, 39}	98.0
40	604	196.3	511.00000000000006	411.00000000000006	81.76	65.76	14	11					{40, 34, 50}	100.0
41	623	202.475	220.00000000000003	399.0	35.2	63.84	25	5					{23, 41, 13}	95.0
42	624	202.8	181.0	425.0	28.96	68.0	25	8					{42, 27, 39}	98.0
43	629	204.425	154.0	24.0	24.64	3.84	12	13					-100	-100.0
44	654	212.55	270.0	425.0	43.2	68.0	10	-1					-100	-100.0
45	659	214.175	197.0	401.0	31.52	64.16	25	4					{69, 38, 10, 45, 17, 20}	94.0
46	662	215.15	344.0	420.0	55.04	67.2	11	-1					-100	-100.0
47	675	219.375	74.0	120.0	11.84	19.2	19	14					{61, 47}	102.0
48	685	222.625	117.0	170.0	18.72	27.2	21	1					{0, 48, 2, 8}	91.0
49	688	223.6	191.0	423.00000000000006	30.560000000000002	67.68	25	8					{49, 26, 77}	97.0
50	695	225.875	511.00000000000006	409.99999999999994	81.76	65.6	14	11					{40, 34, 50}	100.0
51	702	228.15	330.0	14.000000000000002	52.800000000000004	2.24	23	15					{59, 51, 63}	103.0
52	708	230.1	133.0	28.000000000000004	21.28	4.48	1	-1					-100	-100.0
53	732	237.9	391.0	407.0	62.56	65.12	13	-1					-100	-100.0
54	738	239.85	176.0	413.0	28.16	66.08	25	16					{70, 54}	104.0
55	785	255.125	154.0	407.0	24.64	65.12	25	-1					-100	-100.0
56	810	263.25	188.0	434.99999999999994	30.080000000000002	69.6	25	12					{56, 37}	101.0
57	826	268.45	478.0	254.99999999999997	76.48	40.8	5	17					{81, 57, 82}	105.0
58	833	270.725	153.0	434.0	24.48	69.44	25	-1					-100	-100.0
59	897	291.52500000000003	335.0	23.0	53.6	3.68	23	-1					{59, 51, 63}	103.0
60	901	292.825	40.0	45.0	6.4	7.2	0	-1					-100	-100.0
61	913	296.725	72.0	121.0	11.52	19.36	19	14					{61, 47}	102.0
62	916	297.7	93.0	142.0	14.88	22.72	19	-1					-100	-100.0
63	977	317.52500000000003	329.0	16.0	52.64	2.56	23	15					{59, 51, 63}	103.0
64	991	322.075	476.0	238.0	76.16	38.08	0	-1					-100	-100.0
65	993	322.725	159.0	12.0	25.44	1.92	12	3					{80, 65, 86}	106.0
66	1017	330.52500000000003	160.0	392.0	25.6	62.72	25	-1					-100	-100.0
67	1022	332.15000000000003	130.0	105.0	20.8	16.8	22	-1					-100	-100.0
68	1023	332.475	70.0	187.0	11.200000000000001	29.92	0	-1					-100	-100.0
69	1040	338.0	202.99999999999997	395.0	32.48	63.2	25	4					{17, 20, 69, 38, 10, 45}	94.0
70	1071	348.075	169.0	409.99999999999994	27.04	65.6	25	16					{70, 54}	104.0
71	1101	357.825	109.00000000000001	176.0	17.44	28.16	21	18					{74, 71}	107.0
72	1109	360.425	64.0	98.0	10.24	15.68	19	-1					-100	-100.0
73	1114	362.05	147.0	27.0	23.52	4.32	0	13					-100	-100.0
74	1133	368.225	107.0	174.0	17.12	27.84	21	18					{74, 71}	107.0
75	1159	376.675	168.0	454.0	26.88	72.64	25	-1					-100	-100.0
76	1175	381.875	169.0	18.0	27.04	2.88	12	10					-100	-100.0
77	1185	385.125	189.0	424.0	30.240000000000002	67.84	25	8					{49, 26, 77}	97.0
78	1209	392.925	178.0	386.0	28.48	61.76	25	-1					-100	-100.0
79	1212	393.90000000000003	94.0	76.0	15.040000000000001	12.16	1	-1					-100	-100.0
80	1274	414.05	166.0	6.0	26.560000000000002	0.96	12	3					{80, 65, 86}	106.0
81	1280	416.0	476.99999999999994	256.0	76.32	40.96	5	17					{81, 57, 82}	105.0
82	1282	416.65000000000003	478.0	256.0	76.48	40.96	5	17					{81, 57, 82}	105.0
83	1284	417.3	170.0	68.0	27.2	10.88	24	-1					-100	-100.0
84	1285	417.625	148.0	14.000000000000002	23.68	2.24	12	3					{84, 93}	108.0
85	1300	422.5	210.0	361.0	33.6	57.76	9	9					-100	-100.0
86	1363	442.975	162.0	8.0	25.92	1.28	12	3					{80, 65, 86}	106.0
87	1380	448.5	405.99999999999994	420.0	64.96	67.2	13	-1					-100	-100.0
88	1394	453.05	321.0	463.0	51.36	74.08	0	-1					-100	-100.0
89	1401	455.325	125.0	403.0	20.0	64.48	0	-1					-100	-100.0
90	1415	459.875	117.0	171.0	18.72	27.36	21	1					-100	-100.0
91	1423	462.475	176.0	430.0	28.16	68.8	25	8					-100	-100.0
92	1430	464.75	10.0	317.0	1.6	50.72	0	-1					-100	-100.0
93	1436	466.7	148.0	14.000000000000002	23.68	2.24	12	3					{84, 93}	108.0
94	1452	471.90000000000003	59.0	179.0	9.44	28.64	18	-1					-100	-100.0
95	1508	490.1	222.00000000000003	424.0	35.52	67.84	25	-1					-100	-100.0
96	1513	491.725	190.0	272.0	30.400000000000002	43.52	0	-1					-100	-100.0
97	1552	504.40000000000003	478.0	281.0	76.48	44.96	5	-1					-100	-100.0
