# Supplementary material for: Microtubules regulate pancreatic β-cell heterogeneity via spatiotemporal control of insulin secretion hot spots
Source: eLife. 2021 Nov 16;10:e59912. doi: 10.7554/eLife.59912 (PMC8635970; doi:10.7554/eLife.59912)
Supplement: Figure 5—source data 2. [file elife-59912-fig5-data2.zip › Figure 5-source data 1-Python scripts that produce statistical analysis and plots for Figure 5B-F/ControlHigh2/Control High Islet 15.csv]

	Time (frame)	Time (s)	x (px)	y (px)	x (um)	y (um)	Cell #	Cluster #	Unnamed: 8	Unnamed: 9	File Folder	DMSO High 12-3 Plate 2	PairClusterSets	ClusterNum_wrh
0	22	7.15	222.00000000000003	276.0	35.52	44.160000000000004	8	1					{0, 6}	110.0
1	24	7.800000000000001	437.0	195.0	69.92	31.2	14	2					-100	-100.0
2	24	7.800000000000001	347.0	71.0	55.52	11.36	13	-1					{64, 2, 41, 140, 47, 51, 56, 62}	111.0
3	24	7.800000000000001	399.0	400.0	63.84	64.0	0	3					-100	-100.0
4	24	7.800000000000001	401.99999999999994	396.0	64.32	63.36	0	4					-100	-100.0
5	30	9.75	98.0	16.0	15.68	2.56	37	4					{65, 68, 5, 70, 17, 27, 34, 38, 43, 112, 115, 126}	112.0
6	33	10.725	225.0	274.0	36.0	43.84	8	5					{0, 6}	110.0
7	50	16.25	426.99999999999994	147.0	68.32	23.52	0	2					-100	-100.0
8	69	22.425	310.0	344.0	49.6	55.04	21	1					{8, 19, 11}	113.0
9	75	24.375	451.0	213.0	72.16	34.08	14	6					{35, 9, 44, 13, 82, 21, 90, 92}	114.0
10	91	29.575	487.0	196.0	77.92	31.36	15	7					{144, 10}	115.0
11	94	30.55	310.0	344.0	49.6	55.04	21	8					{8, 19, 11}	113.0
12	94	30.55	119.0	80.0	19.04	12.8	38	6					{69, 12, 45}	116.0
13	97	31.525000000000002	450.0	221.0	72.0	35.36	14	9					{35, 9, 44, 13, 82, 21, 90, 92}	114.0
14	98	31.85	425.0	455.99999999999994	68.0	72.96	0	7					-100	-100.0
15	101	32.825	364.0	194.0	58.24	31.04	9	-1					-100	-100.0
16	109	35.425000000000004	180.0	13.0	28.8	2.08	39	-1					{131, 137, 138, 42, 79, 16, 85, 121, 123, 127}	117.0
17	110	35.75	108.0	5.0	17.28	0.8	37	10					{65, 68, 5, 70, 17, 27, 34, 38, 43, 112, 115, 126}	112.0
18	111	36.075	143.0	74.0	22.88	11.84	38	5					{18, 125}	118.0
19	111	36.075	306.0	338.0	48.96	54.08	21	6					{8, 19, 11}	113.0
20	116	37.7	400.0	145.0	64.0	23.2	14	11					{103, 141, 114, 20, 117, 118, 22, 29}	119.0
21	116	37.7	451.0	218.00000000000003	72.16	34.88	14	7					{35, 9, 44, 13, 82, 21, 90, 92}	114.0
22	119	38.675000000000004	392.0	140.0	62.72	22.400000000000002	14	12					{103, 141, 114, 20, 117, 118, 22, 29}	119.0
23	121	39.325	300.0	382.0	48.0	61.120000000000005	21	12					{36, 37, 71, 75, 49, 23, 58}	120.0
24	127	41.275	309.0	360.0	49.44	57.6	21	13					{100, 148, 24, 105, 76, 31}	121.0
25	130	42.25	231.0	285.0	36.96	45.6	8	14					-100	-100.0
26	132	42.9	393.0	125.0	62.88	20.0	14	-1					-100	-100.0
27	139	45.175000000000004	100.0	23.0	16.0	3.68	37	12					{65, 68, 5, 70, 17, 27, 34, 38, 43, 112, 115, 126}	112.0
28	140	45.5	459.99999999999994	221.0	73.6	35.36	16	5					-100	-100.0
29	140	45.5	393.0	140.0	62.88	22.400000000000002	14	-1					{103, 141, 114, 20, 117, 118, 22, 29}	119.0
30	141	45.825	407.0	122.0	65.12	19.52	11	12					-100	-100.0
31	141	45.825	304.0	358.0	48.64	57.28	21	-1					{100, 105, 76, 148, 24, 31}	121.0
32	144	46.800000000000004	451.99999999999994	225.99999999999997	72.32	36.16	16	14					{32, 87}	122.0
33	148	48.1	405.0	134.0	64.8	21.44	11	7					{33, 50, 53}	123.0
34	149	48.425000000000004	102.0	12.0	16.32	1.92	37	12					{65, 68, 5, 70, 17, 27, 34, 38, 43, 112, 115, 126}	112.0
35	149	48.425000000000004	454.0	198.0	72.64	31.68	14	5					{35, 9, 44, 13, 82, 21, 90, 92}	114.0
36	151	49.075	300.0	376.0	48.0	60.160000000000004	21	15					{36, 37, 71, 75, 49, 23, 58}	120.0
37	153	49.725	306.0	374.0	48.96	59.84	21	13					{36, 37, 71, 75, 49, 23, 58}	120.0
38	158	51.35	104.0	22.0	16.64	3.52	37	13					{65, 68, 5, 70, 17, 27, 34, 38, 43, 112, 115, 126}	112.0
39	162	52.65	395.0	109.00000000000001	63.2	17.44	11	5					-100	-100.0
40	163	52.975	211.0	24.0	33.76	3.84	39	-1					-100	-100.0
41	163	52.975	352.0	71.0	56.32	11.36	13	3					{64, 2, 51, 56, 41, 140, 62, 47}	111.0
42	163	52.975	182.0	7.000000000000001	29.12	1.12	39	10					{131, 137, 138, 42, 79, 16, 85, 121, 123, 127}	117.0
43	165	53.625	113.99999999999999	17.0	18.24	2.72	37	16					{65, 68, 5, 70, 17, 27, 34, 38, 43, 112, 115, 126}	112.0
44	166	53.95	458.0	206.99999999999997	73.28	33.12	14	5					{35, 9, 44, 13, 82, 21, 90, 92}	114.0
45	168	54.6	119.0	73.0	19.04	11.68	38	15					{69, 12, 45}	116.0
46	168	54.6	507.0	308.0	81.12	49.28	18	-1					-100	-100.0
47	168	54.6	353.0	65.0	56.480000000000004	10.4	13	3					{64, 2, 51, 56, 41, 140, 62, 47}	111.0
48	170	55.25	109.00000000000001	56.00000000000001	17.44	8.96	37	9					{132, 107, 78, 48, 80, 119, 154}	124.0
49	174	56.550000000000004	306.0	384.0	48.96	61.44	21	9					{36, 37, 71, 75, 49, 23, 58}	120.0
50	175	56.875	407.0	137.0	65.12	21.92	11	13					{33, 50, 53}	123.0
51	176	57.2	353.0	68.0	56.480000000000004	10.88	13	12					{64, 2, 51, 56, 41, 140, 62, 47}	111.0
52	177	57.525	419.00000000000006	153.0	67.04	24.48	14	3					-100	-100.0
53	178	57.85	400.0	129.0	64.0	20.64	11	1					{33, 50, 53}	123.0
54	183	59.475	408.0	112.00000000000001	65.28	17.92	11	12					{86, 109, 54}	125.0
55	185	60.125	384.0	157.0	61.44	25.12	14	17					-100	-100.0
56	187	60.775	356.0	70.0	56.96	11.200000000000001	13	-1					{64, 2, 41, 140, 47, 51, 56, 62}	111.0
57	190	61.75	498.00000000000006	188.0	79.68	30.080000000000002	15	3					{57, 84}	126.0
58	192	62.400000000000006	304.0	374.0	48.64	59.84	21	18					{36, 37, 71, 75, 49, 23, 58}	120.0
59	192	62.400000000000006	72.0	51.0	11.52	8.16	1	13					{149, 59, 108, 142}	127.0
60	197	64.025	135.0	19.0	21.6	3.04	37	19					{60, 134}	128.0
61	201	65.325	377.0	105.0	60.32	16.8	11	20					-100	-100.0
62	208	67.60000000000001	348.0	65.0	55.68	10.4	13	-1					{64, 2, 41, 140, 47, 51, 56, 62}	111.0
63	211	68.575	162.0	286.0	25.92	45.76	6	3					-100	-100.0
64	211	68.575	353.0	66.0	56.480000000000004	10.56	13	-1					{64, 2, 51, 56, 41, 140, 62, 47}	111.0
65	212	68.9	106.0	17.0	16.96	2.72	37	3					{65, 68, 5, 70, 17, 27, 34, 38, 43, 112, 115, 126}	112.0
66	215	69.875	151.0	0.0	24.16	0.0	39	5					-100	-100.0
67	219	71.175	177.0	289.0	28.32	46.24	6	21					-100	-100.0
68	219	71.175	105.0	20.0	16.8	3.2	37	-1					{65, 68, 5, 70, 17, 27, 34, 38, 43, 112, 115, 126}	112.0
69	222	72.15	118.0	84.0	18.88	13.44	38	5					{69, 12, 45}	116.0
70	226	73.45	112.00000000000001	6.0	17.92	0.96	37	9					{65, 34, 68, 5, 70, 38, 43, 112, 17, 115, 27, 126}	112.0
71	226	73.45	306.0	381.0	48.96	60.96	21	5					{49, 36, 37, 71, 23, 58, 75}	120.0
72	227	73.775	100.0	66.0	16.0	10.56	37	13					{72, 147}	129.0
73	228	74.10000000000001	391.0	134.0	62.56	21.44	0	22					-100	-100.0
74	229	74.425	34.0	107.0	5.44	17.12	23	12					-100	-100.0
75	229	74.425	301.0	379.0	48.160000000000004	60.64	21	-1					{49, 36, 37, 71, 23, 58, 75}	120.0
76	233	75.72500000000001	310.0	354.0	49.6	56.64	21	13					{100, 105, 76, 148, 24, 31}	121.0
77	235	76.375	392.0	88.0	62.72	14.08	11	14					-100	-100.0
78	237	77.025	96.0	55.00000000000001	15.36	8.8	37	-1					{132, 107, 78, 48, 80, 119, 154}	124.0
79	238	77.35000000000001	197.0	7.000000000000001	31.52	1.12	39	9					{131, 137, 138, 42, 79, 16, 85, 121, 123, 127}	117.0
80	242	78.65	104.0	55.00000000000001	16.64	8.8	37	10					{132, 107, 78, 48, 80, 119, 154}	124.0
81	243	78.97500000000001	216.0	19.0	34.56	3.04	2	9					-100	-100.0
82	250	81.25	449.0	190.0	71.84	30.400000000000002	14	16					{35, 9, 44, 13, 82, 21, 90, 92}	114.0
83	250	81.25	290.0	377.0	46.4	60.32	21	-1					-100	-100.0
84	255	82.875	497.0	188.0	79.52	30.080000000000002	15	15					{57, 84}	126.0
85	256	83.2	183.0	5.0	29.28	0.8	39	18					{131, 137, 138, 42, 79, 16, 85, 121, 123, 127}	117.0
86	259	84.175	405.0	110.00000000000001	64.8	17.6	11	10					{86, 109, 54}	125.0
87	260	84.5	450.0	229.99999999999997	72.0	36.8	16	17					{32, 87}	122.0
88	260	84.5	132.0	56.00000000000001	21.12	8.96	37	7					{88, 106}	130.0
89	262	85.15	398.0	96.0	63.68	15.36	11	11					{89, 95}	131.0
90	263	85.47500000000001	455.99999999999994	200.99999999999997	72.96	32.16	14	23					{35, 9, 44, 13, 82, 21, 90, 92}	114.0
91	269	87.425	454.0	175.0	72.64	28.0	14	15					-100	-100.0
92	275	89.375	457.0	193.0	73.12	30.88	14	-1					{35, 9, 44, 13, 82, 21, 90, 92}	114.0
93	276	89.7	20.0	119.0	3.2	19.04	12	15					-100	-100.0
94	279	90.675	157.0	298.0	25.12	47.68	6	-1					-100	-100.0
95	280	91.0	400.0	93.0	64.0	14.88	11	-1					{89, 95}	131.0
96	284	92.3	501.0	340.0	80.16	54.4	18	23					-100	-100.0
97	284	92.3	153.0	89.0	24.48	14.24	38	-1					-100	-100.0
98	291	94.575	237.0	57.99999999999999	37.92	9.28	2	-1					-100	-100.0
99	291	94.575	476.99999999999994	180.0	76.32	28.8	15	-1					{99, 135, 104, 153}	132.0
100	295	95.875	308.0	363.0	49.28	58.08	21	24					{100, 105, 76, 148, 24, 31}	121.0
101	296	96.2	415.00000000000006	164.0	66.4	26.240000000000002	14	14					-100	-100.0
102	297	96.525	388.0	75.0	62.08	12.0	11	-1					-100	-100.0
103	297	96.525	401.0	139.0	64.16	22.240000000000002	14	-1					{103, 141, 114, 20, 117, 118, 22, 29}	119.0
104	310	100.75	473.00000000000006	183.0	75.68	29.28	15	12					{99, 135, 104, 153}	132.0
105	311	101.075	300.0	359.0	48.0	57.44	21	24					{100, 105, 76, 148, 24, 31}	121.0
106	311	101.075	133.0	60.0	21.28	9.6	37	11					{88, 106}	130.0
107	314	102.05	117.0	60.0	18.72	9.6	37	14					{132, 107, 78, 48, 80, 119, 154}	124.0
108	318	103.35000000000001	77.0	47.0	12.32	7.5200000000000005	1	9					{149, 59, 108, 142}	127.0
109	322	104.65	408.0	110.00000000000001	65.28	17.6	11	19					{86, 109, 54}	125.0
110	326	105.95	388.0	364.0	62.08	58.24	19	17					-100	-100.0
111	332	107.9	168.0	14.000000000000002	26.88	2.24	39	-1					{128, 111}	133.0
112	336	109.2	101.0	19.0	16.16	3.04	37	25					{65, 68, 5, 70, 17, 27, 34, 38, 43, 112, 115, 126}	112.0
113	337	109.525	370.0	77.0	59.2	12.32	11	5					{113, 139}	134.0
114	339	110.175	400.0	138.0	64.0	22.080000000000002	14	26					{103, 141, 114, 20, 117, 118, 22, 29}	119.0
115	345	112.125	106.0	7.000000000000001	16.96	1.12	37	12					{65, 34, 68, 5, 70, 38, 43, 112, 17, 115, 27, 126}	112.0
116	346	112.45	493.0	293.0	78.88	46.88	18	5					-100	-100.0
117	359	116.675	394.0	141.0	63.04	22.56	14	-1					{103, 141, 114, 20, 117, 118, 22, 29}	119.0
118	360	117.0	408.0	149.0	65.28	23.84	14	12					{103, 141, 114, 20, 117, 118, 22, 29}	119.0
119	369	119.925	112.99999999999999	68.0	18.08	10.88	37	12					{132, 107, 78, 48, 80, 119, 154}	124.0
120	372	120.9	127.0	14.000000000000002	20.32	2.24	37	9					-100	-100.0
121	373	121.22500000000001	176.0	4.0	28.16	0.64	39	-1					{131, 137, 138, 42, 79, 16, 85, 121, 123, 127}	117.0
122	382	124.15	470.0	219.0	75.2	35.04	16	10					-100	-100.0
123	385	125.125	194.0	11.0	31.04	1.76	39	-1					{131, 137, 138, 42, 79, 16, 85, 121, 123, 127}	117.0
124	392	127.4	133.0	89.0	21.28	14.24	38	10					-100	-100.0
125	397	129.025	137.0	68.0	21.92	10.88	38	-1					{18, 125}	118.0
126	406	131.95000000000002	104.0	11.0	16.64	1.76	37	11					{65, 68, 5, 70, 17, 27, 34, 38, 43, 112, 115, 126}	112.0
127	409	132.925	174.0	1.0	27.84	0.16	39	5					{131, 137, 138, 42, 79, 16, 85, 121, 123, 127}	117.0
128	420	136.5	160.0	13.0	25.6	2.08	39	10					{128, 111}	133.0
129	427	138.775	349.0	508.0	55.84	81.28	33	25					-100	-100.0
130	430	139.75	274.0	78.0	43.84	12.48	3	-1					-100	-100.0
131	430	139.75	168.0	3.0	26.88	0.48	39	-1					{131, 137, 138, 42, 79, 16, 85, 121, 123, 127}	117.0
132	434	141.05	112.00000000000001	60.0	17.92	9.6	37	10					{132, 107, 78, 48, 80, 119, 154}	124.0
133	461	149.82500000000002	366.0	74.0	58.56	11.84	0	9					-100	-100.0
134	467	151.775	138.0	15.0	22.080000000000002	2.4	37	26					{60, 134}	128.0
135	487	158.275	478.0	181.0	76.48	28.96	15	20					{99, 135, 104, 153}	132.0
136	496	161.20000000000002	206.0	34.0	32.96	5.44	39	24					-100	-100.0
137	498	161.85	194.0	10.0	31.04	1.6	39	-1					{131, 137, 138, 42, 79, 16, 85, 121, 123, 127}	117.0
138	538	174.85	189.0	6.0	30.240000000000002	0.96	39	10					{131, 137, 138, 42, 79, 16, 85, 121, 123, 127}	117.0
139	551	179.07500000000002	366.0	76.0	58.56	12.16	11	10					{113, 139}	134.0
140	554	180.05	355.0	73.0	56.800000000000004	11.68	13	26					{64, 2, 41, 140, 47, 51, 56, 62}	111.0
141	558	181.35	392.0	142.0	62.72	22.72	14	3					{103, 141, 114, 20, 117, 118, 22, 29}	119.0
142	573	186.225	71.0	51.0	11.36	8.16	1	12					{59, 108, 149, 142}	127.0
143	579	188.175	338.0	511.00000000000006	54.08	81.76	33	19					-100	-100.0
144	582	189.15	483.0	202.99999999999997	77.28	32.48	15	-1					{144, 10}	115.0
145	636	206.70000000000002	36.0	162.0	5.76	25.92	34	8					-100	-100.0
146	640	208.0	90.0	35.0	14.4	5.6000000000000005	37	-1					-100	-100.0
147	719	233.675	98.0	65.0	15.68	10.4	37	-1					{72, 147}	129.0
148	759	246.675	318.0	353.0	50.88	56.480000000000004	21	22					{100, 148, 24, 105, 76, 31}	121.0
149	770	250.25	72.0	54.0	11.52	8.64	1	14					{149, 59, 108, 142}	127.0
150	810	263.25	152.0	1.0	24.32	0.16	39	19					-100	-100.0
151	814	264.55	104.0	35.0	16.64	5.6000000000000005	37	21					-100	-100.0
152	860	279.5	175.0	26.0	28.0	4.16	39	-1					-100	-100.0
153	903	293.475	474.0	188.0	75.84	30.080000000000002	15	-1					{99, 135, 104, 153}	132.0
154	934	303.55	112.99999999999999	51.0	18.08	8.16	37	24					{132, 107, 78, 48, 80, 119, 154}	124.0
155	968	314.6	144.0	50.0	23.04	8.0	37	9					-100	-100.0
156	1208	392.6	423.00000000000006	152.0	67.68	24.32	14	-1					-100	-100.0
157	1402	455.65000000000003	351.0	189.0	56.160000000000004	30.240000000000002	9	1					-100	-100.0
