# Supplementary material for: Microtubules regulate pancreatic β-cell heterogeneity via spatiotemporal control of insulin secretion hot spots
Source: eLife. 2021 Nov 16;10:e59912. doi: 10.7554/eLife.59912 (PMC8635970; doi:10.7554/eLife.59912)
Supplement: Figure 5—source data 2. [file elife-59912-fig5-data2.zip › Figure 5-source data 1-Python scripts that produce statistical analysis and plots for Figure 5B-F/ControlHigh2/Control High Islet 16.csv]

	Time (frame)	Time (s)	x (px)	y (px)	x (um)	y (um)	Cell #	Cluster #	Unnamed: 8	Unnamed: 9	File Folder	DMSO High 12-10 Plate 3	PairClusterSets	ClusterNum_wrh
0	86	27.95	199.0	129.0	31.84	20.64	2	-1					-100	-100.0
1	247	80.275	42.0	272.0	6.72	43.52	0	-1					-100	-100.0
2	480	156.0	118.0	210.0	18.88	33.6	22	-1					-100	-100.0
3	500	162.5	471.0	181.0	75.36	28.96	11	1					-100	-100.0
4	551	179.07500000000002	22.0	341.0	3.52	54.56	0	2					-100	-100.0
5	558	181.35	168.0	136.0	26.88	21.76	2	-1					-100	-100.0
6	590	191.75	475.0	199.0	76.0	31.84	11	1					-100	-100.0
7	640	208.0	182.0	90.0	29.12	14.4	3	-1					-100	-100.0
8	672	218.4	445.0	197.0	71.2	31.52	21	1					{8, 12, 14, 15, 16, 17, 18, 20, 22, 23, 25, 26, 27, 29, 30, 33, 35, 37, 42, 44}	167.0
9	714	232.05	339.0	122.0	54.24	19.52	10	-1					-100	-100.0
10	792	257.40000000000003	304.0	68.0	48.64	10.88	4	-1					-100	-100.0
11	834	271.05	467.0	231.99999999999997	74.72	37.12	21	-1					-100	-100.0
12	839	272.675	457.0	211.0	73.12	33.76	21	1					{8, 12, 14, 15, 16, 17, 18, 20, 22, 23, 25, 26, 27, 29, 30, 33, 35, 37, 42, 44}	167.0
13	840	273.0	21.0	340.0	3.36	54.4	0	2					-100	-100.0
14	846	274.95	457.0	221.0	73.12	35.36	21	1					{8, 12, 14, 15, 16, 17, 18, 20, 22, 23, 25, 26, 27, 29, 30, 33, 35, 37, 42, 44}	167.0
15	855	277.875	458.0	210.0	73.28	33.6	21	1					{8, 12, 14, 15, 16, 17, 18, 20, 22, 23, 25, 26, 27, 29, 30, 33, 35, 37, 42, 44}	167.0
16	879	285.675	457.0	208.0	73.12	33.28	21	1					{8, 12, 14, 15, 16, 17, 18, 20, 22, 23, 25, 26, 27, 29, 30, 33, 35, 37, 42, 44}	167.0
17	919	298.675	471.0	221.0	75.36	35.36	21	1					{8, 12, 14, 15, 16, 17, 18, 20, 22, 23, 25, 26, 27, 29, 30, 33, 35, 37, 42, 44}	167.0
18	935	303.875	454.0	197.0	72.64	31.52	21	1					{8, 12, 14, 15, 16, 17, 18, 20, 22, 23, 25, 26, 27, 29, 30, 33, 35, 37, 42, 44}	167.0
19	951	309.075	442.0	265.0	70.72	42.4	7	-1					-100	-100.0
20	993	322.725	454.0	200.0	72.64	32.0	21	1					{8, 12, 14, 15, 16, 17, 18, 20, 22, 23, 25, 26, 27, 29, 30, 33, 35, 37, 42, 44}	167.0
21	1013	329.225	430.0	292.0	68.8	46.72	13	-1					{24, 21}	168.0
22	1028	334.1	450.0	198.0	72.0	31.68	21	1					{8, 12, 14, 15, 16, 17, 18, 20, 22, 23, 25, 26, 27, 29, 30, 33, 35, 37, 42, 44}	167.0
23	1032	335.40000000000003	458.0	209.0	73.28	33.44	21	1					{8, 12, 14, 15, 16, 17, 18, 20, 22, 23, 25, 26, 27, 29, 30, 33, 35, 37, 42, 44}	167.0
24	1092	354.90000000000003	424.0	285.0	67.84	45.6	13	-1					{24, 21}	168.0
25	1139	370.175	458.0	196.0	73.28	31.36	21	1					{8, 12, 14, 15, 16, 17, 18, 20, 22, 23, 25, 26, 27, 29, 30, 33, 35, 37, 42, 44}	167.0
26	1155	375.375	463.0	199.0	74.08	31.84	21	1					{8, 12, 14, 15, 16, 17, 18, 20, 22, 23, 25, 26, 27, 29, 30, 33, 35, 37, 42, 44}	167.0
27	1207	392.27500000000003	459.99999999999994	209.0	73.6	33.44	21	1					{8, 12, 14, 15, 16, 17, 18, 20, 22, 23, 25, 26, 27, 29, 30, 33, 35, 37, 42, 44}	167.0
28	1219	396.175	461.00000000000006	183.0	73.76	29.28	11	3					{28, 36}	169.0
29	1222	397.15000000000003	457.0	214.0	73.12	34.24	21	1					{8, 12, 14, 15, 16, 17, 18, 20, 22, 23, 25, 26, 27, 29, 30, 33, 35, 37, 42, 44}	167.0
30	1229	399.425	462.0	221.0	73.92	35.36	21	1					{8, 12, 14, 15, 16, 17, 18, 20, 22, 23, 25, 26, 27, 29, 30, 33, 35, 37, 42, 44}	167.0
31	1233	400.725	470.0	193.0	75.2	30.88	11	1					{40, 43, 31}	170.0
32	1244	404.3	476.99999999999994	210.0	76.32	33.6	21	-1					-100	-100.0
33	1254	407.55	458.0	211.0	73.28	33.76	21	1					{8, 12, 14, 15, 16, 17, 18, 20, 22, 23, 25, 26, 27, 29, 30, 33, 35, 37, 42, 44}	167.0
34	1257	408.52500000000003	438.99999999999994	247.00000000000003	70.24	39.52	7	-1					-100	-100.0
35	1293	420.225	449.0	198.0	71.84	31.68	21	1					{8, 12, 14, 15, 16, 17, 18, 20, 22, 23, 25, 26, 27, 29, 30, 33, 35, 37, 42, 44}	167.0
36	1340	435.5	457.0	175.0	73.12	28.0	11	3					{28, 36}	169.0
37	1352	439.40000000000003	448.00000000000006	199.0	71.68	31.84	21	1					{8, 12, 14, 15, 16, 17, 18, 20, 22, 23, 25, 26, 27, 29, 30, 33, 35, 37, 42, 44}	167.0
38	1370	445.25	493.0	220.00000000000003	78.88	35.2	21	-1					-100	-100.0
39	1413	459.225	398.0	250.99999999999997	63.68	40.16	7	-1					-100	-100.0
40	1471	478.075	473.00000000000006	186.0	75.68	29.76	11	1					{40, 43, 31}	170.0
41	1493	485.225	480.0	200.0	76.8	32.0	11	1					-100	-100.0
42	1495	485.875	459.0	213.0	73.44	34.08	21	1					{8, 12, 14, 15, 16, 17, 18, 20, 22, 23, 25, 26, 27, 29, 30, 33, 35, 37, 42, 44}	167.0
43	1560	507.0	467.0	195.0	74.72	31.2	11	1					{40, 43, 31}	170.0
44	1600	520.0	463.99999999999994	197.0	74.24	31.52	21	1					{8, 12, 14, 15, 16, 17, 18, 20, 22, 23, 25, 26, 27, 29, 30, 33, 35, 37, 42, 44}	167.0
