# Supplementary material for: Microtubules regulate pancreatic β-cell heterogeneity via spatiotemporal control of insulin secretion hot spots
Source: eLife. 2021 Nov 16;10:e59912. doi: 10.7554/eLife.59912 (PMC8635970; doi:10.7554/eLife.59912)
Supplement: Figure 5—source data 2. [file elife-59912-fig5-data2.zip › Figure 5-source data 1-Python scripts that produce statistical analysis and plots for Figure 5B-F/ControlHigh2/Control High Islet 17.csv]

	Time (frame)	Time (s)	x (px)	y (px)	x (um)	y (um)	Cell #	Cluster #	Unnamed: 8	Unnamed: 9	File Folder	DMSO High 12-17 Plate 1	PairClusterSets	ClusterNum_wrh
0	6	1.9500000000000002	441.0	296.0	70.56	47.36	18	1					-100	-100.0
1	29	9.425	448.00000000000006	258.0	71.68	41.28	18	-1					-100	-100.0
2	85	27.625	437.0	202.0	69.92	32.32	18	-1					-100	-100.0
3	126	40.95	404.0	286.0	64.64	45.76	19	2					{9, 3}	181.0
4	141	45.825	470.0	249.00000000000003	75.2	39.84	18	-1					-100	-100.0
5	146	47.45	459.99999999999994	244.0	73.6	39.04	18	-1					-100	-100.0
6	154	50.050000000000004	430.0	290.0	68.8	46.4	18	-1					-100	-100.0
7	204	66.3	433.0	316.0	69.28	50.56	19	-1					-100	-100.0
8	238	77.35000000000001	333.0	484.99999999999994	53.28	77.6	0	-1					-100	-100.0
9	296	96.2	403.0	289.0	64.48	46.24	19	2					{9, 3}	181.0
10	324	105.3	463.99999999999994	219.0	74.24	35.04	18	-1					-100	-100.0
11	400	130.0	459.99999999999994	145.0	73.6	23.2	26	-1					-100	-100.0
12	416	135.20000000000002	498.00000000000006	212.0	79.68	33.92	25	-1					-100	-100.0
13	460	149.5	356.0	241.0	56.96	38.56	0	-1					-100	-100.0
14	483	156.975	417.0	281.0	66.72	44.96	0	-1					-100	-100.0
15	716	232.70000000000002	352.0	1.0	56.32	0.16	0	-1					-100	-100.0
16	923	299.975	448.00000000000006	227.99999999999997	71.68	36.48	18	-1					-100	-100.0
17	1196	388.7	451.99999999999994	160.0	72.32	25.6	26	-1					-100	-100.0
18	1284	417.3	484.0	188.0	77.44	30.080000000000002	25	-1					-100	-100.0
19	1312	426.40000000000003	480.0	209.0	76.8	33.44	25	-1					-100	-100.0
20	1349	438.425	417.0	304.0	66.72	48.64	19	3					{24, 20}	182.0
21	1424	462.8	42.0	75.0	6.72	12.0	1	-1					-100	-100.0
22	1473	478.725	480.0	221.0	76.8	35.36	18	-1					-100	-100.0
23	1501	487.825	436.00000000000006	298.0	69.76	47.68	0	1					-100	-100.0
24	1578	512.85	413.99999999999994	312.0	66.24	49.92	19	3					{24, 20}	182.0
