# Supplementary material for: Microtubules regulate pancreatic β-cell heterogeneity via spatiotemporal control of insulin secretion hot spots
Source: eLife. 2021 Nov 16;10:e59912. doi: 10.7554/eLife.59912 (PMC8635970; doi:10.7554/eLife.59912)
Supplement: Figure 5—source data 2. [file elife-59912-fig5-data2.zip › Figure 5-source data 1-Python scripts that produce statistical analysis and plots for Figure 5B-F/ControlHigh2/Control High Islet 18.csv]

	Time (frame)	Time (s)	x (px)	y (px)	x (um)	y (um)	Cell #	Cluster #	Unnamed: 8	Unnamed: 9	File Folder	DMSO High 12-18 Plate 1	PairClusterSets	ClusterNum_wrh
0	65	21.125	395.0	409.99999999999994	63.2	65.6	19	-1					-100	-100.0
1	65	21.125	323.0	316.0	51.68	50.56	22	1					{1, 92}	59.0
2	67	21.775000000000002	277.0	459.99999999999994	44.32	73.6	16	2					{2, 4, 7}	60.0
3	72	23.400000000000002	221.0	372.0	35.36	59.52	14	3					{65, 3, 134, 71, 137, 81, 85, 149, 151, 213, 89, 33, 162, 168, 110, 49, 55, 56, 127}	61.0
4	80	26.0	284.0	455.99999999999994	45.44	72.96	16	2					{2, 4, 7}	60.0
5	87	28.275000000000002	252.99999999999997	331.0	40.48	52.96	17	4					{145, 5, 143}	62.0
6	93	30.225	369.0	254.99999999999997	59.04	40.8	28	-1					-100	-100.0
7	97	31.525000000000002	278.0	451.0	44.480000000000004	72.16	16	2					{2, 4, 7}	60.0
8	104	33.800000000000004	358.0	381.0	57.28	60.96	19	5					{8, 72, 13, 50, 26, 62}	63.0
9	107	34.775	349.0	453.0	55.84	72.48	19	-1					-100	-100.0
10	109	35.425000000000004	97.0	140.0	15.52	22.400000000000002	23	6					{180, 10, 142}	64.0
11	110	35.75	271.0	355.0	43.36	56.800000000000004	17	-1					-100	-100.0
12	127	41.275	227.99999999999997	413.0	36.48	66.08	14	3					{38, 135, 136, 73, 12, 84, 59, 60}	65.0
13	135	43.875	359.0	388.0	57.44	62.08	19	5					{8, 72, 13, 50, 26, 62}	63.0
14	143	46.475	169.0	270.0	27.04	43.2	5	7					{54, 14}	66.0
15	145	47.125	369.0	286.0	59.04	45.76	0	8					-100	-100.0
16	146	47.45	387.0	359.0	61.92	57.44	24	-1					-100	-100.0
17	154	50.050000000000004	216.0	213.0	34.56	34.08	11	-1					-100	-100.0
18	163	52.975	373.0	289.0	59.68	46.24	24	8					-100	-100.0
19	167	54.275	202.0	397.0	32.32	63.52	13	9					-100	-100.0
20	168	54.6	360.0	440.00000000000006	57.6	70.4	19	-1					-100	-100.0
21	170	55.25	317.0	463.99999999999994	50.72	74.24	18	-1					-100	-100.0
22	170	55.25	327.0	343.0	52.32	54.88	22	-1					-100	-100.0
23	171	55.575	366.0	334.0	58.56	53.44	24	-1					-100	-100.0
24	178	57.85	409.0	356.0	65.44	56.96	24	-1					-100	-100.0
25	180	58.5	54.0	495.0	8.64	79.2	7	-1					-100	-100.0
26	180	58.5	360.0	378.0	57.6	60.480000000000004	19	5					{8, 72, 13, 50, 26, 62}	63.0
27	181	58.825	77.0	379.0	12.32	60.64	8	10					{27, 124, 133}	67.0
28	182	59.15	252.0	417.0	40.32	66.72	16	-1					-100	-100.0
29	186	60.45	271.0	258.0	43.36	41.28	11	11					{61, 29}	68.0
30	186	60.45	184.0	432.0	29.44	69.12	13	12					{117, 70, 74, 30}	69.0
31	189	61.425000000000004	216.0	392.0	34.56	62.72	14	3					{90, 122, 75, 31}	70.0
32	192	62.400000000000006	204.99999999999997	417.0	32.8	66.72	0	13					-100	-100.0
33	193	62.725	227.99999999999997	372.0	36.48	59.52	14	3					{65, 3, 134, 71, 137, 81, 149, 85, 151, 213, 89, 33, 162, 168, 110, 49, 55, 56, 127}	61.0
34	194	63.050000000000004	337.0	455.0	53.92	72.8	18	-1					-100	-100.0
35	198	64.35000000000001	377.0	362.0	60.32	57.92	19	-1					-100	-100.0
36	200	65.0	315.0	254.0	50.4	40.64	0	-1					-100	-100.0
37	205	66.625	340.0	366.0	54.4	58.56	19	-1					-100	-100.0
38	210	68.25	222.00000000000003	417.0	35.52	66.72	14	-1					{38, 135, 136, 73, 12, 84, 59, 60}	65.0
39	210	68.25	349.0	326.0	55.84	52.160000000000004	22	3					-100	-100.0
40	210	68.25	155.0	250.99999999999997	24.8	40.16	10	14					{52, 40, 41}	71.0
41	214	69.55	156.0	260.0	24.96	41.6	10	-1					{52, 40, 41}	71.0
42	214	69.55	246.0	223.0	39.36	35.68	11	-1					-100	-100.0
43	215	69.875	445.0	373.0	71.2	59.68	21	-1					-100	-100.0
44	215	69.875	323.0	217.0	51.68	34.72	27	-1					-100	-100.0
45	216	70.2	221.0	345.0	35.36	55.2	14	-1					-100	-100.0
46	218	70.85000000000001	372.0	397.0	59.52	63.52	19	15					{164, 58, 171, 46}	72.0
47	226	73.45	90.0	305.0	14.4	48.800000000000004	5	-1					-100	-100.0
48	227	73.775	105.0	341.0	16.8	54.56	8	16					{129, 131, 170, 48, 153, 154, 95}	73.0
49	229	74.425	233.0	380.0	37.28	60.800000000000004	14	3					{65, 3, 134, 71, 137, 81, 149, 85, 151, 213, 89, 33, 162, 168, 110, 49, 55, 56, 127}	61.0
50	232	75.4	368.0	377.0	58.88	60.32	19	5					{8, 72, 13, 50, 26, 62}	63.0
51	234	76.05	192.0	384.0	30.72	61.44	13	-1					-100	-100.0
52	237	77.025	148.0	250.0	23.68	40.0	10	14					{52, 40, 41}	71.0
53	243	78.97500000000001	403.0	267.0	64.48	42.72	24	17					{68, 53, 120}	74.0
54	245	79.625	164.0	266.0	26.240000000000002	42.56	5	7					{54, 14}	66.0
55	247	80.275	220.00000000000003	363.0	35.2	58.08	14	3					{65, 3, 134, 71, 137, 81, 149, 85, 151, 213, 89, 33, 162, 168, 110, 49, 55, 56, 127}	61.0
56	250	81.25	220.00000000000003	356.0	35.2	56.96	14	3					{65, 3, 134, 71, 137, 81, 149, 85, 151, 213, 89, 33, 162, 168, 110, 49, 55, 56, 127}	61.0
57	251	81.575	101.0	366.0	16.16	58.56	8	18					{130, 100, 105, 172, 206, 208, 113, 179, 57, 191}	75.0
58	252	81.9	382.0	389.0	61.120000000000005	62.24	19	15					{164, 58, 171, 46}	72.0
59	259	84.175	213.0	419.00000000000006	34.08	67.04	14	13					{38, 135, 136, 73, 12, 84, 59, 60}	65.0
60	262	85.15	225.0	405.99999999999994	36.0	64.96	14	3					{38, 135, 136, 73, 12, 84, 59, 60}	65.0
61	264	85.8	265.0	254.0	42.4	40.64	11	12					{61, 29}	68.0
62	267	86.775	365.0	379.0	58.4	60.64	19	5					{8, 72, 13, 50, 26, 62}	63.0
63	268	87.10000000000001	338.0	195.0	54.08	31.2	27	-1					-100	-100.0
64	268	87.10000000000001	177.0	322.0	28.32	51.52	5	19					-100	-100.0
65	270	87.75	217.0	369.0	34.72	59.04	14	3					{65, 3, 134, 71, 137, 81, 149, 85, 151, 213, 89, 33, 162, 168, 110, 49, 55, 56, 127}	61.0
66	277	90.025	346.0	412.0	55.36	65.92	0	-1					-100	-100.0
67	277	90.025	441.0	279.0	70.56	44.64	25	17					{67, 148}	76.0
68	277	90.025	400.0	266.0	64.0	42.56	24	20					{68, 53, 120}	74.0
69	281	91.325	345.0	443.0	55.2	70.88	18	-1					-100	-100.0
70	287	93.275	195.0	430.0	31.2	68.8	13	11					{117, 70, 74, 30}	69.0
71	289	93.925	224.00000000000003	380.0	35.84	60.800000000000004	14	3					{65, 3, 134, 71, 137, 81, 149, 85, 151, 213, 89, 33, 162, 168, 110, 49, 55, 56, 127}	61.0
72	297	96.525	360.0	389.0	57.6	62.24	19	5					{8, 72, 13, 50, 26, 62}	63.0
73	300	97.5	225.0	398.0	36.0	63.68	14	3					{38, 135, 136, 73, 12, 84, 59, 60}	65.0
74	304	98.8	187.0	433.0	29.92	69.28	13	3					{70, 74, 117, 30}	69.0
75	304	98.8	216.0	387.0	34.56	61.92	14	11					{122, 90, 75, 31}	70.0
76	306	99.45	337.0	391.0	53.92	62.56	18	-1					-100	-100.0
77	313	101.72500000000001	174.0	222.00000000000003	27.84	35.52	10	-1					-100	-100.0
78	313	101.72500000000001	95.0	220.00000000000003	15.200000000000001	35.2	4	21					{114, 125, 78}	77.0
79	316	102.7	51.0	348.0	8.16	55.68	0	-1					-100	-100.0
80	318	103.35000000000001	187.0	420.0	29.92	67.2	13	-1					-100	-100.0
81	321	104.325	217.0	362.0	34.72	57.92	14	3					{65, 3, 134, 71, 137, 81, 149, 85, 151, 213, 89, 33, 162, 168, 110, 49, 55, 56, 127}	61.0
82	322	104.65	333.0	430.99999999999994	53.28	68.96	18	-1					-100	-100.0
83	323	104.97500000000001	301.0	155.0	48.160000000000004	24.8	27	-1					-100	-100.0
84	324	105.3	229.99999999999997	401.99999999999994	36.8	64.32	14	3					{38, 135, 136, 73, 12, 84, 59, 60}	65.0
85	325	105.625	220.00000000000003	374.0	35.2	59.84	14	3					{65, 3, 134, 71, 137, 81, 149, 85, 151, 213, 89, 33, 162, 168, 110, 49, 55, 56, 127}	61.0
86	327	106.275	20.0	154.0	3.2	24.64	12	22					{86, 87}	78.0
87	328	106.60000000000001	19.0	155.0	3.04	24.8	12	22					{86, 87}	78.0
88	333	108.22500000000001	171.0	337.0	27.36	53.92	14	-1					-100	-100.0
89	334	108.55	209.0	358.0	33.44	57.28	14	3					{65, 3, 134, 71, 137, 81, 149, 85, 151, 213, 89, 33, 162, 168, 110, 49, 55, 56, 127}	61.0
90	337	109.525	215.0	394.0	34.4	63.04	14	3					{122, 90, 75, 31}	70.0
91	342	111.15	366.0	288.0	58.56	46.08	22	8					-100	-100.0
92	345	112.125	322.0	317.0	51.52	50.72	22	1					{1, 92}	59.0
93	346	112.45	22.0	314.0	3.52	50.24	0	23					-100	-100.0
94	348	113.10000000000001	160.0	401.99999999999994	25.6	64.32	13	-1					-100	-100.0
95	348	113.10000000000001	102.0	347.0	16.32	55.52	8	16					{129, 131, 170, 48, 153, 154, 95}	73.0
96	350	113.75	428.0	362.0	68.48	57.92	21	-1					-100	-100.0
97	354	115.05	282.0	487.0	45.12	77.92	16	24					{97, 163, 107, 175}	79.0
98	359	116.675	47.0	442.0	7.5200000000000005	70.72	7	-1					-100	-100.0
99	363	117.97500000000001	95.0	396.0	15.200000000000001	63.36	8	18					{115, 99}	80.0
100	363	117.97500000000001	86.0	363.0	13.76	58.08	8	25					{130, 206, 208, 100, 105, 172, 113, 179, 57, 191}	75.0
101	370	120.25	341.0	493.0	54.56	78.88	35	26					{101, 126, 111}	81.0
102	370	120.25	189.0	102.0	30.240000000000002	16.32	34	27					{106, 102}	82.0
103	372	120.9	153.0	179.0	24.48	28.64	40	28					-100	-100.0
104	375	121.875	42.0	327.0	6.72	52.32	0	-1					-100	-100.0
105	376	122.2	94.0	362.0	15.040000000000001	57.92	8	18					{130, 206, 208, 100, 105, 172, 113, 179, 57, 191}	75.0
106	376	122.2	189.0	99.0	30.240000000000002	15.84	34	27					{106, 102}	82.0
107	377	122.525	277.0	496.0	44.32	79.36	16	24					{97, 163, 107, 175}	79.0
108	379	123.175	190.0	108.0	30.400000000000002	17.28	39	27					-100	-100.0
109	382	124.15	136.0	370.0	21.76	59.2	8	-1					-100	-100.0
110	382	124.15	200.0	361.0	32.0	57.76	14	3					{65, 3, 134, 71, 137, 81, 149, 85, 151, 213, 89, 33, 162, 168, 110, 49, 55, 56, 127}	61.0
111	385	125.125	328.0	497.0	52.480000000000004	79.52	35	-1					{101, 126, 111}	81.0
112	386	125.45	106.0	290.0	16.96	46.4	5	-1					-100	-100.0
113	386	125.45	89.0	361.0	14.24	57.76	8	18					{130, 206, 208, 100, 105, 172, 113, 179, 57, 191}	75.0
114	390	126.75	97.0	214.0	15.52	34.24	4	21					{114, 125, 78}	77.0
115	393	127.72500000000001	102.0	400.0	16.32	64.0	8	25					{115, 99}	80.0
116	397	129.025	88.0	217.0	14.08	34.72	0	21					-100	-100.0
117	403	130.975	183.0	429.0	29.28	68.64	13	11					{117, 70, 74, 30}	69.0
118	403	130.975	124.0	179.0	19.84	28.64	40	29					{150, 118}	83.0
119	408	132.6	307.0	352.0	49.120000000000005	56.32	22	-1					-100	-100.0
120	410	133.25	405.99999999999994	274.0	64.96	43.84	24	17					{68, 53, 120}	74.0
121	411	133.57500000000002	56.00000000000001	374.0	8.96	59.84	8	30					{132, 165, 167, 140, 205, 184, 121}	84.0
122	412	133.9	209.0	401.0	33.44	64.16	14	9					{90, 122, 75, 31}	70.0
123	413	134.225	446.0	348.0	71.36	55.68	0	-1					-100	-100.0
124	414	134.55	74.0	376.0	11.84	60.160000000000004	8	10					{27, 124, 133}	67.0
125	416	135.20000000000002	99.0	221.0	15.84	35.36	4	21					{114, 125, 78}	77.0
126	421	136.82500000000002	337.0	499.0	53.92	79.84	35	3					{101, 126, 111}	81.0
127	421	136.82500000000002	204.0	376.0	32.64	60.160000000000004	14	26					{65, 3, 134, 71, 137, 81, 149, 85, 151, 213, 89, 33, 162, 168, 110, 49, 55, 56, 127}	61.0
128	425	138.125	191.0	342.0	30.560000000000002	54.72	14	-1					-100	-100.0
129	426	138.45000000000002	102.0	331.0	16.32	52.96	8	16					{129, 131, 170, 48, 153, 154, 95}	73.0
130	428	139.1	107.0	371.0	17.12	59.36	8	18					{130, 206, 208, 100, 105, 172, 113, 179, 57, 191}	75.0
131	433	140.725	105.0	347.0	16.8	55.52	8	16					{129, 131, 170, 48, 153, 154, 95}	73.0
132	436	141.70000000000002	53.0	378.0	8.48	60.480000000000004	8	30					{132, 165, 167, 140, 205, 184, 121}	84.0
133	442	143.65	70.0	378.0	11.200000000000001	60.480000000000004	8	10					{27, 124, 133}	67.0
134	443	143.975	198.0	374.0	31.68	59.84	14	3					{65, 3, 134, 71, 137, 81, 149, 85, 151, 213, 89, 33, 162, 168, 110, 49, 55, 56, 127}	61.0
135	447	145.275	227.0	391.0	36.32	62.56	14	3					{38, 135, 136, 73, 12, 84, 59, 60}	65.0
136	451	146.57500000000002	223.0	408.0	35.68	65.28	14	3					{38, 135, 136, 73, 12, 84, 59, 60}	65.0
137	460	149.5	206.99999999999997	370.0	33.12	59.2	14	3					{65, 3, 134, 71, 137, 81, 149, 85, 151, 213, 89, 33, 162, 168, 110, 49, 55, 56, 127}	61.0
138	463	150.475	183.0	233.0	29.28	37.28	10	-1					-100	-100.0
139	478	155.35	101.0	152.0	16.16	24.32	40	6					-100	-100.0
140	478	155.35	56.99999999999999	376.0	9.12	60.160000000000004	8	30					{132, 165, 167, 140, 205, 184, 121}	84.0
141	479	155.675	93.0	149.0	14.88	23.84	0	6					-100	-100.0
142	482	156.65	103.0	144.0	16.48	23.04	23	6					{180, 10, 142}	64.0
143	483	156.975	260.0	333.0	41.6	53.28	17	4					{145, 5, 143}	62.0
144	488	158.6	161.0	182.0	25.76	29.12	39	28					-100	-100.0
145	489	158.925	260.0	334.0	41.6	53.44	17	4					{145, 5, 143}	62.0
146	492	159.9	438.0	396.0	70.08	63.36	21	-1					-100	-100.0
147	492	159.9	206.99999999999997	434.99999999999994	33.12	69.6	0	-1					-100	-100.0
148	492	159.9	447.0	285.0	71.52	45.6	25	3					{67, 148}	76.0
149	492	159.9	202.99999999999997	363.0	32.48	58.08	14	20					{65, 3, 134, 71, 137, 81, 149, 85, 151, 213, 89, 33, 162, 168, 110, 49, 55, 56, 127}	61.0
150	493	160.225	123.0	181.0	19.68	28.96	40	29					{150, 118}	83.0
151	495	160.875	217.0	372.0	34.72	59.52	14	3					{65, 3, 134, 71, 137, 81, 149, 85, 151, 213, 89, 33, 162, 168, 110, 49, 55, 56, 127}	61.0
152	498	161.85	151.0	191.0	24.16	30.560000000000002	40	-1					-100	-100.0
153	501	162.82500000000002	99.0	337.0	15.84	53.92	8	16					{129, 131, 170, 48, 153, 154, 95}	73.0
154	503	163.475	104.0	337.0	16.64	53.92	8	16					{129, 131, 170, 48, 153, 154, 95}	73.0
155	509	165.425	420.0	372.0	67.2	59.52	21	-1					-100	-100.0
156	511	166.07500000000002	444.00000000000006	323.0	71.04	51.68	0	-1					-100	-100.0
157	523	169.975	348.0	131.0	55.68	20.96	0	-1					-100	-100.0
158	536	174.20000000000002	43.0	453.0	6.88	72.48	7	-1					-100	-100.0
159	537	174.525	204.0	423.00000000000006	32.64	67.68	0	13					-100	-100.0
160	547	177.775	131.0	193.0	20.96	30.88	40	-1					-100	-100.0
161	560	182.0	174.0	249.00000000000003	27.84	39.84	10	-1					-100	-100.0
162	564	183.3	224.00000000000003	367.0	35.84	58.72	14	3					{65, 3, 134, 71, 137, 81, 149, 85, 151, 213, 89, 33, 162, 168, 110, 49, 55, 56, 127}	61.0
163	568	184.6	283.0	488.99999999999994	45.28	78.24	16	24					{97, 107, 163, 175}	79.0
164	570	185.25	382.0	384.0	61.120000000000005	61.44	19	15					{164, 58, 171, 46}	72.0
165	575	186.875	52.0	374.0	8.32	59.84	8	30					{132, 165, 167, 140, 205, 184, 121}	84.0
166	581	188.82500000000002	78.0	405.99999999999994	12.48	64.96	8	31					{178, 166, 188, 190}	85.0
167	587	190.775	53.0	382.0	8.48	61.120000000000005	8	30					{132, 165, 167, 140, 205, 184, 121}	84.0
168	590	191.75	204.99999999999997	363.0	32.8	58.08	14	3					{65, 3, 134, 71, 137, 81, 149, 85, 151, 213, 89, 33, 162, 168, 110, 49, 55, 56, 127}	61.0
169	611	198.57500000000002	118.0	391.0	18.88	62.56	8	-1					-100	-100.0
170	612	198.9	101.0	332.0	16.16	53.120000000000005	8	16					{129, 131, 170, 48, 153, 154, 95}	73.0
171	620	201.5	377.0	394.0	60.32	63.04	19	15					{164, 58, 171, 46}	72.0
172	622	202.15	99.0	370.0	15.84	59.2	8	18					{130, 206, 208, 100, 105, 172, 113, 179, 57, 191}	75.0
173	627	203.775	139.0	422.0	22.240000000000002	67.52	13	-1					-100	-100.0
174	627	203.775	7.000000000000001	168.0	1.12	26.88	0	32					-100	-100.0
175	634	206.05	282.0	492.0	45.12	78.72	16	24					{97, 107, 163, 175}	79.0
176	641	208.32500000000002	196.0	329.0	31.36	52.64	5	-1					-100	-100.0
177	663	215.475	27.0	430.0	4.32	68.8	6	33					{177, 182}	86.0
178	668	217.1	82.0	405.0	13.120000000000001	64.8	8	31					{178, 166, 188, 190}	85.0
179	669	217.425	83.0	365.0	13.280000000000001	58.4	8	18					{130, 206, 208, 100, 105, 172, 113, 179, 57, 191}	75.0
180	678	220.35	96.0	146.0	15.36	23.36	23	6					{180, 10, 142}	64.0
181	709	230.425	202.99999999999997	422.0	32.48	67.52	13	13					-100	-100.0
182	711	231.07500000000002	23.0	424.0	3.68	67.84	6	23					{177, 182}	86.0
183	711	231.07500000000002	25.0	317.0	4.0	50.72	0	33					-100	-100.0
184	719	233.675	49.0	367.0	7.84	58.72	8	30					{132, 165, 167, 140, 205, 184, 121}	84.0
185	719	233.675	225.0	491.0	36.0	78.56	15	34					{185, 189}	87.0
186	724	235.3	174.0	270.0	27.84	43.2	0	7					-100	-100.0
187	728	236.6	101.0	195.0	16.16	31.2	40	-1					-100	-100.0
188	732	237.9	70.0	399.0	11.200000000000001	63.84	8	31					{178, 166, 188, 190}	85.0
189	732	237.9	223.0	492.0	35.68	78.72	15	34					{185, 189}	87.0
190	750	243.75	76.0	398.0	12.16	63.68	8	31					{178, 188, 190, 166}	85.0
191	763	247.975	94.0	357.0	15.040000000000001	57.120000000000005	8	18					{130, 206, 208, 100, 105, 172, 113, 179, 57, 191}	75.0
192	770	250.25	3.0	173.0	0.48	27.68	0	32					-100	-100.0
193	771	250.57500000000002	165.0	429.0	26.400000000000002	68.64	13	-1					-100	-100.0
194	775	251.875	40.0	429.0	6.4	68.64	7	-1					-100	-100.0
195	835	271.375	8.0	98.0	1.28	15.68	12	35					-100	-100.0
196	859	279.175	333.0	320.0	53.28	51.2	22	-1					-100	-100.0
197	874	284.05	4.0	138.0	0.64	22.080000000000002	12	-1					-100	-100.0
198	878	285.35	51.0	124.0	8.16	19.84	12	-1					-100	-100.0
199	881	286.325	99.0	418.0	15.84	66.88	7	-1					-100	-100.0
200	915	297.375	113.99999999999999	413.0	18.24	66.08	8	-1					-100	-100.0
201	917	298.02500000000003	111.00000000000001	197.0	17.76	31.52	40	-1					-100	-100.0
202	928	301.6	127.0	438.0	20.32	70.08	0	-1					-100	-100.0
203	935	303.875	131.0	493.0	20.96	78.88	0	36					-100	-100.0
204	946	307.45	130.0	500.0	20.8	80.0	0	36					-100	-100.0
205	950	308.75	62.0	373.0	9.92	59.68	8	30					{132, 165, 167, 140, 205, 184, 121}	84.0
206	967	314.27500000000003	94.0	359.0	15.040000000000001	57.44	8	18					{130, 100, 105, 172, 206, 208, 113, 179, 57, 191}	75.0
207	1019	331.175	339.0	375.0	54.24	60.0	19	-1					-100	-100.0
208	1022	332.15000000000003	91.0	373.0	14.56	59.68	8	18					{130, 100, 105, 172, 206, 208, 113, 179, 57, 191}	75.0
209	1033	335.725	33.0	151.0	5.28	24.16	12	-1					-100	-100.0
210	1053	342.225	184.0	455.99999999999994	29.44	72.96	13	-1					-100	-100.0
211	1057	343.52500000000003	82.0	290.0	13.120000000000001	46.4	4	-1					-100	-100.0
212	1063	345.475	19.0	152.0	3.04	24.32	12	22					-100	-100.0
213	1113	361.725	214.0	362.0	34.24	57.92	14	3					{65, 3, 134, 71, 137, 81, 149, 85, 151, 213, 89, 33, 162, 168, 110, 49, 55, 56, 127}	61.0
214	1139	370.175	440.00000000000006	297.0	70.4	47.52	0	-1					-100	-100.0
215	1186	385.45	101.0	347.0	16.16	55.52	8	16					-100	-100.0
216	1252	406.90000000000003	181.0	214.0	28.96	34.24	10	37					{216, 225}	88.0
217	1255	407.875	186.0	363.0	29.76	58.08	14	-1					-100	-100.0
218	1324	430.3	438.99999999999994	334.0	70.24	53.44	0	-1					-100	-100.0
219	1337	434.52500000000003	74.0	380.0	11.84	60.800000000000004	8	10					-100	-100.0
220	1341	435.825	104.0	403.0	16.64	64.48	8	25					-100	-100.0
221	1346	437.45	470.0	474.0	75.2	75.84	0	-1					-100	-100.0
222	1347	437.77500000000003	4.0	83.0	0.64	13.280000000000001	12	-1					-100	-100.0
223	1380	448.5	434.0	107.0	69.44	17.12	30	-1					-100	-100.0
224	1389	451.425	224.00000000000003	386.0	35.84	61.76	14	3					-100	-100.0
225	1428	464.1	183.0	208.0	29.28	33.28	10	8					{216, 225}	88.0
226	1428	464.1	376.0	289.0	60.160000000000004	46.24	24	37					-100	-100.0
227	1434	466.05	56.00000000000001	70.0	8.96	11.200000000000001	23	-1					-100	-100.0
228	1455	472.875	178.0	328.0	28.48	52.480000000000004	5	19					{232, 228, 230}	89.0
229	1514	492.05	11.0	106.0	1.76	16.96	12	35					-100	-100.0
230	1516	492.7	177.0	322.0	28.32	51.52	5	19					{232, 228, 230}	89.0
231	1521	494.325	25.0	451.99999999999994	4.0	72.32	7	-1					-100	-100.0
232	1534	498.55	181.0	327.0	28.96	52.32	5	19					{232, 228, 230}	89.0
