# Supplementary material for: Microtubules regulate pancreatic β-cell heterogeneity via spatiotemporal control of insulin secretion hot spots
Source: eLife. 2021 Nov 16;10:e59912. doi: 10.7554/eLife.59912 (PMC8635970; doi:10.7554/eLife.59912)
Supplement: Figure 5—source data 2. [file elife-59912-fig5-data2.zip › Figure 5-source data 1-Python scripts that produce statistical analysis and plots for Figure 5B-F/ControlHigh2/Control High Islet 19.csv]

	Time (frame)	Time (s)	x (px)	y (px)	x (um)	y (um)	Cell #	Cluster #	Unnamed: 8	Unnamed: 9	File Folder	DMSO High 12-18 Plate 2	PairClusterSets	ClusterNum_wrh
0	277	90.025	296.0	511.00000000000006	47.36	81.76	0	-1					-100	-100.0
1	443	143.975	19.0	143.0	3.04	22.88	12	-1					-100	-100.0
2	485	157.625	446.0	165.0	71.36	26.400000000000002	32	1					{2, 4}	136.0
3	496	161.20000000000002	28.000000000000004	106.0	4.48	16.96	12	-1					-100	-100.0
4	713	231.725	446.0	162.0	71.36	25.92	32	1					{2, 4}	136.0
5	714	232.05	13.0	246.0	2.08	39.36	33	-1					-100	-100.0
6	741	240.82500000000002	509.0	231.0	81.44	36.96	0	-1					-100	-100.0
7	787	255.775	50.0	219.0	8.0	35.04	23	-1					-100	-100.0
8	1171	380.575	151.0	211.0	24.16	33.76	0	-1					-100	-100.0
9	1283	416.975	305.0	187.0	48.800000000000004	29.92	0	2					-100	-100.0
10	1353	439.725	44.0	227.0	7.04	36.32	33	-1					-100	-100.0
11	1430	464.75	499.0	102.0	79.84	16.32	22	-1					-100	-100.0
12	1783	579.475	311.0	188.0	49.76	30.080000000000002	0	2					-100	-100.0
