# Supplementary material for: Microtubules regulate pancreatic β-cell heterogeneity via spatiotemporal control of insulin secretion hot spots
Source: eLife. 2021 Nov 16;10:e59912. doi: 10.7554/eLife.59912 (PMC8635970; doi:10.7554/eLife.59912)
Supplement: Figure 5—source data 2. [file elife-59912-fig5-data2.zip › Figure 5-source data 1-Python scripts that produce statistical analysis and plots for Figure 5B-F/ControlHigh2/Control High Islet 2.csv]

	Time (frame)	Time (s)	x (px)	y (px	x (um)	y (um)	Cell #	Cluster #	Unnamed: 8	File Folder	DMSO High 11-6 Plate 1	PairClusterSets	ClusterNum_wrh
0	23	7.4750000000000005	425.0	465.00000000000006	68.0	74.4	20	-1				{0, 12}	194.0
1	142	46.15	348.0	411.00000000000006	55.68	65.76	28	-1				{1, 13}	195.0
2	204	66.3	107.0	82.0	17.12	13.120000000000001	8	-1				-100	-100.0
3	207	67.275	307.0	80.0	49.120000000000005	12.8	14	-1				-100	-100.0
4	220	71.5	231.0	91.0	36.96	14.56	0	-1				-100	-100.0
5	223	72.47500000000001	432.0	501.0	69.12	80.16	20	-1				-100	-100.0
6	235	76.375	358.0	412.0	57.28	65.92	28	-1				-100	-100.0
7	256	83.2	80.0	221.0	12.8	35.36	3	-1				-100	-100.0
8	266	86.45	354.0	391.0	56.64	62.56	29	-1				-100	-100.0
9	277	90.025	333.0	381.0	53.28	60.96	29	1				{9, 18, 15}	196.0
10	315	102.375	441.0	463.99999999999994	70.56	74.24	0	2				-100	-100.0
11	385	125.125	65.0	222.00000000000003	10.4	35.52	3	-1				-100	-100.0
12	471	153.07500000000002	434.0	467.0	69.44	74.72	20	2				{0, 12}	194.0
13	495	160.875	339.0	409.99999999999994	54.24	65.6	28	-1				{1, 13}	195.0
14	503	163.475	106.0	222.00000000000003	16.96	35.52	3	3				{21, 14}	197.0
15	573	186.225	325.0	381.0	52.0	60.96	29	1				{9, 18, 15}	196.0
16	585	190.125	313.0	244.0	50.08	39.04	13	-1				-100	-100.0
17	640	208.0	310.0	442.0	49.6	70.72	28	4				{17, 25}	198.0
18	675	219.375	333.0	378.0	53.28	60.480000000000004	29	1				{9, 18, 15}	196.0
19	767	249.275	307.0	478.0	49.120000000000005	76.48	19	-1				-100	-100.0
20	812	263.90000000000003	269.0	133.0	43.04	21.28	10	-1				-100	-100.0
21	820	266.5	108.0	222.00000000000003	17.28	35.52	3	3				{21, 14}	197.0
22	891	289.575	71.0	372.0	11.36	59.52	23	-1				-100	-100.0
23	937	304.52500000000003	425.0	478.0	68.0	76.48	20	-1				-100	-100.0
24	938	304.85	164.0	270.0	26.240000000000002	43.2	21	-1				-100	-100.0
25	980	318.5	315.0	447.0	50.4	71.52	28	4				{17, 25}	198.0
26	1023	332.475	343.0	474.0	54.88	75.84	19	-1				-100	-100.0
27	1112	361.40000000000003	33.0	96.0	5.28	15.36	7	-1				-100	-100.0
28	1135	368.875	190.0	250.99999999999997	30.400000000000002	40.16	0	-1				-100	-100.0
29	1185	385.125	44.0	244.0	7.04	39.04	4	-1				-100	-100.0
30	1185	385.125	224.00000000000003	342.0	35.84	54.72	24	-1				-100	-100.0
31	1188	386.1	33.0	70.0	5.28	11.200000000000001	7	-1				-100	-100.0
32	1256	408.2	422.0	503.0	67.52	80.48	20	-1				-100	-100.0
33	1293	420.225	40.0	131.0	6.4	20.96	5	-1				-100	-100.0
34	1354	440.05	130.0	215.0	20.8	34.4	22	-1				-100	-100.0
35	1379	448.175	446.0	501.0	71.36	80.16	37	-1				-100	-100.0
36	1515	492.375	389.0	405.99999999999994	62.24	64.96	35	-1				-100	-100.0
37	1539	500.175	270.0	197.0	43.2	31.52	13	-1				-100	-100.0
