# Supplementary material for: Microtubules regulate pancreatic β-cell heterogeneity via spatiotemporal control of insulin secretion hot spots
Source: eLife. 2021 Nov 16;10:e59912. doi: 10.7554/eLife.59912 (PMC8635970; doi:10.7554/eLife.59912)
Supplement: Figure 5—source data 2. [file elife-59912-fig5-data2.zip › Figure 5-source data 1-Python scripts that produce statistical analysis and plots for Figure 5B-F/ControlHigh2/Control High Islet 3.csv]

	Time (frame)	Time (s)	x (px)	y (px	x (um)	y (um)	Cell #	Cluster #	Unnamed: 8	File Folder	DMSO High 11-6 Plate 2	PairClusterSets	ClusterNum_wrh
0	168	54.6	4.0	52.32	0.64	8.3712	18	-1				-100	-100.0
1	465	151.125	80.8	42.24	12.927999999999999	6.758400000000001	22	-1				-100	-100.0
2	518	168.35	49.76	74.08	7.9616	11.8528	22	-1				-100	-100.0
3	563	182.975	11.0	343.0	1.76	54.88	14	-1				-100	-100.0
4	608	197.6	173.0	408.0	27.68	65.28	15	-1				-100	-100.0
5	633	205.725	511.00000000000006	286.0	81.76	45.76	21	-1				-100	-100.0
6	696	226.20000000000002	26.0	326.0	4.16	52.160000000000004	14	-1				{8, 6}	200.0
7	711	231.07500000000002	110.00000000000001	368.0	17.6	58.88	15	-1				-100	-100.0
8	801	260.325	25.0	335.0	4.0	53.6	14	-1				{8, 6}	200.0
9	970	315.25	131.0	383.0	20.96	61.28	15	-1				-100	-100.0
10	1034	336.05	493.0	257.0	78.88	41.12	21	-1				-100	-100.0
11	1154	375.05	1.0	112.00000000000001	0.16	17.92	1	-1				-100	-100.0
12	1205	391.625	504.0	294.0	80.64	47.04	21	1				{12, 15}	201.0
13	1275	414.375	472.0	319.0	75.52	51.04	8	2				{13, 14}	202.0
14	1316	427.7	473.00000000000006	320.0	75.68	51.2	8	2				{13, 14}	202.0
15	1471	478.075	504.0	292.0	80.64	46.72	21	1				{12, 15}	201.0
16	1476	479.7	493.0	244.0	78.88	39.04	21	-1				-100	-100.0
