# Supplementary material for: Microtubules regulate pancreatic β-cell heterogeneity via spatiotemporal control of insulin secretion hot spots
Source: eLife. 2021 Nov 16;10:e59912. doi: 10.7554/eLife.59912 (PMC8635970; doi:10.7554/eLife.59912)
Supplement: Figure 5—source data 2. [file elife-59912-fig5-data2.zip › Figure 5-source data 1-Python scripts that produce statistical analysis and plots for Figure 5B-F/ControlHigh2/Control High Islet 4.csv]

	Time (frame)	Time (s)	x (px)	y (px)	x (um)	y (um)	Cell #	Cluster #	Unnamed: 8	Unnamed: 9	Unnamed: 10	Unnamed: 11	File Folder	DMSO High 11-6 Plate 3	PairClusterSets	ClusterNum_wrh
0	12	3.9000000000000004	394.0	288.0	63.04	46.08	18	1							{0, 3, 4}	139.0
1	86	27.95	189.0	13.0	30.240000000000002	2.08	0	2							-100	-100.0
2	95	30.875	370.0	315.0	59.2	50.4	18	-1							-100	-100.0
3	96	31.200000000000003	390.0	295.0	62.4	47.2	18	1							{0, 3, 4}	139.0
4	98	31.85	393.0	291.0	62.88	46.56	18	1							{0, 3, 4}	139.0
5	117	38.025	338.0	345.0	54.08	55.2	27	3							-100	-100.0
6	121	39.325	380.0	276.0	60.800000000000004	44.160000000000004	18	-1							-100	-100.0
7	127	41.275	390.0	269.0	62.4	43.04	18	-1							-100	-100.0
8	153	49.725	324.0	346.0	51.84	55.36	27	-1							-100	-100.0
9	163	52.975	134.0	23.0	21.44	3.68	23	-1							-100	-100.0
10	200	65.0	313.0	295.0	50.08	47.2	17	-1							-100	-100.0
11	286	92.95	359.0	330.0	57.44	52.800000000000004	18	-1							-100	-100.0
12	299	97.175	240.0	364.0	38.4	58.24	4	4							{116, 101, 119, 74, 12}	140.0
13	302	98.15	342.0	355.0	54.72	56.800000000000004	27	-1							-100	-100.0
14	303	98.47500000000001	392.0	122.0	62.72	19.52	22	-1							-100	-100.0
15	360	117.0	195.0	112.99999999999999	31.2	18.08	9	5							{23, 15}	141.0
16	363	117.97500000000001	307.0	375.0	49.120000000000005	60.0	27	-1							-100	-100.0
17	371	120.575	331.0	26.0	52.96	4.16	21	-1							-100	-100.0
18	371	120.575	163.0	314.0	26.080000000000002	50.24	6	6							{18, 69}	142.0
19	410	133.25	221.0	389.0	35.36	62.24	4	7							{26, 19}	143.0
20	435	141.375	158.0	280.0	25.28	44.800000000000004	6	-1							-100	-100.0
21	452	146.9	109.00000000000001	286.0	17.44	45.76	0	8							-100	-100.0
22	467	151.775	275.0	334.0	44.0	53.44	16	9							{48, 80, 51, 22}	144.0
23	479	155.675	195.0	112.00000000000001	31.2	17.92	9	5							{23, 15}	141.0
24	486	157.95000000000002	115.99999999999999	280.0	18.56	44.800000000000004	6	8							{64, 81, 39, 24, 75}	145.0
25	487	158.275	137.0	259.0	21.92	41.44	6	-1							-100	-100.0
26	508	165.1	225.0	385.0	36.0	61.6	4	7							{26, 19}	143.0
27	509	165.425	133.0	270.0	21.28	43.2	6	10							{35, 27, 45}	146.0
28	511	166.07500000000002	179.0	308.0	28.64	49.28	6	-1							-100	-100.0
29	518	168.35	181.0	296.0	28.96	47.36	6	11							{73, 79, 52, 55, 56, 29}	147.0
30	519	168.675	151.0	305.0	24.16	48.800000000000004	6	12							{54, 30}	148.0
31	520	169.0	291.0	231.0	46.56	36.96	17	13							{105, 31}	149.0
32	521	169.32500000000002	248.0	347.0	39.68	55.52	16	4							{32, 112, 40, 77}	150.0
33	526	170.95000000000002	108.0	280.0	17.28	44.800000000000004	0	8							-100	-100.0
34	531	172.57500000000002	189.0	393.0	30.240000000000002	62.88	4	-1							-100	-100.0
35	532	172.9	125.0	272.0	20.0	43.52	6	10							{35, 27, 45}	146.0
36	537	174.525	196.0	283.0	31.36	45.28	6	-1							-100	-100.0
37	549	178.425	225.99999999999997	303.0	36.16	48.480000000000004	16	14							-100	-100.0
38	554	180.05	137.0	296.0	21.92	47.36	6	8							{38, 41, 43, 76, 47, 60}	151.0
39	554	180.05	118.0	288.0	18.88	46.08	6	15							{64, 81, 39, 24, 75}	145.0
40	556	180.70000000000002	254.99999999999997	338.0	40.8	54.08	16	16							{32, 112, 40, 77}	150.0
41	558	181.35	138.0	284.0	22.080000000000002	45.44	6	15							{38, 41, 43, 76, 47, 60}	151.0
42	559	181.675	315.0	213.0	50.4	34.08	20	17							-100	-100.0
43	566	183.95000000000002	148.0	289.0	23.68	46.24	6	15							{38, 41, 43, 76, 47, 60}	151.0
44	572	185.9	103.0	262.0	16.48	41.92	0	-1							-100	-100.0
45	573	186.225	124.0	274.0	19.84	43.84	6	10							{35, 27, 45}	146.0
46	574	186.55	281.0	312.0	44.96	49.92	16	18							-100	-100.0
47	584	189.8	140.0	288.0	22.400000000000002	46.08	6	15							{38, 41, 43, 76, 47, 60}	151.0
48	605	196.625	272.0	335.0	43.52	53.6	16	9							{48, 80, 51, 22}	144.0
49	607	197.275	293.0	245.00000000000003	46.88	39.2	17	19							{49, 99, 68}	152.0
50	617	200.525	282.0	187.0	45.12	29.92	20	-1							-100	-100.0
51	617	200.525	269.0	333.0	43.04	53.28	16	9							{48, 80, 51, 22}	144.0
52	619	201.175	177.0	296.0	28.32	47.36	6	11							{73, 79, 52, 55, 56, 29}	147.0
53	625	203.125	313.0	263.0	50.08	42.08	17	20							{88, 82, 53}	153.0
54	627	203.775	154.0	304.0	24.64	48.64	6	12							{54, 30}	148.0
55	650	211.25	178.0	281.0	28.48	44.96	6	11							{73, 79, 52, 55, 56, 29}	147.0
56	653	212.225	177.0	289.0	28.32	46.24	6	11							{52, 55, 56, 73, 29, 79}	147.0
57	654	212.55	154.0	241.0	24.64	38.56	6	-1							-100	-100.0
58	655	212.875	214.0	337.0	34.24	53.92	4	21							{58, 95}	154.0
59	668	217.1	181.0	268.0	28.96	42.88	6	-1							-100	-100.0
60	678	220.35	145.0	273.0	23.2	43.68	6	15							{38, 41, 43, 76, 47, 60}	151.0
61	680	221.0	107.0	276.0	17.12	44.160000000000004	0	8							-100	-100.0
62	682	221.65	157.0	262.0	25.12	41.92	6	-1							-100	-100.0
63	683	221.975	127.0	257.0	20.32	41.12	6	-1							-100	-100.0
64	683	221.975	120.0	289.0	19.2	46.24	6	8							{64, 81, 39, 24, 75}	145.0
65	686	222.95000000000002	325.0	241.0	52.0	38.56	20	-1							-100	-100.0
66	686	222.95000000000002	256.0	319.0	40.96	51.04	16	22							{128, 66, 115, 93}	155.0
67	687	223.275	219.0	65.0	35.04	10.4	10	-1							-100	-100.0
68	687	223.275	295.0	257.0	47.2	41.12	17	19							{49, 99, 68}	152.0
69	688	223.6	164.0	311.0	26.240000000000002	49.76	6	6							{18, 69}	142.0
70	691	224.57500000000002	204.0	396.0	32.64	63.36	4	-1							-100	-100.0
71	696	226.20000000000002	200.99999999999997	274.0	32.16	43.84	6	-1							-100	-100.0
72	699	227.175	209.0	345.0	33.44	55.2	4	-1							-100	-100.0
73	718	233.35	174.0	296.0	27.84	47.36	6	4							{73, 79, 52, 55, 56, 29}	147.0
74	718	233.35	240.0	355.0	38.4	56.800000000000004	4	11							{101, 74, 12, 116, 119}	140.0
75	735	238.875	126.0	289.0	20.16	46.24	6	8							{64, 81, 39, 24, 75}	145.0
76	745	242.125	140.0	279.0	22.400000000000002	44.64	6	15							{38, 41, 43, 76, 47, 60}	151.0
77	750	243.75	243.00000000000003	343.0	38.88	54.88	16	4							{32, 112, 40, 77}	150.0
78	759	246.675	312.0	178.0	49.92	28.48	20	-1							-100	-100.0
79	767	249.275	177.0	294.0	28.32	47.04	6	11							{73, 79, 52, 55, 56, 29}	147.0
80	772	250.9	278.0	329.0	44.480000000000004	52.64	16	9							{48, 80, 51, 22}	144.0
81	785	255.125	113.99999999999999	274.0	18.24	43.84	6	8							{64, 81, 39, 24, 75}	145.0
82	792	257.40000000000003	305.0	269.0	48.800000000000004	43.04	17	20							{88, 82, 53}	153.0
83	793	257.725	176.0	384.0	28.16	61.44	2	23							{83, 84, 134}	156.0
84	799	259.675	177.0	382.0	28.32	61.120000000000005	2	23							{83, 84, 134}	156.0
85	817	265.52500000000003	280.0	204.0	44.800000000000004	32.64	20	24							{98, 85}	157.0
86	820	266.5	240.0	319.0	38.4	51.04	16	-1							-100	-100.0
87	841	273.325	223.0	319.0	35.68	51.04	16	25							{121, 111, 87}	158.0
88	853	277.225	310.0	266.0	49.6	42.56	17	20							{88, 82, 53}	153.0
89	864	280.8	344.0	229.0	55.04	36.64	26	-1							-100	-100.0
90	866	281.45	306.0	243.00000000000003	48.96	38.88	17	-1							-100	-100.0
91	873	283.725	237.0	296.0	37.92	47.36	16	26							{91, 103}	159.0
92	877	285.02500000000003	111.00000000000001	252.99999999999997	17.76	40.48	0	-1							-100	-100.0
93	878	285.35	262.0	326.0	41.92	52.160000000000004	16	-1							{128, 66, 115, 93}	155.0
94	880	286.0	202.0	337.0	32.32	53.92	4	-1							-100	-100.0
95	881	286.325	212.0	335.0	33.92	53.6	4	21							{58, 95}	154.0
96	905	294.125	140.0	239.0	22.400000000000002	38.24	8	-1							-100	-100.0
97	916	297.7	237.0	331.0	37.92	52.96	16	-1							-100	-100.0
98	922	299.65000000000003	282.0	204.0	45.12	32.64	20	24							{98, 85}	157.0
99	925	300.625	294.0	249.00000000000003	47.04	39.84	17	19							{49, 99, 68}	152.0
100	933	303.225	210.0	283.0	33.6	45.28	16	-1							-100	-100.0
101	937	304.52500000000003	231.99999999999997	349.0	37.12	55.84	4	4							{101, 74, 12, 116, 119}	140.0
102	942	306.15000000000003	209.0	62.0	33.44	9.92	10	27							{107, 102}	160.0
103	950	308.75	239.0	301.0	38.24	48.160000000000004	16	26							{91, 103}	159.0
104	952	309.40000000000003	264.0	107.0	42.24	17.12	13	-1							-100	-100.0
105	961	312.325	295.0	234.0	47.2	37.44	17	13							{105, 31}	149.0
106	964	313.3	336.0	218.00000000000003	53.76	34.88	20	-1							-100	-100.0
107	982	319.15000000000003	202.99999999999997	65.0	32.48	10.4	10	27							{107, 102}	160.0
108	995	323.375	186.0	40.0	29.76	6.4	10	-1							-100	-100.0
109	999	324.675	217.0	45.0	34.72	7.2	10	-1							-100	-100.0
110	1006	326.95	373.0	236.0	59.68	37.76	26	-1							-100	-100.0
111	1009	327.925	221.0	330.0	35.36	52.800000000000004	16	25							{121, 111, 87}	158.0
112	1020	331.5	257.0	347.0	41.12	55.52	16	4							{32, 112, 40, 77}	150.0
113	1044	339.3	327.0	200.0	52.32	32.0	20	-1							{113, 114}	161.0
114	1064	345.8	325.0	209.0	52.0	33.44	20	-1							{113, 114}	161.0
115	1064	345.8	247.00000000000003	332.0	39.52	53.120000000000005	16	16							{128, 66, 115, 93}	155.0
116	1070	347.75	225.99999999999997	349.0	36.16	55.84	4	4							{116, 101, 119, 74, 12}	140.0
117	1070	347.75	304.0	209.0	48.64	33.44	20	17							{136, 117}	162.0
118	1072	348.40000000000003	197.0	79.0	31.52	12.64	10	-1							-100	-100.0
119	1075	349.375	239.0	350.0	38.24	56.0	4	4							{116, 101, 119, 74, 12}	140.0
120	1080	351.0	284.0	328.0	45.44	52.480000000000004	0	9							-100	-100.0
121	1089	353.925	227.99999999999997	326.0	36.48	52.160000000000004	16	25							{121, 111, 87}	158.0
122	1098	356.85	315.0	224.00000000000003	50.4	35.84	20	-1							-100	-100.0
123	1101	357.825	409.0	122.0	65.44	19.52	24	-1							-100	-100.0
124	1133	368.225	321.0	118.0	51.36	18.88	25	-1							-100	-100.0
125	1139	370.175	184.0	8.0	29.44	1.28	0	2							-100	-100.0
126	1156	375.7	117.0	312.0	18.72	49.92	7	-1							-100	-100.0
127	1167	379.27500000000003	420.0	111.00000000000001	67.2	17.76	24	-1							-100	-100.0
128	1189	386.425	254.99999999999997	332.0	40.8	53.120000000000005	16	16							{128, 66, 115, 93}	155.0
129	1200	390.0	211.0	326.0	33.76	52.160000000000004	16	28							{129, 138}	163.0
130	1210	393.25	222.00000000000003	303.0	35.52	48.480000000000004	16	14							-100	-100.0
131	1229	399.425	247.00000000000003	96.0	39.52	15.36	13	-1							-100	-100.0
132	1237	402.02500000000003	225.0	86.0	36.0	13.76	10	-1							-100	-100.0
133	1256	408.2	114.99999999999999	332.0	18.4	53.120000000000005	7	-1							-100	-100.0
134	1282	416.65000000000003	176.0	387.0	28.16	61.92	2	23							{83, 84, 134}	156.0
135	1292	419.90000000000003	374.0	112.99999999999999	59.84	18.08	22	-1							-100	-100.0
136	1294	420.55	309.0	209.0	49.44	33.44	20	17							{136, 117}	162.0
137	1295	420.875	122.0	80.0	19.52	12.8	12	-1							-100	-100.0
138	1319	428.675	212.0	321.0	33.92	51.36	16	28							{129, 138}	163.0
139	1327	431.27500000000003	250.99999999999997	316.0	40.16	50.56	16	22							-100	-100.0
140	1334	433.55	206.0	355.0	32.96	56.800000000000004	4	-1							-100	-100.0
141	1348	438.1	361.0	250.99999999999997	57.76	40.16	26	29							{141, 158}	164.0
142	1349	438.425	237.0	362.0	37.92	57.92	4	4							{144, 145, 142}	165.0
143	1350	438.75	342.0	326.0	54.72	52.160000000000004	18	-1							-100	-100.0
144	1350	438.75	234.0	365.0	37.44	58.4	4	4							{144, 145, 142}	165.0
145	1350	438.75	236.0	361.0	37.76	57.76	4	4							{144, 145, 142}	165.0
146	1368	444.6	214.0	168.0	34.24	26.88	15	-1							-100	-100.0
147	1373	446.225	185.0	350.0	29.6	56.0	7	-1							-100	-100.0
148	1382	449.15000000000003	156.0	91.0	24.96	14.56	9	-1							-100	-100.0
149	1402	455.65000000000003	290.0	94.0	46.4	15.040000000000001	13	-1							-100	-100.0
150	1428	464.1	130.0	73.0	20.8	11.68	12	-1							-100	-100.0
151	1448	470.6	61.0	290.0	9.76	46.4	30	-1							-100	-100.0
152	1468	477.1	259.0	55.00000000000001	41.44	8.8	11	-1							-100	-100.0
153	1473	478.725	333.0	164.0	53.28	26.240000000000002	25	-1							-100	-100.0
154	1494	485.55	96.0	324.0	15.36	51.84	7	-1							-100	-100.0
155	1500	487.5	347.0	131.0	55.52	20.96	25	-1							-100	-100.0
156	1501	487.825	333.0	338.0	53.28	54.08	27	3							-100	-100.0
157	1509	490.425	379.0	262.0	60.64	41.92	18	-1							-100	-100.0
158	1520	494.0	364.0	250.0	58.24	40.0	26	29							{141, 158}	164.0
159	1553	504.725	278.0	307.0	44.480000000000004	49.120000000000005	16	18							-100	-100.0
160	1599	519.6750000000001	285.0	155.0	45.6	24.8	20	-1							-100	-100.0
