# Supplementary material for: Microtubules regulate pancreatic β-cell heterogeneity via spatiotemporal control of insulin secretion hot spots
Source: eLife. 2021 Nov 16;10:e59912. doi: 10.7554/eLife.59912 (PMC8635970; doi:10.7554/eLife.59912)
Supplement: Figure 5—source data 2. [file elife-59912-fig5-data2.zip › Figure 5-source data 1-Python scripts that produce statistical analysis and plots for Figure 5B-F/ControlHigh2/Control High Islet 5.csv]

	Time (frame)	Time (s)	x (px)	y (px)	x (um)	y (um)	Cell #	Cluster #	Unnamed: 8	Unnamed: 9	File Folder	DMSO High 11-18 Plate 2	PairClusterSets	ClusterNum_wrh
0	2	0.65	337.0	141.0	53.92	22.56	17	1					{0, 2, 24, 12}	184.0
1	10	3.25	240.0	223.0	38.4	35.68	0	-1					-100	-100.0
2	11	3.575	337.0	143.0	53.92	22.88	17	1					{0, 24, 2, 12}	184.0
3	14	4.55	161.0	242.0	25.76	38.72	6	-1					-100	-100.0
4	23	7.4750000000000005	334.0	304.0	53.44	48.64	20	2					{50, 4, 39}	185.0
5	34	11.05	137.0	325.0	21.92	52.0	26	3					-100	-100.0
6	40	13.0	420.0	248.0	67.2	39.68	19	4					-100	-100.0
7	42	13.65	449.0	285.0	71.84	45.6	19	-1					-100	-100.0
8	59	19.175	438.0	252.99999999999997	70.08	40.48	19	-1					-100	-100.0
9	73	23.725	267.0	237.0	42.72	37.92	0	-1					-100	-100.0
10	94	30.55	210.0	401.99999999999994	33.6	64.32	10	-1					-100	-100.0
11	105	34.125	423.00000000000006	400.0	67.68	64.0	15	-1					-100	-100.0
12	110	35.75	334.0	136.0	53.44	21.76	17	1					{0, 2, 24, 12}	184.0
13	115	37.375	422.0	368.0	67.52	58.88	15	-1					-100	-100.0
14	140	45.5	398.0	292.0	63.68	46.72	20	-1					-100	-100.0
15	140	45.5	455.0	257.0	72.8	41.12	19	-1					-100	-100.0
16	155	50.375	31.0	317.0	4.96	50.72	2	-1					-100	-100.0
17	160	52.0	409.99999999999994	409.0	65.6	65.44	24	5					-100	-100.0
18	164	53.300000000000004	86.0	177.0	13.76	28.32	7	-1					-100	-100.0
19	193	62.725	415.00000000000006	421.0	66.4	67.36	24	-1					-100	-100.0
20	214	69.55	305.0	348.0	48.800000000000004	55.68	0	-1					-100	-100.0
21	233	75.72500000000001	381.0	376.0	60.96	60.160000000000004	24	-1					-100	-100.0
22	272	88.4	349.0	76.0	55.84	12.16	27	6					{53, 22, 45}	186.0
23	279	90.675	356.0	152.0	56.96	24.32	17	-1					-100	-100.0
24	282	91.65	340.0	145.0	54.4	23.2	17	1					{0, 2, 24, 12}	184.0
25	289	93.925	404.0	395.0	64.64	63.2	24	5					-100	-100.0
26	294	95.55	26.0	483.0	4.16	77.28	31	-1					-100	-100.0
27	308	100.10000000000001	463.0	236.0	74.08	37.76	19	7					{34, 27}	187.0
28	318	103.35000000000001	398.0	204.99999999999997	63.68	32.8	18	8					-100	-100.0
29	319	103.675	124.0	337.0	19.84	53.92	3	-1					-100	-100.0
30	325	105.625	331.0	43.0	52.96	6.88	13	-1					-100	-100.0
31	328	106.60000000000001	393.0	400.0	62.88	64.0	24	-1					-100	-100.0
32	330	107.25	176.0	299.0	28.16	47.84	0	-1					-100	-100.0
33	354	115.05	26.0	429.0	4.16	68.64	32	-1					-100	-100.0
34	357	116.025	463.0	238.0	74.08	38.08	19	7					{34, 27}	187.0
35	373	121.22500000000001	396.0	180.0	63.36	28.8	18	9					-100	-100.0
36	393	127.72500000000001	137.0	362.0	21.92	57.92	3	-1					-100	-100.0
37	420	136.5	325.0	170.0	52.0	27.2	17	-1					-100	-100.0
38	424	137.8	204.0	387.0	32.64	61.92	10	-1					-100	-100.0
39	425	138.125	333.0	305.0	53.28	48.800000000000004	20	2					{50, 4, 39}	185.0
40	445	144.625	295.0	391.0	47.2	62.56	22	-1					-100	-100.0
41	448	145.6	144.0	170.0	23.04	27.2	7	-1					-100	-100.0
42	454	147.55	285.0	294.0	45.6	47.04	21	10					{65, 67, 56, 57, 42}	188.0
43	455	147.875	227.0	334.0	36.32	53.44	5	11					{43, 46}	189.0
44	469	152.425	28.000000000000004	442.0	4.48	70.72	32	-1					-100	-100.0
45	472	153.4	350.0	73.0	56.0	11.68	27	6					{53, 22, 45}	186.0
46	480	156.0	221.0	334.0	35.36	53.44	5	11					{43, 46}	189.0
47	488	158.6	202.99999999999997	314.0	32.48	50.24	5	-1					-100	-100.0
48	488	158.6	212.0	497.0	33.92	79.52	10	-1					-100	-100.0
49	516	167.70000000000002	18.0	471.0	2.88	75.36	31	-1					-100	-100.0
50	525	170.625	337.0	303.0	53.92	48.480000000000004	20	2					{50, 4, 39}	185.0
51	531	172.57500000000002	458.0	446.0	73.28	71.36	0	-1					-100	-100.0
52	562	182.65	392.0	413.99999999999994	62.72	66.24	24	-1					-100	-100.0
53	573	186.225	346.0	67.0	55.36	10.72	27	6					{53, 22, 45}	186.0
54	585	190.125	295.0	96.0	47.2	15.36	0	-1					-100	-100.0
55	589	191.425	413.99999999999994	395.0	66.24	63.2	15	5					-100	-100.0
56	632	205.4	281.0	294.0	44.96	47.04	21	10					{65, 67, 42, 56, 57}	188.0
57	634	206.05	285.0	296.0	45.6	47.36	21	10					{65, 67, 42, 56, 57}	188.0
58	667	216.775	475.0	287.0	76.0	45.92	19	-1					-100	-100.0
59	750	243.75	455.0	275.0	72.8	44.0	19	-1					-100	-100.0
60	852	276.90000000000003	426.99999999999994	246.0	68.32	39.36	19	4					-100	-100.0
61	880	286.0	169.0	105.0	27.04	16.8	0	-1					-100	-100.0
62	922	299.65000000000003	369.0	88.0	59.04	14.08	27	-1					-100	-100.0
63	924	300.3	344.0	84.0	55.04	13.44	27	-1					-100	-100.0
64	932	302.90000000000003	391.0	118.0	62.56	18.88	0	-1					-100	-100.0
65	938	304.85	285.0	288.0	45.6	46.08	21	10					{65, 67, 42, 56, 57}	188.0
66	1070	347.75	129.0	329.0	20.64	52.64	3	3					-100	-100.0
67	1077	350.02500000000003	274.0	291.0	43.84	46.56	21	10					{65, 67, 56, 57, 42}	188.0
68	1196	388.7	423.00000000000006	177.0	67.68	28.32	18	-1					-100	-100.0
69	1231	400.075	346.0	192.0	55.36	30.72	17	-1					-100	-100.0
70	1289	418.925	499.0	301.0	79.84	48.160000000000004	25	-1					-100	-100.0
71	1301	422.825	390.0	206.0	62.4	32.96	18	8					-100	-100.0
72	1364	443.3	409.0	403.0	65.44	64.48	24	5					{72, 73}	190.0
73	1432	465.40000000000003	407.0	398.0	65.12	63.68	24	5					{72, 73}	190.0
74	1453	472.225	470.0	389.0	75.2	62.24	15	-1					-100	-100.0
75	1453	472.225	509.0	371.0	81.44	59.36	25	12					{75, 76}	191.0
76	1460	474.5	508.0	364.0	81.28	58.24	25	12					{75, 76}	191.0
77	1503	488.475	397.0	180.0	63.52	28.8	18	9					-100	-100.0
78	1549	503.425	398.0	197.0	63.68	31.52	18	8					-100	-100.0
79	1593	517.725	51.0	362.0	8.16	57.92	2	-1					-100	-100.0
