# Supplementary material for: Microtubules regulate pancreatic β-cell heterogeneity via spatiotemporal control of insulin secretion hot spots
Source: eLife. 2021 Nov 16;10:e59912. doi: 10.7554/eLife.59912 (PMC8635970; doi:10.7554/eLife.59912)
Supplement: Figure 5—source data 2. [file elife-59912-fig5-data2.zip › Figure 5-source data 1-Python scripts that produce statistical analysis and plots for Figure 5B-F/ControlHigh2/Control High Islet 6.csv]

	Time (frame)	Time (s)	x (px)	y (px)	x (um)	y (um)	Cell #	Cluster #	Unnamed: 8	Unnamed: 9	File Folder	DMSO High 11-26 Plate 1	PairClusterSets	ClusterNum_wrh
0	84	27.3	141.0	443.0	22.56	70.88	14	-1					-100.0	-100.0
1	159	51.675000000000004	399.0	125.0	63.84	20.0	13	-1					-100.0	-100.0
2	240	78.0	405.99999999999994	32.0	64.96	5.12	8	-1					-100.0	-100.0
3	287	93.275	433.0	22.0	69.28	3.52	0	1					-100.0	-100.0
4	299	97.175	364.0	183.0	58.24	29.28	25	-1					-100.0	-100.0
5	303	98.47500000000001	375.0	28.999999999999996	60.0	4.64	8	-1					-100.0	-100.0
6	307	99.775	117.0	401.99999999999994	18.72	64.32	34	-1					-100.0	-100.0
7	477	155.025	430.99999999999994	22.0	68.96	3.52	8	1					-100.0	-100.0
8	530	172.25	486.00000000000006	401.99999999999994	77.76	64.32	18	-1					-100.0	-100.0
9	562	182.65	419.00000000000006	7.000000000000001	67.04	1.12	0	-1					-100.0	-100.0
10	681	221.32500000000002	266.0	399.0	42.56	63.84	0	-1					-100.0	-100.0
11	795	258.375	491.0	463.0	78.56	74.08	0	-1					-100.0	-100.0
12	799	259.675	494.00000000000006	451.0	79.04	72.16	0	-1					-100.0	-100.0
13	930	302.25	378.0	136.0	60.480000000000004	21.76	13	-1					-100.0	-100.0
14	1080	351.0	415.00000000000006	450.0	66.4	72.0	27	-1					-100.0	-100.0
15	1080	351.0	416.0	387.0	66.56	61.92	15	-1					-100.0	-100.0
16	1135	368.875	417.0	36.0	66.72	5.76	8	-1					-100.0	-100.0
17	1211	393.575	503.0	210.0	80.48	33.6	19	-1					-100.0	-100.0
18	1519	493.675	500.0	262.0	80.0	41.92	0	-1					-100.0	-100.0
