# Supplementary material for: Microtubules regulate pancreatic β-cell heterogeneity via spatiotemporal control of insulin secretion hot spots
Source: eLife. 2021 Nov 16;10:e59912. doi: 10.7554/eLife.59912 (PMC8635970; doi:10.7554/eLife.59912)
Supplement: Figure 5—source data 2. [file elife-59912-fig5-data2.zip › Figure 5-source data 1-Python scripts that produce statistical analysis and plots for Figure 5B-F/ControlHigh2/Control High Islet 7.csv]

	Time (frame)	Time (s)	x (px)	y (px)	x (um)	y (um)	Cell #	Cluster #	Unnamed: 8	Unnamed: 9	File Folder	DMSO High 11-30 Plate 1	PairClusterSets	ClusterNum_wrh
0	205	66.625	415.00000000000006	352.0	66.4	56.32	37	-1					-100.0	-100.0
1	422	137.15	430.99999999999994	66.0	68.96	10.56	36	-1					-100.0	-100.0
2	446	144.95000000000002	507.0	292.0	81.12	46.72	23	-1					-100.0	-100.0
3	486	157.95000000000002	419.00000000000006	405.99999999999994	67.04	64.96	0	-1					-100.0	-100.0
4	523	169.975	469.00000000000006	491.0	75.04	78.56	11	-1					-100.0	-100.0
5	556	180.70000000000002	84.0	455.0	13.44	72.8	3	-1					-100.0	-100.0
6	579	188.175	68.0	474.0	10.88	75.84	3	-1					-100.0	-100.0
7	607	197.275	437.0	503.0	69.92	80.48	12	-1					-100.0	-100.0
8	666	216.45000000000002	390.0	455.99999999999994	62.4	72.96	10	-1					-100.0	-100.0
9	744	241.8	96.0	501.0	15.36	80.16	3	-1					-100.0	-100.0
10	1400	455.0	494.00000000000006	278.0	79.04	44.480000000000004	23	-1					-100.0	-100.0
