# Supplementary material for: Microtubules regulate pancreatic β-cell heterogeneity via spatiotemporal control of insulin secretion hot spots
Source: eLife. 2021 Nov 16;10:e59912. doi: 10.7554/eLife.59912 (PMC8635970; doi:10.7554/eLife.59912)
Supplement: Figure 5—source data 2. [file elife-59912-fig5-data2.zip › Figure 5-source data 1-Python scripts that produce statistical analysis and plots for Figure 5B-F/ControlHigh2/Control High Islet 8.csv]

	Time (frame)	Time (s)	x (px)	y (px)	x (um)	y (um)	Cell #	Cluster #	Unnamed: 8	Unnamed: 9	File Folder	DMSO High 11-30 Plate 2	PairClusterSets	ClusterNum_wrh
0	364	118.3	491.0	175.0	78.56	28.0	19	-1					-100	-100.0
1	681	221.32500000000002	348.0	162.0	55.68	25.92	20	-1					-100	-100.0
2	681	221.32500000000002	492.0	451.99999999999994	78.72	72.32	33	-1					-100	-100.0
3	840	273.0	412.0	278.0	65.92	44.480000000000004	27	-1					-100	-100.0
4	1034	336.05	441.0	310.0	70.56	49.6	27	1					{4, 5}	172.0
5	1426	463.45	448.00000000000006	310.0	71.68	49.6	27	1					{4, 5}	172.0
6	1431	465.075	494.00000000000006	311.0	79.04	49.76	29	-1					-100	-100.0
