# Supplementary material for: Microtubules regulate pancreatic β-cell heterogeneity via spatiotemporal control of insulin secretion hot spots
Source: eLife. 2021 Nov 16;10:e59912. doi: 10.7554/eLife.59912 (PMC8635970; doi:10.7554/eLife.59912)
Supplement: Figure 5—source data 2. [file elife-59912-fig5-data2.zip › Figure 5-source data 1-Python scripts that produce statistical analysis and plots for Figure 5B-F/ControlHigh2/Control High Islet 9.csv]

	Time (frame)	Time (s)	x (px)	y (px)	x (um)	y (um)	Cell #	Cluster #	Unnamed: 8	Unnamed: 9	File Folder	DMSO High 11-30 Plate 3	PairClusterSets	ClusterNum_wrh
0	7	2.275	277.0	386.0	44.32	61.76	6	-1					-100	-100.0
1	50	16.25	225.0	383.0	36.0	61.28	6	1					{1, 2}	174.0
2	51	16.575	224.00000000000003	388.0	35.84	62.08	6	1					{1, 2}	174.0
3	112	36.4	254.0	200.99999999999997	40.64	32.16	10	-1					-100	-100.0
4	157	51.025	289.0	42.0	46.24	6.72	0	-1					-100	-100.0
5	159	51.675000000000004	375.0	131.0	60.0	20.96	18	-1					-100	-100.0
6	206	66.95	36.0	80.0	5.76	12.8	22	-1					-100	-100.0
7	211	68.575	507.0	212.0	81.12	33.92	21	2					{7, 25, 30}	175.0
8	228	74.10000000000001	296.0	220.00000000000003	47.36	35.2	16	-1					-100	-100.0
9	234	76.05	446.0	136.0	71.36	21.76	20	3					{9, 14}	176.0
10	247	80.275	511.00000000000006	314.0	81.76	50.24	4	-1					-100	-100.0
11	314	102.05	284.0	60.0	45.44	9.6	0	-1					-100	-100.0
12	314	102.05	380.0	465.00000000000006	60.800000000000004	74.4	0	-1					-100	-100.0
13	326	105.95	449.0	96.0	71.84	15.36	3	-1					-100	-100.0
14	326	105.95	441.0	136.0	70.56	21.76	20	3					{9, 14}	176.0
15	334	108.55	16.0	167.0	2.56	26.72	23	-1					-100	-100.0
16	346	112.45	275.0	196.0	44.0	31.36	10	-1					-100	-100.0
17	361	117.325	67.0	315.0	10.72	50.4	26	-1					-100	-100.0
18	369	119.925	297.0	177.0	47.52	28.32	0	-1					-100	-100.0
19	414	134.55	407.0	468.0	65.12	74.88	0	-1					-100	-100.0
20	520	169.0	409.0	83.0	65.44	13.280000000000001	3	-1					-100	-100.0
21	522	169.65	505.99999999999994	175.0	80.96	28.0	20	-1					-100	-100.0
22	557	181.025	291.0	211.0	46.56	33.76	16	-1					-100	-100.0
23	645	209.625	302.0	237.0	48.32	37.92	16	4					{27, 23}	177.0
24	666	216.45000000000002	209.0	284.0	33.44	45.44	17	-1					-100	-100.0
25	666	216.45000000000002	508.0	216.0	81.28	34.56	21	2					{7, 25, 30}	175.0
26	708	230.1	284.0	244.0	45.44	39.04	16	-1					-100	-100.0
27	708	230.1	307.0	233.0	49.120000000000005	37.28	16	4					{27, 23}	177.0
28	781	253.82500000000002	215.0	142.0	34.4	22.72	10	-1					-100	-100.0
29	896	291.2	442.0	236.0	70.72	37.76	21	-1					-100	-100.0
30	917	298.02500000000003	507.0	215.0	81.12	34.4	21	2					{7, 25, 30}	175.0
31	1057	343.52500000000003	508.0	341.0	81.28	54.56	4	-1					-100	-100.0
32	1142	371.15000000000003	505.0	204.99999999999997	80.8	32.8	21	2					-100	-100.0
33	1211	393.575	455.0	223.0	72.8	35.68	21	-1					-100	-100.0
34	1263	410.475	426.99999999999994	184.0	68.32	29.44	20	-1					{41, 34}	178.0
35	1312	426.40000000000003	377.0	224.00000000000003	60.32	35.84	19	5					{35, 36}	179.0
36	1312	426.40000000000003	380.0	217.0	60.800000000000004	34.72	19	5					{35, 36}	179.0
37	1327	431.27500000000003	480.99999999999994	175.0	76.96	28.0	20	-1					-100	-100.0
38	1351	439.075	283.0	224.00000000000003	45.28	35.84	16	-1					-100	-100.0
39	1363	442.975	479.0	215.0	76.64	34.4	21	-1					-100	-100.0
40	1377	447.52500000000003	476.0	163.0	76.16	26.080000000000002	20	-1					-100	-100.0
41	1385	450.125	425.0	175.0	68.0	28.0	20	-1					{41, 34}	178.0
42	1429	464.425	133.0	310.0	21.28	49.6	28	-1					-100	-100.0
43	1432	465.40000000000003	419.00000000000006	95.0	67.04	15.200000000000001	3	-1					-100	-100.0
44	1450	471.25	511.00000000000006	184.0	81.76	29.44	20	-1					-100	-100.0
45	1468	477.1	466.0	227.99999999999997	74.56	36.48	21	-1					-100	-100.0
46	1507	489.77500000000003	56.99999999999999	372.0	9.12	59.52	27	-1					-100	-100.0
47	1533	498.225	195.0	95.0	31.2	15.200000000000001	15	-1					-100	-100.0
