# Supplementary material for: Microtubules regulate pancreatic β-cell heterogeneity via spatiotemporal control of insulin secretion hot spots
Source: eLife. 2021 Nov 16;10:e59912. doi: 10.7554/eLife.59912 (PMC8635970; doi:10.7554/eLife.59912)
Supplement: Figure 5—source data 2. [file elife-59912-fig5-data2.zip › Figure 5-source data 1-Python scripts that produce statistical analysis and plots for Figure 5B-F/ControlLow2/Control Low Islet 1.csv]

	Time (frame)	Time (s)	x (px)	y (px)	x (um)	y (um)	Cell #	Cluster #	Unnamed: 8	Unnamed: 9	File Folder	DMSO Low 11-5 Plate 2	PairClusterSets	ClusterNum_wrh
0	8	2.6	368.0	416.0	58.88	66.56	10	-1					-100	-100.0
1	112	36.4	375.0	408.0	60.0	65.28	10	-1					-100	-100.0
2	163	52.975	339.0	295.0	54.24	47.2	8	1					{2, 4}	21.0
3	214	69.55	404.0	393.0	64.64	62.88	9	-1					-100	-100.0
4	307	99.775	344.0	294.0	55.04	47.04	8	1					{2, 4}	21.0
5	351	114.075	451.99999999999994	195.0	72.32	31.2	2	-1					-100	-100.0
6	364	118.3	362.0	280.0	57.92	44.800000000000004	3	-1					-100	-100.0
7	365	118.625	67.0	182.0	10.72	29.12	6	2					{9, 7}	22.0
8	367	119.275	78.0	266.0	12.48	42.56	7	-1					-100	-100.0
9	382	124.15	66.0	176.0	10.56	28.16	6	2					{9, 7}	22.0
10	457	148.525	19.0	187.0	3.04	29.92	0	-1					-100	-100.0
11	530	172.25	415.00000000000006	354.0	66.4	56.64	9	-1					-100	-100.0
12	639	207.675	457.0	430.99999999999994	73.12	68.96	4	-1					-100	-100.0
13	697	226.525	102.0	292.0	16.32	46.72	7	-1					-100	-100.0
14	794	258.05	379.0	395.0	60.64	63.2	10	-1					-100	-100.0
15	880	286.0	388.0	451.0	62.08	72.16	4	-1					-100	-100.0
16	884	287.3	393.0	442.0	62.88	70.72	4	-1					-100	-100.0
17	911	296.075	85.0	133.0	13.6	21.28	6	-1					-100	-100.0
18	1044	339.3	270.0	466.0	43.2	74.56	20	-1					-100	-100.0
19	1257	408.52500000000003	266.0	436.00000000000006	42.56	69.76	20	-1					-100	-100.0
20	1281	416.325	401.0	360.0	64.16	57.6	9	-1					-100	-100.0
21	1362	442.65000000000003	309.0	393.0	49.44	62.88	10	-1					-100	-100.0
22	1587	515.775	204.99999999999997	498.00000000000006	32.8	79.68	29	-1					-100	-100.0
