# Supplementary material for: Microtubules regulate pancreatic β-cell heterogeneity via spatiotemporal control of insulin secretion hot spots
Source: eLife. 2021 Nov 16;10:e59912. doi: 10.7554/eLife.59912 (PMC8635970; doi:10.7554/eLife.59912)
Supplement: Figure 5—source data 2. [file elife-59912-fig5-data2.zip › Figure 5-source data 1-Python scripts that produce statistical analysis and plots for Figure 5B-F/ControlLow2/Control Low Islet 10.csv]

	Time (frame)	Time (s)	x (px)	y (px)	x (um)	y (um)	Cell #	Cluster #	Unnamed: 8	Unnamed: 9	File Folder	DMSO Low 12-8 Plate 1	PairClusterSets	ClusterNum_wrh
0	201	65.325	191	30.560000000000002	4.889600000000001	99.0	12	-1					-100.0	-100.0
1	463	150.475	160	25.6	4.096	256.0	15	-1					-100.0	-100.0
2	593	192.725	191	30.560000000000002	4.889600000000001	151.0	13	-1					-100.0	-100.0
3	1179	383.175	235	37.6	6.016	7.000000000000001	0	-1					-100.0	-100.0
