# Supplementary material for: Microtubules regulate pancreatic β-cell heterogeneity via spatiotemporal control of insulin secretion hot spots
Source: eLife. 2021 Nov 16;10:e59912. doi: 10.7554/eLife.59912 (PMC8635970; doi:10.7554/eLife.59912)
Supplement: Figure 5—source data 2. [file elife-59912-fig5-data2.zip › Figure 5-source data 1-Python scripts that produce statistical analysis and plots for Figure 5B-F/ControlLow2/Control Low Islet 11.csv]

	Time (frame)	Time (s)	x (px)	y (px)	x (um)	y (um)	Cell #	Cluster #	Unnamed: 8	Unnamed: 9	File Folder	DMSO Low 12-8 Plate 2	PairClusterSets	ClusterNum_wrh
0	1173	381.225	311.0	72	49.76	11.52	32	-1					-100.0	-100.0
1	1195	388.375	350.0	119	56.0	19.04	32	-1					-100.0	-100.0
2	1238	402.35	131.0	307	20.96	49.120000000000005	0	-1					-100.0	-100.0
3	1281	416.325	213.0	42	34.08	6.72	0	-1					-100.0	-100.0
4	1295	420.875	335.0	126	53.6	20.16	32	-1					-100.0	-100.0
5	1440	468.0	220.00000000000003	281	35.2	44.96	7	-1					-100.0	-100.0
6	1452	471.90000000000003	217.0	67	34.72	10.72	29	-1					-100.0	-100.0
