# Supplementary material for: Microtubules regulate pancreatic β-cell heterogeneity via spatiotemporal control of insulin secretion hot spots
Source: eLife. 2021 Nov 16;10:e59912. doi: 10.7554/eLife.59912 (PMC8635970; doi:10.7554/eLife.59912)
Supplement: Figure 5—source data 2. [file elife-59912-fig5-data2.zip › Figure 5-source data 1-Python scripts that produce statistical analysis and plots for Figure 5B-F/ControlLow2/Control Low Islet 12.csv]

	Time (frame)	Time (s)	x (px)	y (px)	x (um)	y (um)	Cell #	Cluster #	Unnamed: 8	Unnamed: 9	File Folder	DMSO Low 12-9 Plate 1	PairClusterSets	ClusterNum_wrh
0	1111	361.075	394.0	285.0	63.04	45.6	32	-1					-100	-100.0
1	1124	365.3	396.0	415.00000000000006	63.36	66.4	29	-1					-100	-100.0
2	1238	402.35	352.0	306.0	56.32	48.96	31	-1					-100	-100.0
3	1270	412.75	27.0	156.0	4.32	24.96	43	-1					-100	-100.0
4	1306	424.45	509.0	2.0	81.44	0.32	0	-1					-100	-100.0
5	1321	429.325	507.0	15.0	81.12	2.4	0	-1					-100	-100.0
6	1354	440.05	26.0	145.0	4.16	23.2	0	-1					-100	-100.0
7	1356	440.7	422.0	193.0	67.52	30.88	40	1					{12, 7}	1.0
8	1367	444.27500000000003	71.0	236.0	11.36	37.76	43	-1					-100	-100.0
9	1397	454.02500000000003	211.0	238.0	33.76	38.08	10	-1					-100	-100.0
10	1433	465.725	266.0	291.0	42.56	46.56	20	-1					-100	-100.0
11	1447	470.27500000000003	463.0	221.0	74.08	35.36	40	-1					-100	-100.0
12	1496	486.2	421.0	200.0	67.36	32.0	40	1					{12, 7}	1.0
13	1526	495.95	505.99999999999994	468.0	80.96	74.88	41	-1					-100	-100.0
