# Supplementary material for: Microtubules regulate pancreatic β-cell heterogeneity via spatiotemporal control of insulin secretion hot spots
Source: eLife. 2021 Nov 16;10:e59912. doi: 10.7554/eLife.59912 (PMC8635970; doi:10.7554/eLife.59912)
Supplement: Figure 5—source data 2. [file elife-59912-fig5-data2.zip › Figure 5-source data 1-Python scripts that produce statistical analysis and plots for Figure 5B-F/ControlLow2/Control Low Islet 13.csv]

	Time (frame)	Time (s)	x (px)	y (px)	x (um)	y (um)	Cell #	Cluster #	Unnamed: 8	Unnamed: 9	File Folder	DMSO Low 12-9 Plate 2	PairClusterSets	ClusterNum_wrh
0	2	0.65	323.0	505.0	51.68	80.8	10	-1					-100	-100.0
1	34	11.05	246.0	468.0	39.36	74.88	17	1					-100	-100.0
2	48	15.600000000000001	401.99999999999994	364.0	64.32	58.24	11	2					{2, 10}	5.0
3	54	17.55	257.0	451.0	41.12	72.16	8	3					{3, 22}	6.0
4	55	17.875	307.0	298.0	49.120000000000005	47.68	33	-1					-100	-100.0
5	80	26.0	229.99999999999997	466.0	36.8	74.56	17	4					{5, 14}	7.0
6	98	31.85	405.99999999999994	394.0	64.96	63.04	11	5					{28, 6}	8.0
7	103	33.475	225.99999999999997	491.0	36.16	78.56	17	-1					-100	-100.0
8	104	33.800000000000004	237.0	478.0	37.92	76.48	17	-1					-100	-100.0
9	111	36.075	266.0	459.99999999999994	42.56	73.6	8	-1					{18, 36, 9, 15}	9.0
10	115	37.375	393.0	364.0	62.88	58.24	11	2					{2, 10}	5.0
11	116	37.7	352.0	508.0	56.32	81.28	10	6					{16, 11}	10.0
12	121	39.325	244.0	451.99999999999994	39.04	72.32	8	7					{12, 13}	11.0
13	123	39.975	241.0	457.0	38.56	73.12	8	7					{12, 13}	11.0
14	139	45.175000000000004	225.99999999999997	467.0	36.16	74.72	17	4					{5, 14}	7.0
15	146	47.45	257.0	462.0	41.12	73.92	8	1					{18, 36, 9, 15}	9.0
16	147	47.775	355.0	508.0	56.800000000000004	81.28	10	6					{16, 11}	10.0
17	155	50.375	252.0	466.0	40.32	74.56	0	1					-100	-100.0
18	157	51.025	260.0	469.00000000000006	41.6	75.04	8	1					{18, 36, 9, 15}	9.0
19	161	52.325	381.0	496.0	60.96	79.36	9	8					{19, 37}	12.0
20	175	56.875	278.0	496.0	44.480000000000004	79.36	0	9					-100	-100.0
21	178	57.85	303.0	463.99999999999994	48.480000000000004	74.24	26	-1					-100	-100.0
22	179	58.175000000000004	265.0	447.0	42.4	71.52	8	3					{3, 22}	6.0
23	180	58.5	282.0	462.0	45.12	73.92	8	-1					-100	-100.0
24	181	58.825	354.0	432.0	56.64	69.12	26	-1					-100	-100.0
25	186	60.45	313.0	490.00000000000006	50.08	78.4	10	-1					-100	-100.0
26	191	62.075	332.0	499.0	53.120000000000005	79.84	10	10					{26, 27}	13.0
27	196	63.7	340.0	498.00000000000006	54.4	79.68	10	10					{26, 27}	13.0
28	200	65.0	412.0	398.0	65.92	63.68	11	5					{28, 6}	8.0
29	202	65.65	412.0	368.0	65.92	58.88	11	-1					-100	-100.0
30	203	65.97500000000001	220.00000000000003	449.0	35.2	71.84	17	-1					-100	-100.0
31	215	69.875	266.0	479.0	42.56	76.64	0	11					-100	-100.0
32	223	72.47500000000001	265.0	487.0	42.4	77.92	0	11					-100	-100.0
33	240	78.0	426.0	192.0	68.16	30.72	24	-1					-100	-100.0
34	242	78.65	283.0	501.99999999999994	45.28	80.32	0	9					-100	-100.0
35	249	80.925	425.0	422.0	68.0	67.52	11	-1					-100	-100.0
36	249	80.925	264.0	470.0	42.24	75.2	8	1					{18, 36, 9, 15}	9.0
37	294	95.55	382.0	491.0	61.120000000000005	78.56	9	8					{19, 37}	12.0
38	311	101.075	248.0	484.99999999999994	39.68	77.6	17	-1					-100	-100.0
39	419	136.175	158.0	359.0	25.28	57.44	15	-1					-100	-100.0
40	427	138.775	347.0	183.0	55.52	29.28	6	-1					-100	-100.0
41	484	157.3	335.0	172.0	53.6	27.52	6	-1					-100	-100.0
42	487	158.275	247.00000000000003	222.00000000000003	39.52	35.52	2	-1					-100	-100.0
43	517	168.025	332.0	182.0	53.120000000000005	29.12	6	-1					-100	-100.0
44	554	180.05	264.0	236.0	42.24	37.76	2	12					{48, 44, 45}	14.0
45	564	183.3	262.0	238.0	41.92	38.08	2	12					{48, 44, 45}	14.0
46	584	189.8	393.0	375.0	62.88	60.0	11	-1					-100	-100.0
47	586	190.45000000000002	364.0	198.0	58.24	31.68	6	13					{50, 47}	15.0
48	656	213.20000000000002	263.0	227.0	42.08	36.32	2	-1					{48, 44, 45}	14.0
49	686	222.95000000000002	275.0	472.0	44.0	75.52	8	-1					-100	-100.0
50	744	241.8	357.0	200.99999999999997	57.120000000000005	32.16	6	13					{50, 47}	15.0
51	944	306.8	133.0	379.0	21.28	60.64	40	14					-100	-100.0
52	1003	325.975	109.00000000000001	398.0	17.44	63.68	40	-1					-100	-100.0
53	1045	339.625	141.0	375.0	22.56	60.0	0	14					-100	-100.0
54	1047	340.27500000000003	386.0	208.0	61.76	33.28	5	-1					-100	-100.0
55	1096	356.2	141.0	382.0	22.56	61.120000000000005	14	14					-100	-100.0
56	1120	364.0	415.00000000000006	239.0	66.4	38.24	36	-1					-100	-100.0
57	1270	412.75	170.0	1.0	27.2	0.16	34	-1					-100	-100.0
58	1456	473.2	27.0	373.0	4.32	59.68	42	-1					-100	-100.0
59	1594	518.0500000000001	146.0	373.0	23.36	59.68	0	14					-100	-100.0
