# Supplementary material for: Microtubules regulate pancreatic β-cell heterogeneity via spatiotemporal control of insulin secretion hot spots
Source: eLife. 2021 Nov 16;10:e59912. doi: 10.7554/eLife.59912 (PMC8635970; doi:10.7554/eLife.59912)
Supplement: Figure 5—source data 2. [file elife-59912-fig5-data2.zip › Figure 5-source data 1-Python scripts that produce statistical analysis and plots for Figure 5B-F/ControlLow2/Control Low Islet 14.csv]

	Time (frame)	Time (s)	x (px)	y (px)	x (um)	y (um)	Cell #	Cluster #	Unnamed: 8	Unnamed: 9	File Folder	DMSO Low 12-9 Plate 3	PairClusterSets	ClusterNum_wrh
0	227	73.775	482.0	397.0	77.12	63.52	37	1					{0, 3, 4, 7}	17.0
1	315	102.375	432.0	447.0	69.12	71.52	37	-1					-100	-100.0
2	390	126.75	448.00000000000006	395.0	71.68	63.2	38	-1					-100	-100.0
3	399	129.675	472.0	401.99999999999994	75.52	64.32	37	1					{0, 3, 4, 7}	17.0
4	417	135.525	479.0	396.0	76.64	63.36	37	1					{0, 3, 4, 7}	17.0
5	620	201.5	108.0	355.0	17.28	56.800000000000004	36	-1					-100	-100.0
6	656	213.20000000000002	457.0	398.0	73.12	63.68	38	-1					-100	-100.0
7	733	238.225	469.00000000000006	400.0	75.04	64.0	37	1					{0, 3, 4, 7}	17.0
8	739	240.175	240.0	83.0	38.4	13.280000000000001	10	-1					-100	-100.0
9	1057	343.52500000000003	93.0	337.0	14.88	53.92	36	-1					-100	-100.0
10	1294	420.55	242.0	430.99999999999994	38.72	68.96	29	-1					-100	-100.0
11	1493	485.225	472.0	400.0	75.52	64.0	37	1					-100	-100.0
