# Supplementary material for: Microtubules regulate pancreatic β-cell heterogeneity via spatiotemporal control of insulin secretion hot spots
Source: eLife. 2021 Nov 16;10:e59912. doi: 10.7554/eLife.59912 (PMC8635970; doi:10.7554/eLife.59912)
Supplement: Figure 5—source data 2. [file elife-59912-fig5-data2.zip › Figure 5-source data 1-Python scripts that produce statistical analysis and plots for Figure 5B-F/ControlLow2/Control Low Islet 15.csv]

	Time (frame)	Time (s)	x (px)	y (px)	x (um)	y (um)	Cell #	Cluster #	Unnamed: 8	Unnamed: 9	File Folder	DMSO Low 12-9 Plate 4	PairClusterSets	ClusterNum_wrh
0	149	48.425000000000004	461.00000000000006	437.0	73.76	69.92	14	-1					-100	-100.0
1	204	66.3	432.0	40.0	69.12	6.4	6	-1					-100	-100.0
2	304	98.8	451.0	426.99999999999994	72.16	68.32	14	-1					-100	-100.0
3	401	130.32500000000002	161.0	191.0	25.76	30.560000000000002	27	-1					-100	-100.0
4	404	131.3	132.0	260.0	21.12	41.6	23	-1					-100	-100.0
5	464	150.8	111.00000000000001	54.0	17.76	8.64	12	-1					-100	-100.0
6	533	173.225	189.0	271.0	30.240000000000002	43.36	30	-1					-100	-100.0
7	575	186.875	143.0	202.99999999999997	22.88	32.48	27	-1					-100	-100.0
8	657	213.525	75.0	60.0	12.0	9.6	0	-1					-100	-100.0
9	735	238.875	424.0	409.99999999999994	67.84	65.6	14	-1					-100	-100.0
10	736	239.20000000000002	115.99999999999999	237.0	18.56	37.92	23	1					{10, 11, 13, 14}	19.0
11	754	245.05	107.0	229.99999999999997	17.12	36.8	23	1					{10, 11, 13, 14}	19.0
12	763	247.975	153.0	221.0	24.48	35.36	0	-1					-100	-100.0
13	947	307.77500000000003	111.00000000000001	235.0	17.76	37.6	23	1					{10, 11, 13, 14}	19.0
14	1015	329.875	112.00000000000001	237.0	17.92	37.92	23	1					{10, 11, 13, 14}	19.0
15	1175	381.875	136.0	214.0	21.76	34.24	23	-1					-100	-100.0
