# Supplementary material for: Microtubules regulate pancreatic β-cell heterogeneity via spatiotemporal control of insulin secretion hot spots
Source: eLife. 2021 Nov 16;10:e59912. doi: 10.7554/eLife.59912 (PMC8635970; doi:10.7554/eLife.59912)
Supplement: Figure 5—source data 2. [file elife-59912-fig5-data2.zip › Figure 5-source data 1-Python scripts that produce statistical analysis and plots for Figure 5B-F/ControlLow2/Control Low Islet 16.csv]

	Time (frame)	Time (s)	x (px)	y (px)	x (um)	y (um)	Cell #	Cluster #	Unnamed: 8	Unnamed: 9	File Folder	DMSO Low 12-16 Plate 1	PairClusterSets	ClusterNum_wrh
0	150	48.75	363.0	482.0	58.08	77.12	14	-1					-100	-100.0
1	158	51.35	225.99999999999997	54.0	36.16	8.64	23	-1					-100	-100.0
2	313	101.72500000000001	370.0	134.0	59.2	21.44	26	-1					-100	-100.0
3	317	103.025	321.0	96.0	51.36	15.36	2	-1					-100	-100.0
4	708	230.1	347.0	268.0	55.52	42.88	16	-1					-100	-100.0
5	752	244.4	206.99999999999997	74.0	33.12	11.84	23	-1					-100	-100.0
6	783	254.47500000000002	250.99999999999997	36.0	40.16	5.76	0	-1					-100	-100.0
7	1144	371.8	155.0	403.0	24.8	64.48	31	-1					-100	-100.0
8	1180	383.5	358.0	135.0	57.28	21.6	26	-1					-100	-100.0
9	1190	386.75	389.0	7.000000000000001	62.24	1.12	3	-1					-100	-100.0
10	1191	387.075	368.0	100.0	58.88	16.0	3	1					{10, 12}	26.0
11	1246	404.95	159.0	352.0	25.44	56.32	31	-1					-100	-100.0
12	1258	408.85	368.0	94.0	58.88	15.040000000000001	3	1					{10, 12}	26.0
13	1292	419.90000000000003	387.0	118.0	61.92	18.88	26	-1					-100	-100.0
14	1313	426.725	400.0	109.00000000000001	64.0	17.44	26	-1					-100	-100.0
15	1333	433.225	66.0	299.0	10.56	47.84	19	-1					-100	-100.0
16	1348	438.1	69.0	247.00000000000003	11.040000000000001	39.52	0	-1					-100	-100.0
17	1371	445.575	497.0	252.99999999999997	79.52	40.48	6	2					{17, 36}	27.0
18	1388	451.1	92.0	229.0	14.72	36.64	0	-1					-100	-100.0
19	1398	454.35	161.0	389.0	25.76	62.24	31	-1					-100	-100.0
20	1399	454.675	505.99999999999994	156.0	80.96	24.96	0	-1					-100	-100.0
21	1422	462.15000000000003	56.99999999999999	215.0	9.12	34.4	12	-1					-100	-100.0
22	1425	463.125	85.0	327.0	13.6	52.32	19	3					{25, 22}	28.0
23	1427	463.77500000000003	85.0	186.0	13.6	29.76	12	-1					-100	-100.0
24	1433	465.725	35.0	258.0	5.6000000000000005	41.28	0	4					-100	-100.0
25	1434	466.05	84.0	325.0	13.44	52.0	19	3					{25, 22}	28.0
26	1444	469.3	59.0	321.0	9.44	51.36	19	-1					-100	-100.0
27	1447	470.27500000000003	37.0	261.0	5.92	41.76	0	4					-100	-100.0
28	1447	470.27500000000003	82.0	210.0	13.120000000000001	33.6	12	5					{34, 28}	29.0
29	1454	472.55	33.0	249.00000000000003	5.28	39.84	0	4					-100	-100.0
30	1472	478.40000000000003	504.0	137.0	80.64	21.92	0	-1					-100	-100.0
31	1476	479.7	55.00000000000001	336.0	8.8	53.76	21	-1					-100	-100.0
32	1478	480.35	31.0	254.99999999999997	4.96	40.8	0	4					-100	-100.0
33	1490	484.25	48.0	308.0	7.68	49.28	21	6					-100	-100.0
34	1491	484.575	81.0	206.0	12.96	32.96	12	5					{34, 28}	29.0
35	1508	490.1	72.0	342.0	11.52	54.72	19	-1					-100	-100.0
36	1532	497.90000000000003	492.0	249.00000000000003	78.72	39.84	6	2					{17, 36}	27.0
37	1539	500.175	53.0	307.0	8.48	49.120000000000005	19	6					-100	-100.0
