# Supplementary material for: Microtubules regulate pancreatic β-cell heterogeneity via spatiotemporal control of insulin secretion hot spots
Source: eLife. 2021 Nov 16;10:e59912. doi: 10.7554/eLife.59912 (PMC8635970; doi:10.7554/eLife.59912)
Supplement: Figure 5—source data 2. [file elife-59912-fig5-data2.zip › Figure 5-source data 1-Python scripts that produce statistical analysis and plots for Figure 5B-F/ControlLow2/Control Low Islet 17.csv]

	Time (frame)	Time (s)	x (px)	y (px)	x (um)	y (um)	Cell #	Cluster #	Unnamed: 8	Unnamed: 9	File Folder	DMSO Low 12-16 Plate 2	PairClusterSets	ClusterNum_wrh
0	470	152.75	445.0	324.0	71.2	51.84	0	-1					-100	-100.0
1	475	154.375	498.00000000000006	193.0	79.68	30.88	35	-1					-100	-100.0
2	682	221.65	501.0	171.0	80.16	27.36	35	1					{2, 7}	31.0
3	723	234.975	445.0	296.0	71.2	47.36	15	-1					-100	-100.0
4	762	247.65	467.0	28.999999999999996	74.72	4.64	21	2					-100	-100.0
5	808	262.6	488.99999999999994	326.0	78.24	52.160000000000004	17	3					-100	-100.0
6	823	267.475	491.0	301.0	78.56	48.160000000000004	17	-1					-100	-100.0
7	923	299.975	493.0	168.0	78.88	26.88	35	1					{2, 7}	31.0
8	1135	368.875	463.0	47.0	74.08	7.5200000000000005	21	4					{8, 9}	32.0
9	1136	369.2	463.0	45.0	74.08	7.2	21	4					{8, 9}	32.0
10	1437	467.02500000000003	490.00000000000006	330.0	78.4	52.800000000000004	17	3					{10, 11}	33.0
11	1492	484.90000000000003	487.0	327.0	77.92	52.32	17	3					{10, 11}	33.0
12	1502	488.15000000000003	484.0	328.0	77.44	52.480000000000004	36	3					{16, 12, 13}	34.0
13	1503	488.475	484.99999999999994	326.0	77.6	52.160000000000004	36	3					{16, 12, 13}	34.0
14	1568	509.6	471.0	318.0	75.36	50.88	36	-1					-100	-100.0
15	1574	511.55	466.0	27.0	74.56	4.32	21	2					-100	-100.0
16	1584	514.8000000000001	483.0	333.0	77.28	53.28	36	3					{16, 12, 13}	34.0
17	1591	517.075	420.0	334.0	67.2	53.44	22	-1					-100	-100.0
18	1593	517.725	488.0	335.0	78.08	53.6	0	3					-100	-100.0
19	1594	518.0500000000001	403.0	342.0	64.48	54.72	22	-1					-100	-100.0
