# Supplementary material for: Microtubules regulate pancreatic β-cell heterogeneity via spatiotemporal control of insulin secretion hot spots
Source: eLife. 2021 Nov 16;10:e59912. doi: 10.7554/eLife.59912 (PMC8635970; doi:10.7554/eLife.59912)
Supplement: Figure 5—source data 2. [file elife-59912-fig5-data2.zip › Figure 5-source data 1-Python scripts that produce statistical analysis and plots for Figure 5B-F/ControlLow2/Control Low Islet 2.csv]

	Time (frame)	Time (s)	x (px)	y (px)	x (um)	y (um)	Cell #	Cluster #	Unnamed: 8	Unnamed: 9	File Folder	DMSO Low 11-5 Plate 3	PairClusterSets	ClusterNum_wrh
0	90	29.25	478.0	256.0	76.48	40.96	3	-1					-100	-100.0
1	213	69.22500000000001	509.0	261.0	81.44	41.76	0	-1					-100	-100.0
2	285	92.625	369.0	295.0	59.04	47.2	0	-1					-100	-100.0
3	365	118.625	455.0	187.0	72.8	29.92	9	-1					-100	-100.0
4	369	119.925	446.0	257.0	71.36	41.12	3	-1					-100	-100.0
5	427	138.775	488.0	189.0	78.08	30.240000000000002	9	1					{12, 5}	24.0
6	496	161.20000000000002	503.0	218.00000000000003	80.48	34.88	0	-1					-100	-100.0
7	523	169.975	379.0	306.0	60.64	48.96	0	-1					-100	-100.0
8	630	204.75	462.0	221.0	73.92	35.36	9	-1					-100	-100.0
9	637	207.025	454.0	272.0	72.64	43.52	3	-1					-100	-100.0
10	804	261.3	458.0	210.0	73.28	33.6	9	-1					-100	-100.0
11	828	269.1	41.0	302.0	6.5600000000000005	48.32	10	-1					-100	-100.0
12	899	292.175	491.0	188.0	78.56	30.080000000000002	9	1					{12, 5}	24.0
13	905	294.125	19.0	361.0	3.04	57.76	1	-1					-100	-100.0
14	993	322.725	480.99999999999994	174.0	76.96	27.84	9	-1					-100	-100.0
15	1103	358.475	459.99999999999994	261.0	73.6	41.76	3	-1					-100	-100.0
16	1343	436.475	219.0	152.0	35.04	24.32	28	-1					-100	-100.0
17	1549	503.425	446.0	186.0	71.36	29.76	9	-1					-100	-100.0
