# Supplementary material for: Microtubules regulate pancreatic β-cell heterogeneity via spatiotemporal control of insulin secretion hot spots
Source: eLife. 2021 Nov 16;10:e59912. doi: 10.7554/eLife.59912 (PMC8635970; doi:10.7554/eLife.59912)
Supplement: Figure 5—source data 2. [file elife-59912-fig5-data2.zip › Figure 5-source data 1-Python scripts that produce statistical analysis and plots for Figure 5B-F/ControlLow2/Control Low Islet 3.csv]

	Time (frame)	Time (s)	x (px)	y (px)	x (um)	y (um)	Cell #	Cluster #	Unnamed: 8	Unnamed: 9	File Folder	DMSO Low 11-7 Plate 2	PairClusterSets	ClusterNum_wrh
0	114	37.050000000000004	389.0	372.0	62.24	59.52	15	1					{0, 22}	36.0
1	125	40.625	192.0	92.0	30.72	14.72	19	-1					-100	-100.0
2	139	45.175000000000004	248.0	176.0	39.68	28.16	8	-1					-100	-100.0
3	150	48.75	155.0	248.0	24.8	39.68	3	-1					-100	-100.0
4	188	61.1	233.0	193.0	37.28	30.88	8	2					{35, 4, 8, 42, 25}	37.0
5	216	70.2	295.0	339.0	47.2	54.24	43	-1					-100	-100.0
6	223	72.47500000000001	268.0	219.0	42.88	35.04	8	-1					-100	-100.0
7	251	81.575	261.0	150.0	41.76	24.0	41	3					{9, 12, 7}	38.0
8	285	92.625	229.0	193.0	36.64	30.88	8	2					{35, 4, 8, 42, 25}	37.0
9	294	95.55	262.0	153.0	41.92	24.48	41	3					{9, 12, 7}	38.0
10	303	98.47500000000001	261.0	211.0	41.76	33.76	8	-1					{10, 30}	39.0
11	312	101.4	246.0	202.0	39.36	32.32	8	4					{40, 48, 11}	40.0
12	321	104.325	262.0	147.0	41.92	23.52	41	3					{9, 12, 7}	38.0
13	336	109.2	329.0	243.00000000000003	52.64	38.88	34	-1					-100	-100.0
14	341	110.825	346.0	363.0	55.36	58.08	16	-1					-100	-100.0
15	348	113.10000000000001	234.0	145.0	37.44	23.2	41	5					{38, 15}	41.0
16	352	114.4	310.0	233.0	49.6	37.28	34	6					{16, 67, 55}	42.0
17	357	116.025	266.0	370.0	42.56	59.2	43	7					{24, 17}	43.0
18	360	117.0	448.00000000000006	349.0	71.68	55.84	5	8					-100	-100.0
19	366	118.95	391.0	346.0	62.56	55.36	15	9					{19, 29}	44.0
20	366	118.95	94.0	85.0	15.040000000000001	13.6	7	10					{20, 47}	45.0
21	369	119.925	287.0	392.0	45.92	62.72	9	-1					-100	-100.0
22	403	130.975	391.0	366.0	62.56	58.56	15	1					{0, 22}	36.0
23	410	133.25	434.99999999999994	299.0	69.6	47.84	10	-1					-100	-100.0
24	411	133.57500000000002	266.0	379.0	42.56	60.64	43	7					{24, 17}	43.0
25	422	137.15	231.99999999999997	195.0	37.12	31.2	8	2					{35, 4, 8, 25, 42}	37.0
26	430	139.75	263.0	186.0	42.08	29.76	8	11					{33, 26}	46.0
27	431	140.07500000000002	270.0	426.99999999999994	43.2	68.32	9	12					-100	-100.0
28	441	143.32500000000002	393.0	262.0	62.88	41.92	10	-1					-100	-100.0
29	464	150.8	385.0	344.0	61.6	55.04	15	10					{19, 29}	44.0
30	466	151.45000000000002	260.0	202.0	41.6	32.32	8	-1					{10, 30}	39.0
31	473	153.725	198.0	122.0	31.68	19.52	0	-1					-100	-100.0
32	479	155.675	303.0	374.0	48.480000000000004	59.84	0	-1					-100	-100.0
33	479	155.675	268.0	187.0	42.88	29.92	8	11					{33, 26}	46.0
34	495	160.875	291.0	243.00000000000003	46.56	38.88	34	-1					-100	-100.0
35	498	161.85	239.0	192.0	38.24	30.72	8	2					{35, 4, 8, 42, 25}	37.0
36	501	162.82500000000002	361.0	254.99999999999997	57.76	40.8	10	13					{50, 36, 54}	47.0
37	513	166.725	212.0	433.0	33.92	69.28	24	-1					-100	-100.0
38	518	168.35	231.99999999999997	145.0	37.12	23.2	41	5					{38, 15}	41.0
39	529	171.925	294.0	385.0	47.04	61.6	9	14					{60, 39}	48.0
40	530	172.25	248.0	206.99999999999997	39.68	33.12	8	4					{40, 48, 11}	40.0
41	535	173.875	286.0	252.99999999999997	45.76	40.48	32	-1					-100	-100.0
42	537	174.525	236.0	196.0	37.76	31.36	8	2					{35, 4, 8, 25, 42}	37.0
43	548	178.1	467.0	294.0	74.72	47.04	0	-1					-100	-100.0
44	554	180.05	419.00000000000006	301.0	67.04	48.160000000000004	10	-1					-100	-100.0
45	557	181.025	275.0	397.0	44.0	63.52	9	-1					-100	-100.0
46	557	181.025	407.0	341.0	65.12	54.56	15	15					{64, 160, 66, 69, 101, 141, 46, 49, 179, 57, 154, 63}	49.0
47	569	184.925	95.0	87.0	15.200000000000001	13.92	7	9					{20, 47}	45.0
48	579	188.175	250.99999999999997	206.0	40.16	32.96	8	4					{40, 48, 11}	40.0
49	580	188.5	409.0	336.0	65.44	53.76	15	15					{64, 66, 69, 141, 154, 160, 101, 46, 49, 179, 57, 63}	49.0
50	583	189.475	361.0	250.0	57.76	40.0	10	13					{50, 36, 54}	47.0
51	589	191.425	463.99999999999994	368.0	74.24	58.88	5	16					{51, 52}	50.0
52	593	192.725	462.0	364.0	73.92	58.24	5	16					{51, 52}	50.0
53	599	194.675	231.99999999999997	154.0	37.12	24.64	8	5					-100	-100.0
54	614	199.55	369.0	257.0	59.04	41.12	10	13					{50, 36, 54}	47.0
55	623	202.475	307.0	238.0	49.120000000000005	38.08	34	6					{16, 67, 55}	42.0
56	624	202.8	278.0	365.0	44.480000000000004	58.4	43	17					{56, 61}	51.0
57	634	206.05	421.0	337.0	67.36	53.92	15	15					{64, 66, 69, 141, 154, 160, 101, 46, 49, 179, 57, 63}	49.0
58	641	208.32500000000002	391.0	274.0	62.56	43.84	10	-1					-100	-100.0
59	643	208.975	326.0	362.0	52.160000000000004	57.92	16	-1					-100	-100.0
60	649	210.925	298.0	384.0	47.68	61.44	9	14					{60, 39}	48.0
61	653	212.225	281.0	359.0	44.96	57.44	43	-1					{56, 61}	51.0
62	653	212.225	200.99999999999997	324.0	32.16	51.84	33	17					-100	-100.0
63	656	213.20000000000002	407.0	338.0	65.12	54.08	15	15					{64, 66, 69, 141, 154, 160, 101, 46, 49, 179, 57, 63}	49.0
64	661	214.82500000000002	417.0	338.0	66.72	54.08	15	15					{64, 66, 69, 141, 154, 160, 101, 46, 49, 179, 57, 63}	49.0
65	663	215.475	357.0	332.0	57.120000000000005	53.120000000000005	42	-1					-100	-100.0
66	665	216.125	418.0	338.0	66.88	54.08	15	15					{64, 66, 69, 141, 154, 160, 101, 46, 49, 179, 57, 63}	49.0
67	668	217.1	301.0	235.0	48.160000000000004	37.6	34	6					{16, 67, 55}	42.0
68	679	220.675	342.0	331.0	54.72	52.96	42	-1					-100	-100.0
69	690	224.25	408.0	341.0	65.28	54.56	15	15					{64, 66, 69, 141, 154, 160, 101, 46, 49, 179, 57, 63}	49.0
70	706	229.45000000000002	196.0	421.0	31.36	67.36	24	18					{144, 93, 70}	52.0
71	707	229.775	283.0	434.99999999999994	45.28	69.6	9	-1					-100	-100.0
72	849	275.925	141.0	388.0	22.56	62.08	20	-1					-100	-100.0
73	879	285.675	129.0	294.0	20.64	47.04	0	-1					-100	-100.0
74	882	286.65000000000003	158.0	385.0	25.28	61.6	33	-1					-100	-100.0
75	960	312.0	399.0	163.0	63.84	26.080000000000002	13	-1					{134, 87, 75, 77}	53.0
76	1014	329.55	405.0	175.0	64.8	28.0	13	19					{123, 76, 79}	54.0
77	1032	335.40000000000003	392.0	157.0	62.72	25.12	13	-1					{134, 87, 75, 77}	53.0
78	1035	336.375	384.0	187.0	61.44	29.92	11	-1					{129, 82, 125, 78}	55.0
79	1046	339.95	408.0	168.0	65.28	26.88	13	19					{123, 76, 79}	54.0
80	1069	347.425	280.0	217.0	44.800000000000004	34.72	8	-1					{80, 142, 126}	56.0
81	1084	352.3	332.0	227.0	53.120000000000005	36.32	34	-1					{81, 127}	57.0
82	1100	357.5	388.0	209.0	62.08	33.44	11	-1					{129, 82, 125, 78}	55.0
83	1103	358.475	369.0	193.0	59.04	30.88	11	20					{128, 130, 131, 135, 136, 145, 146, 83, 84, 148, 88, 90, 94, 96, 124}	58.0
84	1113	361.725	374.0	187.0	59.84	29.92	11	20					{128, 130, 131, 135, 136, 145, 146, 83, 84, 148, 88, 90, 94, 96, 124}	58.0
85	1114	362.05	278.0	183.0	44.480000000000004	29.28	8	-1					{132, 85}	59.0
86	1118	363.35	408.0	196.0	65.28	31.36	31	21					{133, 86}	60.0
87	1139	370.175	383.0	156.0	61.28	24.96	13	-1					{134, 87, 75, 77}	53.0
88	1142	371.15000000000003	361.0	185.0	57.76	29.6	11	-1					{128, 130, 131, 135, 136, 145, 146, 83, 84, 148, 88, 90, 94, 96, 124}	58.0
89	1142	371.15000000000003	219.0	300.0	35.04	48.0	0	20					-100	-100.0
90	1145	372.125	350.0	183.0	56.0	29.28	11	22					{128, 130, 131, 135, 136, 145, 146, 83, 84, 148, 88, 90, 94, 96, 124}	58.0
91	1148	373.1	78.0	97.0	12.48	15.52	7	-1					{137, 91}	61.0
92	1162	377.65000000000003	299.0	173.0	47.84	27.68	11	-1					{140, 92, 143}	62.0
93	1189	386.425	200.99999999999997	421.0	32.16	67.36	24	18					{144, 93, 70}	52.0
94	1196	388.7	353.0	177.0	56.480000000000004	28.32	11	22					{128, 130, 131, 135, 136, 145, 146, 83, 84, 148, 88, 90, 94, 96, 124}	58.0
95	1197	389.02500000000003	319.0	194.0	51.04	31.04	11	-1					{147, 95}	63.0
96	1200	390.0	360.0	193.0	57.6	30.88	11	20					{128, 130, 131, 135, 136, 145, 146, 83, 84, 148, 88, 90, 94, 96, 124}	58.0
97	1212	393.90000000000003	317.0	209.0	50.72	33.44	34	-1					{97, 149}	64.0
98	1219	396.175	353.0	151.0	56.480000000000004	24.16	13	-1					{98, 150}	65.0
99	1248	405.6	412.0	192.0	65.92	30.72	0	21					-100	-100.0
100	1323	429.975	453.0	366.0	72.48	58.56	5	16					{116, 164, 100, 153, 186}	66.0
101	1356	440.7	424.0	338.0	67.84	54.08	15	15					{160, 64, 66, 101, 69, 141, 46, 49, 179, 57, 154, 63}	49.0
102	1383	449.475	413.99999999999994	398.0	66.24	63.68	14	23					{102, 167, 166, 173, 109, 118, 189, 158}	67.0
103	1391	452.075	273.0	434.99999999999994	43.68	69.6	9	12					{161, 103}	68.0
104	1400	455.0	323.0	415.00000000000006	51.68	66.4	9	-1					{104, 165}	69.0
105	1400	455.0	413.0	380.0	66.08	60.800000000000004	15	24					-100	-100.0
106	1406	456.95	413.0	366.0	66.08	58.56	15	-1					{177, 106, 170, 107}	70.0
107	1416	460.2	422.0	356.0	67.52	56.96	15	-1					{177, 170, 106, 107}	70.0
108	1421	461.825	444.00000000000006	345.0	71.04	55.2	15	8					{171, 108, 172, 111, 175}	71.0
109	1425	463.125	409.99999999999994	388.0	65.6	62.08	14	24					{166, 167, 102, 173, 109, 118, 189, 158}	67.0
110	1440	468.0	454.0	378.0	72.64	60.480000000000004	5	-1					{174, 182, 110}	72.0
111	1444	469.3	440.00000000000006	341.0	70.4	54.56	15	8					{171, 172, 108, 175, 111}	71.0
112	1455	472.875	415.00000000000006	417.0	66.4	66.72	14	25					{112, 113, 178, 176}	73.0
113	1464	475.8	413.0	418.0	66.08	66.88	14	25					{112, 113, 178, 176}	73.0
114	1472	478.40000000000003	345.0	467.0	55.2	74.72	44	-1					{114, 180}	74.0
115	1485	482.625	343.0	449.0	54.88	71.84	44	26					{121, 115, 183}	75.0
116	1502	488.15000000000003	458.0	364.0	73.28	58.24	5	16					{116, 164, 100, 153, 186}	66.0
117	1514	492.05	236.0	387.0	37.76	61.92	0	-1					-100	-100.0
118	1532	497.90000000000003	420.0	392.0	67.2	62.72	14	23					{166, 167, 102, 173, 109, 118, 189, 158}	67.0
119	1568	509.6	113.99999999999999	185.0	18.24	29.6	1	-1					{190, 119}	76.0
120	1572	510.90000000000003	63.0	31.0	10.08	4.96	17	-1					{120, 191}	77.0
121	1584	514.8000000000001	344.0	449.0	55.04	71.84	44	26					{121, 115, 183}	75.0
122	1040	338.0	334.0	324.0	53.44	51.84	42	23					-100	-100.0
123	1046	339.95	408.0	168.0	65.28	26.88	13	-1					{123, 76, 79}	54.0
124	1048	340.6	368.0	184.0	58.88	29.44	11	-1					{128, 130, 131, 135, 136, 145, 146, 83, 84, 148, 88, 90, 94, 96, 124}	58.0
125	1053	342.225	382.0	194.0	61.120000000000005	31.04	11	-1					{129, 82, 125, 78}	55.0
126	1069	347.425	280.0	217.0	44.800000000000004	34.72	8	-1					{80, 142, 126}	56.0
127	1084	352.3	332.0	227.0	53.120000000000005	36.32	34	-1					{81, 127}	57.0
128	1099	357.175	362.0	192.0	57.92	30.72	11	25					{128, 130, 131, 135, 136, 145, 146, 83, 84, 148, 88, 90, 94, 96, 124}	58.0
129	1100	357.5	384.0	202.99999999999997	61.44	32.48	11	-1					{129, 82, 125, 78}	55.0
130	1103	358.475	369.0	193.0	59.04	30.88	11	-1					{128, 130, 131, 135, 136, 145, 146, 83, 84, 148, 88, 90, 94, 96, 124}	58.0
131	1113	361.725	374.0	187.0	59.84	29.92	11	-1					{128, 130, 131, 135, 136, 145, 146, 83, 84, 148, 88, 90, 94, 96, 124}	58.0
132	1114	362.05	274.0	184.0	43.84	29.44	8	-1					{132, 85}	59.0
133	1118	363.35	408.0	196.0	65.28	31.36	31	26					{133, 86}	60.0
134	1139	370.175	383.0	156.0	61.28	24.96	13	-1					{134, 87, 75, 77}	53.0
135	1142	371.15000000000003	361.0	185.0	57.76	29.6	11	27					{128, 130, 131, 135, 136, 145, 146, 83, 84, 148, 88, 90, 94, 96, 124}	58.0
136	1145	372.125	350.0	183.0	56.0	29.28	11	-1					{128, 130, 131, 135, 136, 145, 146, 83, 84, 148, 88, 90, 94, 96, 124}	58.0
137	1148	373.1	78.0	97.0	12.48	15.52	7	-1					{137, 91}	61.0
138	1149	373.425	401.99999999999994	200.99999999999997	64.32	32.16	0	-1					-100	-100.0
139	1162	377.65000000000003	399.0	195.0	63.84	31.2	11	-1					-100	-100.0
140	1162	377.65000000000003	299.0	173.0	47.84	27.68	11	5					{140, 92, 143}	62.0
141	1163	377.975	411.00000000000006	343.0	65.76	54.88	15	21					{64, 66, 69, 141, 154, 160, 101, 46, 49, 179, 57, 63}	49.0
142	1171	380.575	273.0	217.0	43.68	34.72	8	4					{80, 142, 126}	56.0
143	1187	385.77500000000003	297.0	179.0	47.52	28.64	11	-1					{140, 92, 143}	62.0
144	1189	386.425	200.99999999999997	421.0	32.16	67.36	24	24					{144, 93, 70}	52.0
145	1195	388.375	358.0	182.0	57.28	29.12	11	27					{128, 130, 131, 135, 136, 145, 146, 83, 84, 148, 88, 90, 94, 96, 124}	58.0
146	1196	388.7	353.0	177.0	56.480000000000004	28.32	11	-1					{128, 130, 131, 135, 136, 145, 146, 83, 84, 148, 88, 90, 94, 96, 124}	58.0
147	1197	389.02500000000003	319.0	194.0	51.04	31.04	11	-1					{147, 95}	63.0
148	1200	390.0	360.0	193.0	57.6	30.88	11	25					{128, 130, 131, 135, 136, 145, 146, 83, 84, 148, 88, 90, 94, 96, 124}	58.0
149	1212	393.90000000000003	317.0	209.0	50.72	33.44	34	-1					{97, 149}	64.0
150	1219	396.175	353.0	151.0	56.480000000000004	24.16	13	-1					{98, 150}	65.0
151	1248	405.6	412.0	192.0	65.92	30.72	0	26					-100	-100.0
152	1323	429.975	357.0	249.00000000000003	57.120000000000005	39.84	10	20					-100	-100.0
153	1323	429.975	453.0	366.0	72.48	58.56	5	22					{116, 164, 100, 153, 186}	66.0
154	1356	440.7	420.0	338.0	67.2	54.08	15	21					{64, 66, 69, 141, 154, 160, 101, 46, 49, 179, 57, 63}	49.0
155	1362	442.65000000000003	389.0	360.0	62.24	57.6	15	-1					-100	-100.0
156	1368	444.6	364.0	370.0	58.24	59.2	16	1					-100	-100.0
157	1372	445.90000000000003	398.0	409.0	63.68	65.44	14	-1					-100	-100.0
158	1383	449.475	409.99999999999994	401.99999999999994	65.6	64.32	14	-1					{166, 167, 102, 173, 109, 118, 189, 158}	67.0
159	1384	449.8	393.0	342.0	62.88	54.72	15	12					-100	-100.0
160	1389	451.425	424.0	335.0	67.84	53.6	15	21					{64, 160, 66, 69, 101, 141, 46, 49, 179, 57, 154, 63}	49.0
161	1391	452.075	273.0	434.99999999999994	43.68	69.6	9	-1					{161, 103}	68.0
162	1397	454.02500000000003	382.0	434.99999999999994	61.120000000000005	69.6	44	-1					-100	-100.0
163	1399	454.675	387.0	408.0	61.92	65.28	14	-1					-100	-100.0
164	1399	454.675	453.0	362.0	72.48	57.92	5	22					{116, 164, 100, 153, 186}	66.0
165	1400	455.0	314.0	416.0	50.24	66.56	9	-1					{104, 165}	69.0
166	1400	455.0	411.00000000000006	388.0	65.76	62.08	14	28					{102, 167, 166, 173, 109, 118, 189, 158}	67.0
167	1406	456.95	413.99999999999994	388.0	66.24	62.08	14	28					{102, 167, 166, 173, 109, 118, 189, 158}	67.0
168	1412	458.90000000000003	403.0	349.0	64.48	55.84	15	-1					-100	-100.0
169	1412	458.90000000000003	349.0	363.0	55.84	58.08	16	2					-100	-100.0
170	1416	460.2	422.0	356.0	67.52	56.96	15	-1					{177, 106, 170, 107}	70.0
171	1416	460.2	434.0	348.0	69.44	55.68	15	-1					{108, 171, 172, 111, 175}	71.0
172	1421	461.825	444.00000000000006	345.0	71.04	55.2	15	11					{171, 108, 172, 111, 175}	71.0
173	1425	463.125	409.99999999999994	388.0	65.6	62.08	14	28					{102, 167, 166, 173, 109, 118, 189, 158}	67.0
174	1440	468.0	454.0	378.0	72.64	60.480000000000004	5	-1					{174, 182, 110}	72.0
175	1444	469.3	440.00000000000006	341.0	70.4	54.56	15	11					{108, 175, 171, 172, 111}	71.0
176	1455	472.875	415.00000000000006	417.0	66.4	66.72	14	29					{112, 113, 178, 176}	73.0
177	1456	473.2	417.0	360.0	66.72	57.6	15	-1					{170, 177, 106, 107}	70.0
178	1464	475.8	413.0	418.0	66.08	66.88	14	29					{112, 113, 178, 176}	73.0
179	1469	477.425	413.99999999999994	335.0	66.24	53.6	15	21					{64, 160, 66, 69, 101, 141, 46, 49, 179, 57, 154, 63}	49.0
180	1472	478.40000000000003	345.0	467.0	55.2	74.72	44	-1					{114, 180}	74.0
181	1476	479.7	318.0	428.0	50.88	68.48	9	-1					-100	-100.0
182	1480	481.0	451.99999999999994	384.0	72.32	61.44	5	-1					{174, 182, 110}	72.0
183	1485	482.625	343.0	449.0	54.88	71.84	44	-1					{121, 115, 183}	75.0
184	1494	485.55	322.0	455.0	51.52	72.8	0	-1					-100	-100.0
185	1499	487.175	398.0	482.0	63.68	77.12	44	-1					-100	-100.0
186	1502	488.15000000000003	458.0	364.0	73.28	58.24	5	22					{116, 164, 100, 153, 186}	66.0
187	1514	492.05	236.0	387.0	37.76	61.92	0	-1					-100	-100.0
188	1525	495.625	293.0	438.99999999999994	46.88	70.24	9	-1					-100	-100.0
189	1532	497.90000000000003	420.0	392.0	67.2	62.72	14	-1					{102, 167, 166, 173, 109, 118, 189, 158}	67.0
190	1568	509.6	113.99999999999999	185.0	18.24	29.6	1	-1					{190, 119}	76.0
191	1572	510.90000000000003	63.0	31.0	10.08	4.96	17	-1					{120, 191}	77.0
192	1578	512.85	362.0	438.99999999999994	57.92	70.24	44	-1					-100	-100.0
193	1584	514.8000000000001	334.0	458.0	53.44	73.28	44	-1					-100	-100.0
