# Supplementary material for: Microtubules regulate pancreatic β-cell heterogeneity via spatiotemporal control of insulin secretion hot spots
Source: eLife. 2021 Nov 16;10:e59912. doi: 10.7554/eLife.59912 (PMC8635970; doi:10.7554/eLife.59912)
Supplement: Figure 5—source data 2. [file elife-59912-fig5-data2.zip › Figure 5-source data 1-Python scripts that produce statistical analysis and plots for Figure 5B-F/ControlLow2/Control Low Islet 4.csv]

	Time (frame)	Time (s)	x (px)	y (px)	x (um)	y (um)	Cell #	Cluster #	Unnamed: 8	Unnamed: 9	File Folder	DMSO Low 11-7 Plate 4	PairClusterSets	ClusterNum_wrh
0	390	12.675	295.0	66.0	47.2	10.56	4	-1					-100	-100.0
1	808	26.26	170.0	416.0	27.2	66.56	0	1					-100	-100.0
2	880	28.6	167.0	310.0	26.72	49.6	0	-1					-100	-100.0
3	894	29.055	131.0	372.0	20.96	59.52	12	-1					-100	-100.0
4	915	29.7375	302.0	87.0	48.32	13.92	4	-1					-100	-100.0
5	971	31.5575	139.0	366.0	22.240000000000002	58.56	12	-1					-100	-100.0
6	1048	34.06	290.0	357.0	46.4	57.120000000000005	3	-1					-100	-100.0
7	1058	34.385	172.0	421.0	27.52	67.36	0	1					-100	-100.0
8	1082	35.165	122.0	356.0	19.52	56.96	12	-1					-100	-100.0
9	1108	36.01	215.0	354.0	34.4	56.64	18	2					{9, 10}	81.0
10	1151	37.4075	206.99999999999997	352.0	33.12	56.32	18	2					{9, 10}	81.0
11	1174	38.155	295.0	368.0	47.2	58.88	3	3					{17, 11}	82.0
12	1214	39.455	213.0	388.0	34.08	62.08	18	4					{12, 21, 14}	83.0
13	1259	40.917500000000004	176.0	418.0	28.16	66.88	18	1					-100	-100.0
14	1272	41.34	214.0	388.0	34.24	62.08	18	4					{12, 21, 14}	83.0
15	1276	41.47	90.0	379.0	14.4	60.64	12	5					{19, 15}	84.0
16	1310	42.575	204.99999999999997	206.99999999999997	32.8	33.12	6	-1					-100	-100.0
17	1318	42.835	296.0	370.0	47.36	59.2	3	3					{17, 11}	82.0
18	1366	44.395	286.0	340.0	45.76	54.4	3	-1					-100	-100.0
19	1472	47.84	97.0	380.0	15.52	60.800000000000004	12	5					{19, 15}	84.0
20	1497	48.6525	113.99999999999999	44.0	18.24	7.04	0	-1					-100	-100.0
21	1527	49.627500000000005	215.0	388.0	34.4	62.08	18	4					{12, 21, 14}	83.0
22	1545	50.2125	171.0	425.0	27.36	68.0	13	1					-100	-100.0
