# Supplementary material for: Microtubules regulate pancreatic β-cell heterogeneity via spatiotemporal control of insulin secretion hot spots
Source: eLife. 2021 Nov 16;10:e59912. doi: 10.7554/eLife.59912 (PMC8635970; doi:10.7554/eLife.59912)
Supplement: Figure 5—source data 2. [file elife-59912-fig5-data2.zip › Figure 5-source data 1-Python scripts that produce statistical analysis and plots for Figure 5B-F/ControlLow2/Control Low Islet 5.csv]

	Time (frame)	Time (s)	x (px)	y (px)	x (um)	y (um)	Cell #	Cluster #	Unnamed: 8	Unnamed: 9	File Folder	DMSO Low 11-20 Plate 1	PairClusterSets	ClusterNum_wrh
0	346	112.45	332.0	252.0	53.120000000000005	40.32	8	-1					-100	-100.0
1	363	117.97500000000001	333.0	304.0	53.28	48.64	8	-1					-100	-100.0
2	402	130.65	291.0	294.0	46.56	47.04	8	-1					-100	-100.0
3	585	190.125	320.0	300.0	51.2	48.0	8	-1					-100	-100.0
4	601	195.32500000000002	420.0	161.0	67.2	25.76	22	-1					-100	-100.0
5	660	214.5	310.0	305.0	49.6	48.800000000000004	8	-1					-100	-100.0
6	1000	325.0	434.0	434.99999999999994	69.44	69.6	2	1					{18, 6, 9, 12, 15}	86.0
7	1005	326.625	440.00000000000006	127.0	70.4	20.32	3	-1					-100	-100.0
8	1021	331.825	465.00000000000006	237.0	74.4	37.92	5	-1					-100	-100.0
9	1041	338.325	447.0	443.0	71.52	70.88	2	1					{18, 6, 9, 12, 15}	86.0
10	1108	360.1	418.0	146.0	66.88	23.36	22	-1					-100	-100.0
11	1152	374.40000000000003	461.00000000000006	137.0	73.76	21.92	3	2					{16, 11}	87.0
12	1172	380.90000000000003	442.0	436.00000000000006	70.72	69.76	2	1					{6, 9, 12, 15, 18}	86.0
13	1194	388.05	447.0	79.0	71.52	12.64	4	3					{17, 13}	88.0
14	1198	389.35	473.00000000000006	231.0	75.68	36.96	5	-1					-100	-100.0
15	1211	393.575	434.0	432.0	69.44	69.12	2	1					{18, 6, 9, 12, 15}	86.0
16	1253	407.225	455.99999999999994	141.0	72.96	22.56	3	2					{16, 11}	87.0
17	1437	467.02500000000003	447.0	87.0	71.52	13.92	4	3					{17, 13}	88.0
18	1495	485.875	453.0	441.0	72.48	70.56	2	1					{18, 6, 9, 12, 15}	86.0
19	1527	496.27500000000003	420.0	442.0	67.2	70.72	2	-1					-100	-100.0
