# Supplementary material for: Microtubules regulate pancreatic β-cell heterogeneity via spatiotemporal control of insulin secretion hot spots
Source: eLife. 2021 Nov 16;10:e59912. doi: 10.7554/eLife.59912 (PMC8635970; doi:10.7554/eLife.59912)
Supplement: Figure 5—source data 2. [file elife-59912-fig5-data2.zip › Figure 5-source data 1-Python scripts that produce statistical analysis and plots for Figure 5B-F/ControlLow2/Control Low Islet 6.csv]

	Time (frame)	Time (s)	x (px)	y (px)	x (um)	y (um)	Cell #	Cluster #	Unnamed: 8	Unnamed: 9	File Folder	DMSO Low 11-20 Plate 3	PairClusterSets	ClusterNum_wrh
0	63	20.475	266.0	197	42.56	31.52	31	-1					-100.0	-100.0
1	78	25.35	204.0	140	32.64	22.400000000000002	13	-1					-100.0	-100.0
2	81	26.325	200.0	153	32.0	24.48	13	-1					-100.0	-100.0
3	134	43.550000000000004	320.0	248	51.2	39.68	2	-1					-100.0	-100.0
4	135	43.875	214.0	162	34.24	25.92	13	-1					-100.0	-100.0
5	139	45.175000000000004	152.0	242	24.32	38.72	28	-1					-100.0	-100.0
6	140	45.5	216.0	289	34.56	46.24	30	-1					-100.0	-100.0
7	168	54.6	202.99999999999997	166	32.48	26.560000000000002	13	-1					-100.0	-100.0
8	221	71.825	220.00000000000003	147	35.2	23.52	19	-1					-100.0	-100.0
9	228	74.10000000000001	350.0	217	56.0	34.72	2	-1					-100.0	-100.0
10	312	101.4	148.0	229	23.68	36.64	28	-1					-100.0	-100.0
11	375	121.875	379.0	215	60.64	34.4	15	-1					-100.0	-100.0
12	473	153.725	202.0	126	32.32	20.16	25	-1					-100.0	-100.0
13	793	257.725	238.0	254	38.08	40.64	30	-1					-100.0	-100.0
14	824	267.8	370.0	223	59.2	35.68	15	-1					-100.0	-100.0
15	1098	356.85	326.0	281	52.160000000000004	44.96	2	-1					-100.0	-100.0
16	1539	500.175	364.0	302	58.24	48.32	0	-1					-100.0	-100.0
17	1588	516.1	334.0	317	53.44	50.72	14	-1					-100.0	-100.0
