# Supplementary material for: Microtubules regulate pancreatic β-cell heterogeneity via spatiotemporal control of insulin secretion hot spots
Source: eLife. 2021 Nov 16;10:e59912. doi: 10.7554/eLife.59912 (PMC8635970; doi:10.7554/eLife.59912)
Supplement: Figure 5—source data 2. [file elife-59912-fig5-data2.zip › Figure 5-source data 1-Python scripts that produce statistical analysis and plots for Figure 5B-F/ControlLow2/Control Low Islet 7.csv]

	Time (frame)	Time (s)	x (px)	y (px)	x (um)	y (um)	Cell #	Cluster #	Unnamed: 8	Unnamed: 9	File Folder	DMSO Low 12-1 Plate 1	PairClusterSets	ClusterNum_wrh
0	144	46.800000000000004	227.99999999999997	1	36.48	0.16	21	-1					-100.0	-100.0
1	319	103.675	314.0	87	50.24	13.92	9	-1					-100.0	-100.0
2	1024	332.8	210.0	135	33.6	21.6	0	-1					-100.0	-100.0
3	1440	468.0	488.99999999999994	265	78.24	42.4	16	-1					-100.0	-100.0
