# Supplementary material for: Microtubules regulate pancreatic β-cell heterogeneity via spatiotemporal control of insulin secretion hot spots
Source: eLife. 2021 Nov 16;10:e59912. doi: 10.7554/eLife.59912 (PMC8635970; doi:10.7554/eLife.59912)
Supplement: Figure 5—source data 2. [file elife-59912-fig5-data2.zip › Figure 5-source data 1-Python scripts that produce statistical analysis and plots for Figure 5B-F/ControlLow2/Control Low Islet 8.csv]

	Time (frame)	Time (s)	x (px)	y (px)	x (um)	y (um)	Cell #	Cluster #	Unnamed: 8	Unnamed: 9	File Folder	DMSO Low 12-1 Plate 2	PairClusterSets	ClusterNum_wrh
0	660	214.5	459.99999999999994	66	73.6	10.56	4	1					-100.0	-100.0
1	770	250.25	484.99999999999994	60	77.6	9.6	4	-1					-100.0	-100.0
2	883	286.975	448.00000000000006	35	71.68	5.6000000000000005	0	-1					-100.0	-100.0
3	1036	336.7	450.0	20	72.0	3.2	0	-1					-100.0	-100.0
4	1488	483.6	379.0	72	60.64	11.52	3	-1					-100.0	-100.0
5	1522	494.65000000000003	394.0	499	63.04	79.84	0	-1					-100.0	-100.0
6	1572	510.90000000000003	455.0	61	72.8	9.76	0	1					-100.0	-100.0
