# Supplementary material for: Microtubules regulate pancreatic β-cell heterogeneity via spatiotemporal control of insulin secretion hot spots
Source: eLife. 2021 Nov 16;10:e59912. doi: 10.7554/eLife.59912 (PMC8635970; doi:10.7554/eLife.59912)
Supplement: Figure 5—source data 2. [file elife-59912-fig5-data2.zip › Figure 5-source data 1-Python scripts that produce statistical analysis and plots for Figure 5B-F/ControlLow2/Control Low Islet 9.csv]

	Time (frame)	Time (s)	x (px)	y (px)	x (um)	y (um)	Cell #	Cluster #	Unnamed: 8	Unnamed: 9	File Folder	DMSO Low 12-2 Plate 3	PairClusterSets	ClusterNum_wrh
0	78	25.35	258.0	349.0	41.28	55.84	21	-1					-100.0	-100.0
1	189	61.425000000000004	73.0	319.0	11.68	51.04	50	-1					-100.0	-100.0
2	303	98.47500000000001	0.0	473.00000000000006	0.0	75.68	0	-1					-100.0	-100.0
3	560	182.0	193.0	430.99999999999994	30.88	68.96	0	-1					-100.0	-100.0
4	603	195.975	501.99999999999994	438.0	80.32	70.08	43	-1					-100.0	-100.0
5	626	203.45000000000002	190.0	335.0	30.400000000000002	53.6	14	-1					-100.0	-100.0
6	733	238.225	509.0	370.0	81.44	59.2	43	1					-100.0	-100.0
7	774	251.55	242.0	417.0	38.72	66.72	36	-1					-100.0	-100.0
8	774	251.55	254.0	335.0	40.64	53.6	21	-1					-100.0	-100.0
9	845	274.625	511.00000000000006	375.0	81.76	60.0	0	1					-100.0	-100.0
10	853	277.225	443.0	433.0	70.88	69.28	22	-1					-100.0	-100.0
11	855	277.875	487.0	474.0	77.92	75.84	44	-1					-100.0	-100.0
12	877	285.02500000000003	77.0	182.0	12.32	29.12	48	-1					-100.0	-100.0
13	1394	453.05	313.0	191.0	50.08	30.560000000000002	31	-1					-100.0	-100.0
14	1465	476.125	355.0	218.00000000000003	56.800000000000004	34.88	31	-1					-100.0	-100.0
15	1529	496.925	160.0	273.0	25.6	43.68	7	-1					-100.0	-100.0
