# Supplementary material for: Microtubules regulate pancreatic β-cell heterogeneity via spatiotemporal control of insulin secretion hot spots
Source: eLife. 2021 Nov 16;10:e59912. doi: 10.7554/eLife.59912 (PMC8635970; doi:10.7554/eLife.59912)
Supplement: Figure 5—source data 2. [file elife-59912-fig5-data2.zip › Figure 5-source data 1-Python scripts that produce statistical analysis and plots for Figure 5B-F/NOCHigh2/Nocodazole High Islet 1.csv]

	Time (frame)	Time (s)	x (px)	y (px)	x (um)	y (um)	Cell #	Cluster #	Unnamed: 8	Unnamed: 9	File Folder	Noc High 11-4 Plate 1	PairClusterSets	ClusterNum_wrh
0	14	4.55	194.0	227.0	31.04	36.32	6	-1					-100	-100.0
1	15	4.875	222.00000000000003	118.0	35.52	18.88	17	1					{1, 15}	274.0
2	22	7.15	308.0	265.0	49.28	42.4	14	2					{2, 99, 36, 98, 7, 41, 10, 14, 111, 87, 88, 59}	275.0
3	27	8.775	328.0	234.0	52.480000000000004	37.44	15	3					{3, 8, 40, 42, 11, 73, 51, 22, 55, 121, 90, 31}	276.0
4	32	10.4	154.0	181.0	24.64	28.96	1	4					{67, 4, 71, 13, 79, 80, 82, 24, 25, 155, 29, 34, 164, 102, 48, 117, 57, 126, 61, 62}	277.0
5	34	11.05	202.99999999999997	108.0	32.48	17.28	17	5					{129, 5, 74, 139, 114, 118, 93}	278.0
6	35	11.375	176.0	154.0	28.16	24.64	1	4					{128, 35, 163, 6, 135, 43, 12, 47, 17, 116, 21, 150, 95}	279.0
7	37	12.025	304.0	250.99999999999997	48.64	40.16	14	2					{2, 7, 10, 14, 87, 88, 98, 99, 36, 41, 111, 59}	275.0
8	38	12.35	324.0	233.0	51.84	37.28	15	3					{3, 8, 73, 11, 22, 90, 31, 40, 42, 51, 55, 121}	276.0
9	41	13.325000000000001	154.0	211.0	24.64	33.76	6	6					{64, 53, 9}	280.0
10	42	13.65	300.0	254.99999999999997	48.0	40.8	14	2					{2, 7, 10, 14, 87, 88, 98, 99, 36, 41, 111, 59}	275.0
11	46	14.950000000000001	324.0	231.0	51.84	36.96	15	3					{3, 8, 73, 11, 22, 90, 31, 40, 42, 51, 55, 121}	276.0
12	46	14.950000000000001	173.0	146.0	27.68	23.36	1	4					{128, 6, 135, 12, 17, 21, 150, 95, 35, 163, 43, 47, 116}	279.0
13	50	16.25	160.0	182.0	25.6	29.12	1	2					{4, 13, 24, 25, 155, 29, 34, 164, 48, 57, 61, 62, 67, 71, 79, 80, 82, 102, 117, 126}	277.0
14	50	16.25	293.0	256.0	46.88	40.96	14	4					{2, 7, 10, 14, 87, 88, 98, 99, 36, 41, 111, 59}	275.0
15	61	19.825	223.0	123.0	35.68	19.68	17	1					{1, 15}	274.0
16	61	19.825	225.99999999999997	87.0	36.16	13.92	12	7					{16, 106, 125}	281.0
17	80	26.0	165.0	165.0	26.400000000000002	26.400000000000002	1	4					{128, 6, 135, 12, 17, 21, 150, 95, 35, 163, 43, 47, 116}	279.0
18	84	27.3	297.0	242.0	47.52	38.72	14	8					{54, 18, 56, 30}	282.0
19	85	27.625	121.0	204.99999999999997	19.36	32.8	1	-1					-100	-100.0
20	85	27.625	343.0	261.0	54.88	41.76	4	9					{20, 103}	283.0
21	91	29.575	169.0	155.0	27.04	24.8	1	4					{128, 6, 135, 12, 17, 21, 150, 95, 35, 163, 43, 47, 116}	279.0
22	95	30.875	321.0	235.0	51.36	37.6	15	3					{3, 8, 73, 11, 22, 90, 31, 40, 42, 51, 55, 121}	276.0
23	100	32.5	325.0	417.0	52.0	66.72	5	-1					-100	-100.0
24	100	32.5	163.0	197.0	26.080000000000002	31.52	1	4					{4, 13, 24, 25, 155, 29, 34, 164, 48, 57, 61, 62, 67, 71, 79, 80, 82, 102, 117, 126}	277.0
25	104	33.800000000000004	163.0	193.0	26.080000000000002	30.88	1	4					{4, 13, 24, 25, 155, 29, 34, 164, 48, 57, 61, 62, 67, 71, 79, 80, 82, 102, 117, 126}	277.0
26	108	35.1	188.0	215.0	30.080000000000002	34.4	6	10					-100	-100.0
27	110	35.75	317.0	254.0	50.72	40.64	14	3					{97, 68, 69, 37, 38, 44, 46, 60, 49, 84, 27, 28}	284.0
28	112	36.4	314.0	247.00000000000003	50.24	39.52	14	3					{68, 69, 84, 27, 28, 97, 37, 38, 44, 46, 49, 60}	284.0
29	113	36.725	164.0	184.0	26.240000000000002	29.44	1	4					{4, 13, 24, 25, 155, 29, 34, 164, 48, 57, 61, 62, 67, 71, 79, 80, 82, 102, 117, 126}	277.0
30	116	37.7	299.0	240.0	47.84	38.4	14	8					{54, 18, 56, 30}	282.0
31	117	38.025	335.0	227.0	53.6	36.32	15	3					{3, 8, 73, 11, 22, 90, 31, 40, 42, 51, 55, 121}	276.0
32	119	38.675000000000004	280.0	260.0	44.800000000000004	41.6	14	11					{32, 63}	285.0
33	121	39.325	178.0	189.0	28.48	30.240000000000002	0	-1					-100	-100.0
34	129	41.925000000000004	142.0	175.0	22.72	28.0	1	4					{4, 13, 24, 25, 155, 29, 34, 164, 48, 57, 61, 62, 67, 71, 79, 80, 82, 102, 117, 126}	277.0
35	131	42.575	170.0	154.0	27.2	24.64	1	4					{128, 6, 135, 12, 17, 21, 150, 95, 35, 163, 43, 47, 116}	279.0
36	135	43.875	307.0	261.0	49.120000000000005	41.76	14	2					{2, 7, 10, 14, 87, 88, 98, 99, 36, 41, 111, 59}	275.0
37	136	44.2	323.0	239.0	51.68	38.24	14	3					{68, 69, 84, 27, 28, 97, 37, 38, 44, 46, 49, 60}	284.0
38	142	46.15	320.0	243.00000000000003	51.2	38.88	14	3					{68, 69, 84, 27, 28, 97, 37, 38, 44, 46, 49, 60}	284.0
39	146	47.45	288.0	227.99999999999997	46.08	36.48	14	-1					-100	-100.0
40	146	47.45	334.0	229.99999999999997	53.44	36.8	15	3					{3, 8, 73, 11, 22, 90, 31, 40, 42, 51, 55, 121}	276.0
41	147	47.775	305.0	273.0	48.800000000000004	43.68	14	2					{2, 7, 10, 14, 87, 88, 98, 99, 36, 41, 111, 59}	275.0
42	149	48.425000000000004	323.0	236.0	51.68	37.76	15	3					{3, 8, 73, 11, 22, 90, 31, 40, 42, 51, 55, 121}	276.0
43	150	48.75	169.0	169.0	27.04	27.04	1	4					{128, 6, 135, 12, 17, 21, 150, 95, 35, 163, 43, 47, 116}	279.0
44	151	49.075	319.0	248.0	51.04	39.68	14	3					{68, 69, 84, 27, 28, 97, 37, 38, 44, 46, 49, 60}	284.0
45	156	50.7	175.0	135.0	28.0	21.6	17	4					{122, 105, 77, 45, 78, 50, 52, 85, 58}	286.0
46	157	51.025	327.0	248.0	52.32	39.68	14	3					{68, 69, 84, 27, 28, 97, 37, 38, 44, 46, 49, 60}	284.0
47	167	54.275	158.0	167.0	25.28	26.72	1	4					{128, 6, 135, 12, 17, 21, 150, 95, 35, 163, 43, 47, 116}	279.0
48	171	55.575	161.0	179.0	25.76	28.64	1	4					{4, 13, 24, 25, 155, 29, 34, 164, 48, 57, 61, 62, 67, 71, 79, 80, 82, 102, 117, 126}	277.0
49	172	55.9	320.0	249.00000000000003	51.2	39.84	14	3					{68, 69, 84, 27, 28, 97, 37, 38, 44, 46, 49, 60}	284.0
50	173	56.225	171.0	143.0	27.36	22.88	17	4					{122, 105, 77, 45, 78, 50, 52, 85, 58}	286.0
51	179	58.175000000000004	339.0	236.0	54.24	37.76	15	3					{3, 8, 73, 11, 22, 90, 31, 40, 42, 51, 55, 121}	276.0
52	191	62.075	173.0	138.0	27.68	22.080000000000002	17	4					{122, 105, 77, 45, 78, 50, 52, 85, 58}	286.0
53	191	62.075	145.0	212.0	23.2	33.92	6	12					{64, 53, 9}	280.0
54	195	63.375	296.0	237.0	47.36	37.92	14	8					{54, 18, 56, 30}	282.0
55	197	64.025	339.0	223.0	54.24	35.68	15	3					{3, 8, 40, 42, 11, 73, 51, 22, 55, 121, 90, 31}	276.0
56	198	64.35000000000001	293.0	239.0	46.88	38.24	14	8					{54, 18, 56, 30}	282.0
57	201	65.325	150.0	176.0	24.0	28.16	1	4					{4, 13, 24, 25, 155, 29, 34, 164, 48, 57, 61, 62, 67, 71, 79, 80, 82, 102, 117, 126}	277.0
58	203	65.97500000000001	172.0	142.0	27.52	22.72	17	4					{122, 105, 77, 45, 78, 50, 52, 85, 58}	286.0
59	204	66.3	316.0	267.0	50.56	42.72	14	2					{2, 7, 10, 14, 87, 88, 98, 99, 36, 41, 111, 59}	275.0
60	208	67.60000000000001	317.0	248.0	50.72	39.68	14	3					{68, 69, 84, 27, 28, 97, 37, 38, 44, 46, 49, 60}	284.0
61	208	67.60000000000001	157.0	185.0	25.12	29.6	1	4					{4, 13, 24, 25, 155, 29, 34, 164, 48, 57, 61, 62, 67, 71, 79, 80, 82, 102, 117, 126}	277.0
62	221	71.825	148.0	176.0	23.68	28.16	1	4					{4, 13, 24, 25, 155, 29, 34, 164, 48, 57, 61, 62, 67, 71, 79, 80, 82, 102, 117, 126}	277.0
63	225	73.125	279.0	266.0	44.64	42.56	14	11					{32, 63}	285.0
64	230	74.75	142.0	220.00000000000003	22.72	35.2	6	4					{64, 53, 9}	280.0
65	230	74.75	171.0	209.0	27.36	33.44	6	12					-100	-100.0
66	232	75.4	337.0	210.0	53.92	33.6	15	13					{66, 92}	287.0
67	234	76.05	156.0	187.0	24.96	29.92	1	4					{4, 13, 24, 25, 155, 29, 34, 164, 48, 57, 61, 62, 67, 71, 79, 80, 82, 102, 117, 126}	277.0
68	237	77.025	319.0	252.0	51.04	40.32	14	3					{68, 69, 84, 27, 28, 97, 37, 38, 44, 46, 49, 60}	284.0
69	241	78.325	321.0	248.0	51.36	39.68	14	3					{68, 69, 84, 27, 28, 97, 37, 38, 44, 46, 49, 60}	284.0
70	242	78.65	315.0	299.0	50.4	47.84	0	-1					-100	-100.0
71	242	78.65	160.0	177.0	25.6	28.32	1	4					{4, 13, 24, 25, 155, 29, 34, 164, 48, 57, 61, 62, 67, 71, 79, 80, 82, 102, 117, 126}	277.0
72	245	79.625	77.0	212.0	12.32	33.92	18	-1					-100	-100.0
73	253	82.22500000000001	335.0	225.99999999999997	53.6	36.16	15	3					{3, 8, 40, 42, 11, 73, 51, 22, 55, 121, 90, 31}	276.0
74	256	83.2	204.0	107.0	32.64	17.12	17	5					{129, 5, 74, 139, 114, 118, 93}	278.0
75	260	84.5	419.00000000000006	459.0	67.04	73.44	0	-1					-100	-100.0
76	260	84.5	304.0	379.0	48.64	60.64	5	-1					-100	-100.0
77	260	84.5	171.0	142.0	27.36	22.72	17	4					{122, 105, 77, 45, 78, 50, 52, 85, 58}	286.0
78	260	84.5	176.0	133.0	28.16	21.28	17	4					{122, 105, 77, 45, 78, 50, 52, 85, 58}	286.0
79	263	85.47500000000001	149.0	181.0	23.84	28.96	1	4					{4, 13, 24, 25, 155, 29, 34, 164, 48, 57, 61, 62, 67, 71, 79, 80, 82, 102, 117, 126}	277.0
80	268	87.10000000000001	161.0	196.0	25.76	31.36	1	4					{4, 13, 24, 25, 155, 29, 34, 164, 48, 57, 61, 62, 67, 71, 79, 80, 82, 102, 117, 126}	277.0
81	269	87.425	360.0	227.99999999999997	57.6	36.48	15	-1					-100	-100.0
82	270	87.75	157.0	190.0	25.12	30.400000000000002	1	4					{4, 13, 24, 25, 155, 29, 34, 164, 48, 57, 61, 62, 67, 71, 79, 80, 82, 102, 117, 126}	277.0
83	279	90.675	315.0	323.0	50.4	51.68	0	-1					-100	-100.0
84	282	91.65	329.0	245.00000000000003	52.64	39.2	14	3					{97, 68, 69, 37, 38, 44, 46, 60, 49, 84, 27, 28}	284.0
85	287	93.275	172.0	136.0	27.52	21.76	17	4					{122, 105, 77, 45, 78, 50, 52, 85, 58}	286.0
86	288	93.60000000000001	297.0	85.0	47.52	13.6	9	14					-100	-100.0
87	290	94.25	330.0	265.0	52.800000000000004	42.4	14	2					{2, 7, 10, 14, 87, 88, 98, 99, 36, 41, 111, 59}	275.0
88	313	101.72500000000001	318.0	275.0	50.88	44.0	14	2					{2, 99, 36, 98, 7, 41, 10, 14, 111, 87, 88, 59}	275.0
89	320	104.0	397.0	305.0	63.52	48.800000000000004	0	-1					-100	-100.0
90	322	104.65	335.0	241.0	53.6	38.56	15	3					{3, 8, 40, 42, 11, 73, 51, 22, 55, 121, 90, 31}	276.0
91	325	105.625	162.0	202.99999999999997	25.92	32.48	0	4					-100	-100.0
92	326	105.95	333.0	215.0	53.28	34.4	15	13					{66, 92}	287.0
93	328	106.60000000000001	206.0	105.0	32.96	16.8	17	5					{129, 5, 74, 139, 114, 118, 93}	278.0
94	333	108.22500000000001	112.99999999999999	87.0	18.08	13.92	0	-1					-100	-100.0
95	335	108.875	167.0	155.0	26.72	24.8	1	4					{128, 6, 135, 12, 17, 21, 150, 95, 35, 163, 43, 47, 116}	279.0
96	338	109.85000000000001	213.0	87.0	34.08	13.92	12	-1					-100	-100.0
97	342	111.15	326.0	240.0	52.160000000000004	38.4	14	3					{97, 68, 69, 37, 38, 44, 46, 60, 49, 84, 27, 28}	284.0
98	345	112.125	322.0	265.0	51.52	42.4	14	2					{2, 99, 36, 98, 7, 41, 10, 14, 111, 87, 88, 59}	275.0
99	367	119.275	314.0	265.0	50.24	42.4	14	2					{2, 99, 36, 98, 7, 41, 10, 14, 111, 87, 88, 59}	275.0
100	405	131.625	231.0	134.0	36.96	21.44	17	15					{107, 100}	288.0
101	417	135.525	151.0	204.99999999999997	24.16	32.8	0	6					-100	-100.0
102	420	136.5	150.0	187.0	24.0	29.92	1	4					{4, 13, 24, 25, 155, 29, 34, 164, 48, 57, 61, 62, 67, 71, 79, 80, 82, 102, 117, 126}	277.0
103	423	137.475	344.0	266.0	55.04	42.56	4	9					{20, 103}	283.0
104	429	139.425	52.0	254.99999999999997	8.32	40.8	0	-1					-100	-100.0
105	433	140.725	172.0	140.0	27.52	22.400000000000002	17	4					{122, 105, 77, 45, 78, 50, 52, 85, 58}	286.0
106	443	143.975	225.99999999999997	84.0	36.16	13.44	12	7					{16, 106, 125}	281.0
107	444	144.3	224.00000000000003	136.0	35.84	21.76	17	15					{107, 100}	288.0
108	459	149.175	77.0	196.0	12.32	31.36	18	-1					-100	-100.0
109	468	152.1	142.0	200.0	22.72	32.0	1	-1					-100	-100.0
110	490	159.25	264.0	272.0	42.24	43.52	13	-1					-100	-100.0
111	539	175.175	326.0	265.0	52.160000000000004	42.4	14	2					{2, 99, 36, 98, 7, 41, 10, 14, 111, 87, 88, 59}	275.0
112	574	186.55	301.0	204.99999999999997	48.160000000000004	32.8	15	16					{112, 113, 119, 140}	289.0
113	575	186.875	301.0	198.0	48.160000000000004	31.68	15	16					{112, 113, 119, 140}	289.0
114	581	188.82500000000002	212.0	112.99999999999999	33.92	18.08	17	4					{129, 5, 74, 139, 114, 118, 93}	278.0
115	581	188.82500000000002	172.0	202.0	27.52	32.32	0	5					-100	-100.0
116	602	195.65	165.0	161.0	26.400000000000002	25.76	1	4					{128, 6, 135, 12, 17, 21, 150, 95, 35, 163, 43, 47, 116}	279.0
117	607	197.275	152.0	183.0	24.32	29.28	1	4					{4, 13, 24, 25, 155, 29, 34, 164, 48, 57, 61, 62, 67, 71, 79, 80, 82, 102, 117, 126}	277.0
118	607	197.275	204.99999999999997	111.00000000000001	32.8	17.76	17	5					{129, 5, 74, 139, 114, 118, 93}	278.0
119	624	202.8	300.0	202.0	48.0	32.32	15	16					{112, 113, 140, 119}	289.0
120	653	212.225	155.0	262.0	24.8	41.92	6	-1					-100	-100.0
121	670	217.75	340.0	242.0	54.4	38.72	15	3					{3, 8, 40, 42, 11, 73, 51, 22, 55, 121, 90, 31}	276.0
122	679	220.675	174.0	128.0	27.84	20.48	17	4					{122, 105, 77, 45, 78, 50, 52, 85, 58}	286.0
123	681	221.32500000000002	140.0	214.0	22.400000000000002	34.24	0	12					-100	-100.0
124	696	226.20000000000002	216.0	155.0	34.56	24.8	7	-1					-100	-100.0
125	778	252.85000000000002	231.0	81.0	36.96	12.96	12	7					{16, 106, 125}	281.0
126	805	261.625	153.0	189.0	24.48	30.240000000000002	1	4					{4, 13, 24, 25, 155, 29, 34, 164, 48, 57, 61, 62, 67, 71, 79, 80, 82, 102, 117, 126}	277.0
127	818	265.85	195.0	211.0	31.2	33.76	7	10					-100	-100.0
128	824	267.8	164.0	170.0	26.240000000000002	27.2	1	4					{128, 6, 135, 12, 17, 21, 150, 95, 35, 163, 43, 47, 116}	279.0
129	839	272.675	212.0	99.0	33.92	15.84	17	5					{129, 5, 74, 139, 114, 118, 93}	278.0
130	887	288.27500000000003	165.0	211.0	26.400000000000002	33.76	6	4					-100	-100.0
131	889	288.925	264.0	162.0	42.24	25.92	11	-1					-100	-100.0
132	899	292.175	181.0	296.0	28.96	47.36	6	-1					-100	-100.0
133	913	296.725	173.0	202.0	27.68	32.32	0	4					-100	-100.0
134	919	298.675	239.0	133.0	38.24	21.28	11	15					-100	-100.0
135	925	300.625	158.0	174.0	25.28	27.84	1	4					{128, 35, 163, 6, 135, 43, 12, 47, 17, 116, 21, 150, 95}	279.0
136	947	307.77500000000003	278.0	98.0	44.480000000000004	15.68	11	-1					-100	-100.0
137	989	321.425	357.0	241.0	57.120000000000005	38.56	15	17					{137, 138}	290.0
138	989	321.425	359.0	241.0	57.44	38.56	15	17					{137, 138}	290.0
139	997	324.02500000000003	206.0	108.0	32.96	17.28	17	5					{129, 5, 74, 139, 114, 118, 93}	278.0
140	1003	325.975	295.0	206.0	47.2	32.96	15	16					{112, 113, 119, 140}	289.0
141	1007	327.27500000000003	166.0	206.99999999999997	26.560000000000002	33.12	0	4					-100	-100.0
142	1043	338.975	197.0	282.0	31.52	45.12	0	-1					-100	-100.0
143	1043	338.975	426.0	137.0	68.16	21.92	19	-1					-100	-100.0
144	1046	339.95	99.0	320.0	15.84	51.2	8	-1					-100	-100.0
145	1059	344.175	165.0	204.0	26.400000000000002	32.64	0	4					-100	-100.0
146	1063	345.475	167.0	147.0	26.72	23.52	1	4					-100	-100.0
147	1066	346.45	307.0	256.0	49.120000000000005	40.96	14	2					{147, 158}	291.0
148	1070	347.75	191.0	165.0	30.560000000000002	26.400000000000002	7	-1					-100	-100.0
149	1088	353.6	378.0	189.0	60.480000000000004	30.240000000000002	2	-1					-100	-100.0
150	1099	357.175	168.0	166.0	26.88	26.560000000000002	1	4					{128, 35, 163, 6, 135, 43, 12, 47, 17, 116, 21, 150, 95}	279.0
151	1101	357.825	236.0	94.0	37.76	15.040000000000001	12	-1					-100	-100.0
152	1101	357.825	287.0	263.0	45.92	42.08	14	11					-100	-100.0
153	1110	360.75	210.0	131.0	33.6	20.96	17	-1					-100	-100.0
154	1133	368.225	327.0	225.99999999999997	52.32	36.16	15	3					-100	-100.0
155	1144	371.8	153.0	182.0	24.48	29.12	1	4					{67, 4, 71, 13, 79, 80, 82, 24, 25, 155, 29, 34, 164, 102, 48, 117, 57, 126, 61, 62}	277.0
156	1163	377.975	293.0	119.0	46.88	19.04	0	-1					-100	-100.0
157	1179	383.175	301.0	81.0	48.160000000000004	12.96	9	14					-100	-100.0
158	1205	391.625	304.0	254.0	48.64	40.64	14	2					{147, 158}	291.0
159	1219	396.175	186.0	149.0	29.76	23.84	0	-1					-100	-100.0
160	1235	401.375	138.0	182.0	22.080000000000002	29.12	1	4					{160, 171}	292.0
161	1274	414.05	334.0	248.0	53.44	39.68	14	2					-100	-100.0
162	1274	414.05	291.0	254.0	46.56	40.64	14	3					-100	-100.0
163	1283	416.975	167.0	172.0	26.72	27.52	1	4					{128, 35, 163, 6, 135, 43, 12, 47, 17, 116, 21, 150, 95}	279.0
164	1314	427.05	144.0	191.0	23.04	30.560000000000002	1	4					{67, 4, 71, 13, 79, 80, 82, 24, 25, 155, 29, 34, 164, 102, 48, 117, 57, 126, 61, 62}	277.0
165	1324	430.3	221.0	145.0	35.36	23.2	0	-1					-100	-100.0
166	1338	434.85	231.99999999999997	136.0	37.12	21.76	0	15					-100	-100.0
167	1355	440.375	249.00000000000003	92.0	39.84	14.72	12	-1					-100	-100.0
168	1360	442.0	229.99999999999997	62.0	36.8	9.92	12	-1					-100	-100.0
169	1369	444.925	233.0	85.0	37.28	13.6	12	7					-100	-100.0
170	1374	446.55	152.0	129.0	24.32	20.64	17	-1					-100	-100.0
171	1412	458.90000000000003	143.0	180.0	22.88	28.8	1	4					{160, 171}	292.0
172	1427	463.77500000000003	200.0	209.0	32.0	33.44	7	10					-100	-100.0
173	1429	464.425	349.0	386.0	55.84	61.76	5	-1					-100	-100.0
174	1429	464.425	318.0	248.0	50.88	39.68	14	3					-100	-100.0
175	1432	465.40000000000003	147.0	149.0	23.52	23.84	1	-1					-100	-100.0
176	1434	466.05	172.0	127.0	27.52	20.32	17	4					-100	-100.0
177	1470	477.75	337.0	243.00000000000003	53.92	38.88	15	3					-100	-100.0
178	1499	487.175	206.99999999999997	95.0	33.12	15.200000000000001	17	5					-100	-100.0
179	1525	495.625	122.0	217.0	19.52	34.72	0	-1					-100	-100.0
180	1578	512.85	198.0	191.0	31.68	30.560000000000002	7	-1					-100	-100.0
