# Supplementary material for: Microtubules regulate pancreatic β-cell heterogeneity via spatiotemporal control of insulin secretion hot spots
Source: eLife. 2021 Nov 16;10:e59912. doi: 10.7554/eLife.59912 (PMC8635970; doi:10.7554/eLife.59912)
Supplement: Figure 5—source data 2. [file elife-59912-fig5-data2.zip › Figure 5-source data 1-Python scripts that produce statistical analysis and plots for Figure 5B-F/NOCHigh2/Nocodazole High Islet 10.csv]

	Time (frame)	Time (s)	x (px)	y (px)	x (um)	y (um)	Cell #	Cluster #	Unnamed: 8	Unnamed: 9	File Folder	Noc 12-3 High Plate 1	PairClusterSets	ClusterNum_wrh
0	50	16.25	360.0	438.0	57.6	70.08	0	-1					-100	-100.0
1	105	34.125	6.0	327.0	0.96	52.32	3	1					{1, 9, 15}	226.0
2	106	34.45	511.00000000000006	308.0	81.76	49.28	0	-1					-100	-100.0
3	121	39.325	488.0	438.99999999999994	78.08	70.24	30	2					{3, 12}	227.0
4	133	43.225	100.0	117.0	16.0	18.72	34	-1					-100	-100.0
5	152	49.4	507.0	317.0	81.12	50.72	26	-1					-100	-100.0
6	160	52.0	31.0	170.0	4.96	27.2	1	-1					-100	-100.0
7	226	73.45	196.0	189.0	31.36	30.240000000000002	13	-1					-100	-100.0
8	227	73.775	3.0	391.0	0.48	62.56	4	3					{8, 14}	228.0
9	242	78.65	10.0	324.0	1.6	51.84	3	1					{1, 9, 15}	226.0
10	267	86.775	288.0	415.00000000000006	46.08	66.4	17	-1					-100	-100.0
11	267	86.775	347.0	425.0	55.52	68.0	0	-1					-100	-100.0
12	268	87.10000000000001	490.00000000000006	437.0	78.4	69.92	30	2					{3, 12}	227.0
13	269	87.425	15.0	182.0	2.4	29.12	12	-1					-100	-100.0
14	269	87.425	1.0	390.0	0.16	62.4	4	3					{8, 14}	228.0
15	282	91.65	3.0	323.0	0.48	51.68	3	1					{1, 9, 15}	226.0
16	304	98.8	488.99999999999994	3.0	78.24	0.48	35	-1					-100	-100.0
17	379	123.175	511.00000000000006	166.0	81.76	26.560000000000002	37	-1					-100	-100.0
18	460	149.5	488.99999999999994	38.0	78.24	6.08	35	-1					-100	-100.0
19	477	155.025	56.99999999999999	488.99999999999994	9.12	78.24	6	-1					-100	-100.0
20	482	156.65	454.0	59.0	72.64	9.44	45	-1					-100	-100.0
21	495	160.875	261.0	483.0	41.76	77.28	15	-1					-100	-100.0
22	504	163.8	422.0	49.0	67.52	7.84	45	-1					-100	-100.0
23	548	178.1	471.0	57.99999999999999	75.36	9.28	35	-1					-100	-100.0
24	621	201.82500000000002	238.0	508.0	38.08	81.28	15	-1					-100	-100.0
25	687	223.275	248.0	56.99999999999999	39.68	9.12	39	-1					-100	-100.0
26	707	229.775	486.00000000000006	185.0	77.76	29.6	37	4					{32, 26}	229.0
27	732	237.9	488.99999999999994	468.0	78.24	74.88	30	-1					-100	-100.0
28	753	244.725	187.0	18.0	29.92	2.88	42	-1					-100	-100.0
29	869	282.425	499.0	42.0	79.84	6.72	35	-1					-100	-100.0
30	936	304.2	135.0	368.0	21.6	58.88	7	-1					-100	-100.0
31	953	309.725	505.0	80.0	80.8	12.8	37	-1					-100	-100.0
32	965	313.625	488.0	185.0	78.08	29.6	37	4					{32, 26}	229.0
33	1010	328.25	31.0	494.00000000000006	4.96	79.04	0	-1					-100	-100.0
34	1185	385.125	422.0	491.0	67.52	78.56	40	-1					-100	-100.0
35	1206	391.95	390.0	432.0	62.4	69.12	19	-1					-100	-100.0
36	1216	395.2	373.0	475.0	59.68	76.0	40	-1					-100	-100.0
37	1251	406.575	353.0	453.0	56.480000000000004	72.48	40	5					{37, 38}	230.0
38	1273	413.725	355.0	448.00000000000006	56.800000000000004	71.68	40	5					{37, 38}	230.0
39	1288	418.6	401.99999999999994	24.0	64.32	3.84	0	-1					-100	-100.0
40	1406	456.95	327.0	56.00000000000001	52.32	8.96	43	-1					-100	-100.0
41	1409	457.925	248.0	503.0	39.68	80.48	15	-1					-100	-100.0
42	1469	477.425	474.0	79.0	75.84	12.64	37	-1					-100	-100.0
43	1589	516.4250000000001	247.00000000000003	71.0	39.52	11.36	39	-1					-100	-100.0
