# Supplementary material for: Microtubules regulate pancreatic β-cell heterogeneity via spatiotemporal control of insulin secretion hot spots
Source: eLife. 2021 Nov 16;10:e59912. doi: 10.7554/eLife.59912 (PMC8635970; doi:10.7554/eLife.59912)
Supplement: Figure 5—source data 2. [file elife-59912-fig5-data2.zip › Figure 5-source data 1-Python scripts that produce statistical analysis and plots for Figure 5B-F/NOCHigh2/Nocodazole High Islet 11.csv]

	Time (frame)	Time (s)	x (px)	y (px)	x (um)	y (um)	Cell #	Cluster #	Unnamed: 8	Unnamed: 9	File Folder	Noc High 12-3 Plate 3	PairClusterSets	ClusterNum_wrh
0	2	0.65	103.0	465.00000000000006	16.48	74.4	2	-1					-100	-100.0
1	49	15.925	106.0	48.0	16.96	7.68	13	-1					-100	-100.0
2	59	19.175	189.0	236.0	30.240000000000002	37.76	21	1					{2, 11}	232.0
3	131	42.575	71.0	259.0	11.36	41.44	6	2					{3, 6}	233.0
4	131	42.575	61.0	258.0	9.76	41.28	6	3					{4, 5}	234.0
5	140	45.5	56.00000000000001	250.99999999999997	8.96	40.16	6	3					{4, 5}	234.0
6	207	67.275	78.0	256.0	12.48	40.96	6	2					{3, 6}	233.0
7	331	107.575	68.0	317.0	10.88	50.72	9	4					{8, 7}	235.0
8	332	107.9	74.0	321.0	11.84	51.36	9	4					{8, 7}	235.0
9	333	108.22500000000001	107.0	430.99999999999994	17.12	68.96	2	-1					-100	-100.0
10	347	112.775	47.0	342.0	7.5200000000000005	54.72	9	-1					-100	-100.0
11	352	114.4	181.0	233.0	28.96	37.28	21	1					{2, 11}	232.0
12	672	218.4	211.0	480.0	33.76	76.8	7	-1					-100	-100.0
13	672	218.4	463.99999999999994	467.0	74.24	74.72	0	-1					-100	-100.0
14	747	242.775	57.99999999999999	321.0	9.28	51.36	9	-1					-100	-100.0
15	757	246.025	268.0	284.0	42.88	45.44	18	5					-100	-100.0
16	774	251.55	238.0	314.0	38.08	50.24	14	6					{16, 20}	236.0
17	814	264.55	254.99999999999997	271.0	40.8	43.36	20	-1					-100	-100.0
18	925	300.625	194.0	383.0	31.04	61.28	3	-1					-100	-100.0
19	966	313.95	252.0	365.0	40.32	58.4	4	-1					-100	-100.0
20	1039	337.675	246.0	315.0	39.36	50.4	14	6					{16, 20}	236.0
21	1081	351.325	159.0	301.0	25.44	48.160000000000004	22	-1					-100	-100.0
22	1093	355.225	248.0	393.0	39.68	62.88	4	-1					-100	-100.0
23	1154	375.05	301.0	433.0	48.160000000000004	69.28	0	-1					-100	-100.0
24	1222	397.15000000000003	87.0	296.0	13.92	47.36	0	-1					-100	-100.0
25	1405	456.625	271.0	286.0	43.36	45.76	18	5					-100	-100.0
26	1429	464.425	94.0	316.0	15.040000000000001	50.56	22	-1					-100	-100.0
27	1433	465.725	264.0	293.0	42.24	46.88	18	-1					-100	-100.0
28	1433	465.725	254.0	308.0	40.64	49.28	18	7					-100	-100.0
29	1440	468.0	250.99999999999997	304.0	40.16	48.64	14	7					-100	-100.0
30	1479	480.675	31.0	54.0	4.96	8.64	15	-1					-100	-100.0
31	1508	490.1	222.00000000000003	240.0	35.52	38.4	21	-1					-100	-100.0
32	1531	497.575	25.0	78.0	4.0	12.48	15	-1					-100	-100.0
33	1544	501.8	17.0	61.0	2.72	9.76	15	-1					-100	-100.0
34	1561	507.32500000000005	39.0	68.0	6.24	10.88	15	-1					-100	-100.0
35	1566	508.95000000000005	56.99999999999999	160.0	9.12	25.6	11	-1					-100	-100.0
36	1576	512.2	144.0	293.0	23.04	46.88	22	-1					-100	-100.0
37	1583	514.475	64.0	95.0	10.24	15.200000000000001	11	-1					-100	-100.0
38	1591	517.075	98.0	106.0	15.68	16.96	11	-1					-100	-100.0
