# Supplementary material for: Microtubules regulate pancreatic β-cell heterogeneity via spatiotemporal control of insulin secretion hot spots
Source: eLife. 2021 Nov 16;10:e59912. doi: 10.7554/eLife.59912 (PMC8635970; doi:10.7554/eLife.59912)
Supplement: Figure 5—source data 2. [file elife-59912-fig5-data2.zip › Figure 5-source data 1-Python scripts that produce statistical analysis and plots for Figure 5B-F/NOCHigh2/Nocodazole High Islet 12.csv]

	Time (frame)	Time (s)	x (px)	y (px)	x (um)	y (um)	Cell #	Cluster #	Unnamed: 8	Unnamed: 9	File Folder	Noc High 12-9 Plate 1	PairClusterSets	ClusterNum_wrh
0	3	0.9750000000000001	455.0	231.99999999999997	72.8	37.12	37	1					{0, 19, 10, 141}	241.0
1	51	16.575	447.0	202.0	71.52	32.32	37	2					{1, 2, 3, 4, 129, 6, 7, 5, 12, 13, 14, 15, 16, 17, 18, 23, 29, 35, 37, 44, 48, 191, 77, 90, 98, 112, 118, 247}	242.0
2	59	19.175	455.99999999999994	200.0	72.96	32.0	37	2					{1, 2, 3, 4, 129, 6, 7, 5, 12, 13, 14, 15, 16, 17, 18, 23, 29, 35, 37, 44, 48, 191, 77, 90, 98, 112, 118, 247}	242.0
3	70	22.75	461.00000000000006	206.99999999999997	73.76	33.12	37	2					{1, 2, 3, 4, 129, 6, 7, 5, 12, 13, 14, 15, 16, 17, 18, 23, 29, 35, 37, 44, 48, 191, 77, 90, 98, 112, 118, 247}	242.0
4	77	25.025000000000002	450.0	219.0	72.0	35.04	37	2					{1, 2, 3, 4, 129, 6, 7, 5, 12, 13, 14, 15, 16, 17, 18, 23, 29, 35, 37, 44, 48, 191, 77, 90, 98, 112, 118, 247}	242.0
5	84	27.3	474.0	212.0	75.84	33.92	37	2					{129, 1, 2, 3, 5, 4, 6, 7, 12, 13, 14, 15, 16, 17, 18, 23, 29, 35, 37, 44, 48, 191, 77, 90, 98, 112, 118, 247}	242.0
6	84	27.3	450.0	210.0	72.0	33.6	37	2					{1, 2, 3, 4, 129, 6, 7, 5, 12, 13, 14, 15, 16, 17, 18, 23, 29, 35, 37, 44, 48, 191, 77, 90, 98, 112, 118, 247}	242.0
7	87	28.275000000000002	450.0	220.00000000000003	72.0	35.2	37	2					{1, 2, 3, 4, 129, 6, 7, 5, 12, 13, 14, 15, 16, 17, 18, 23, 29, 35, 37, 44, 48, 191, 77, 90, 98, 112, 118, 247}	242.0
8	89	28.925	455.0	198.0	72.8	31.68	36	2					{130, 67, 68, 71, 8, 72, 75, 11, 140, 20, 84, 22, 87, 24, 92, 39, 40, 45, 59, 60, 61}	243.0
9	93	30.225	309.0	53.0	49.44	8.48	13	3					{64, 132, 69, 70, 261, 9, 73, 78, 143, 83, 211, 152, 28, 30, 31, 95, 33, 110, 47, 113, 51, 53, 181, 56, 123, 62}	244.0
10	95	30.875	455.0	231.0	72.8	36.96	37	1					{0, 19, 10, 141}	241.0
11	96	31.200000000000003	440.00000000000006	191.0	70.4	30.560000000000002	36	2					{130, 8, 11, 140, 20, 22, 24, 39, 40, 45, 59, 60, 61, 67, 68, 71, 72, 75, 84, 87, 92}	243.0
12	98	31.85	451.0	220.00000000000003	72.16	35.2	37	2					{1, 2, 3, 4, 129, 6, 7, 5, 12, 13, 14, 15, 16, 17, 18, 23, 29, 35, 37, 44, 48, 191, 77, 90, 98, 112, 118, 247}	242.0
13	99	32.175000000000004	462.0	211.0	73.92	33.76	37	2					{1, 2, 3, 4, 129, 6, 7, 5, 12, 13, 14, 15, 16, 17, 18, 23, 29, 35, 37, 44, 48, 191, 77, 90, 98, 112, 118, 247}	242.0
14	105	34.125	454.0	202.0	72.64	32.32	37	2					{129, 1, 2, 3, 5, 4, 6, 7, 12, 13, 14, 15, 16, 17, 18, 23, 29, 35, 37, 44, 48, 191, 77, 90, 98, 112, 118, 247}	242.0
15	110	35.75	463.99999999999994	227.0	74.24	36.32	37	4					{129, 1, 2, 3, 5, 4, 6, 7, 12, 13, 14, 15, 16, 17, 18, 23, 29, 35, 37, 44, 48, 191, 77, 90, 98, 112, 118, 247}	242.0
16	113	36.725	465.00000000000006	209.0	74.4	33.44	37	2					{129, 1, 2, 3, 5, 4, 6, 7, 12, 13, 14, 15, 16, 17, 18, 23, 29, 35, 37, 44, 48, 191, 77, 90, 98, 112, 118, 247}	242.0
17	115	37.375	448.00000000000006	209.0	71.68	33.44	37	2					{129, 1, 2, 3, 5, 4, 6, 7, 12, 13, 14, 15, 16, 17, 18, 23, 29, 35, 37, 44, 48, 191, 77, 90, 98, 112, 118, 247}	242.0
18	120	39.0	448.00000000000006	210.0	71.68	33.6	37	2					{129, 1, 2, 3, 5, 4, 6, 7, 12, 13, 14, 15, 16, 17, 18, 23, 29, 35, 37, 44, 48, 191, 77, 90, 98, 112, 118, 247}	242.0
19	127	41.275	449.0	235.0	71.84	37.6	37	1					{0, 10, 19, 141}	241.0
20	128	41.6	454.0	198.0	72.64	31.68	36	2					{130, 8, 11, 140, 20, 22, 24, 39, 40, 45, 59, 60, 61, 67, 68, 71, 72, 75, 84, 87, 92}	243.0
21	139	45.175000000000004	490.00000000000006	239.0	78.4	38.24	37	5					-100	-100.0
22	144	46.800000000000004	455.0	198.0	72.8	31.68	36	2					{130, 8, 11, 140, 20, 22, 24, 39, 40, 45, 59, 60, 61, 67, 68, 71, 72, 75, 84, 87, 92}	243.0
23	147	47.775	459.99999999999994	208.0	73.6	33.28	37	2					{129, 1, 2, 3, 5, 4, 6, 7, 12, 13, 14, 15, 16, 17, 18, 23, 29, 35, 37, 44, 48, 191, 77, 90, 98, 112, 118, 247}	242.0
24	155	50.375	442.0	198.0	70.72	31.68	36	2					{130, 8, 11, 140, 20, 22, 24, 39, 40, 45, 59, 60, 61, 67, 68, 71, 72, 75, 84, 87, 92}	243.0
25	157	51.025	401.0	103.0	64.16	16.48	14	6					{36, 76, 121, 58, 27, 25}	245.0
26	158	51.35	123.0	487.0	19.68	77.92	4	7					{256, 266, 268, 26, 293, 297, 43, 301, 46, 54, 57, 66, 81, 82, 89, 91, 93, 94, 97, 100, 126, 128, 131, 133, 137, 144, 145, 146, 158, 162, 169, 174, 176, 185, 186, 192, 200, 205, 225, 228, 237, 240, 241, 251}	246.0
27	171	55.575	396.0	96.0	63.36	15.36	14	6					{121, 36, 76, 25, 58, 27}	245.0
28	179	58.175000000000004	325.0	61.0	52.0	9.76	13	3					{132, 261, 9, 143, 152, 28, 30, 31, 33, 47, 51, 53, 181, 56, 62, 64, 69, 70, 73, 78, 83, 211, 95, 110, 113, 123}	244.0
29	185	60.125	451.99999999999994	216.0	72.32	34.56	37	2					{129, 1, 2, 3, 5, 4, 6, 7, 12, 13, 14, 15, 16, 17, 18, 23, 29, 35, 37, 44, 48, 191, 77, 90, 98, 112, 118, 247}	242.0
30	200	65.0	326.0	62.0	52.160000000000004	9.92	13	3					{132, 261, 9, 143, 152, 28, 30, 31, 33, 47, 51, 53, 181, 56, 62, 64, 69, 70, 73, 78, 83, 211, 95, 110, 113, 123}	244.0
31	205	66.625	315.0	52.0	50.4	8.32	13	3					{132, 261, 9, 143, 152, 28, 30, 31, 33, 47, 51, 53, 181, 56, 62, 64, 69, 70, 73, 78, 83, 211, 95, 110, 113, 123}	244.0
32	206	66.95	451.99999999999994	242.0	72.32	38.72	0	1					-100	-100.0
33	213	69.22500000000001	318.0	52.0	50.88	8.32	13	3					{132, 261, 9, 143, 152, 28, 30, 31, 33, 47, 51, 53, 181, 56, 62, 64, 69, 70, 73, 78, 83, 211, 95, 110, 113, 123}	244.0
34	215	69.875	478.0	171.0	76.48	27.36	36	-1					-100	-100.0
35	239	77.675	482.0	227.99999999999997	77.12	36.48	37	4					{129, 1, 2, 3, 5, 4, 6, 7, 12, 13, 14, 15, 16, 17, 18, 23, 29, 35, 37, 44, 48, 191, 77, 90, 98, 112, 118, 247}	242.0
36	240	78.0	393.0	98.0	62.88	15.68	14	6					{36, 76, 121, 58, 27, 25}	245.0
37	242	78.65	461.00000000000006	200.0	73.76	32.0	37	2					{129, 1, 2, 3, 5, 4, 6, 7, 12, 13, 14, 15, 16, 17, 18, 23, 29, 35, 37, 44, 48, 191, 77, 90, 98, 112, 118, 247}	242.0
38	243	78.97500000000001	498.00000000000006	209.0	79.68	33.44	0	-1					-100	-100.0
39	246	79.95	453.0	198.0	72.48	31.68	36	2					{130, 8, 11, 140, 20, 22, 24, 39, 40, 45, 59, 60, 61, 67, 68, 71, 72, 75, 84, 87, 92}	243.0
40	250	81.25	448.00000000000006	197.0	71.68	31.52	36	2					{130, 8, 11, 140, 20, 22, 24, 39, 40, 45, 59, 60, 61, 67, 68, 71, 72, 75, 84, 87, 92}	243.0
41	251	81.575	482.0	217.0	77.12	34.72	37	2					-100	-100.0
42	260	84.5	409.99999999999994	96.0	65.6	15.36	35	6					{79, 80, 88, 155, 99, 42, 108, 175, 114, 127, 63}	247.0
43	261	84.825	125.0	463.99999999999994	20.0	74.24	4	7					{256, 266, 268, 26, 293, 297, 43, 301, 46, 54, 57, 66, 81, 82, 89, 91, 93, 94, 97, 100, 126, 128, 131, 133, 137, 144, 145, 146, 158, 162, 169, 174, 176, 185, 186, 192, 200, 205, 225, 228, 237, 240, 241, 251}	246.0
44	263	85.47500000000001	463.0	217.0	74.08	34.72	37	2					{129, 1, 2, 3, 5, 4, 6, 7, 12, 13, 14, 15, 16, 17, 18, 23, 29, 35, 37, 44, 48, 191, 77, 90, 98, 112, 118, 247}	242.0
45	268	87.10000000000001	453.0	199.0	72.48	31.84	36	2					{130, 8, 11, 140, 20, 22, 24, 39, 40, 45, 59, 60, 61, 67, 68, 71, 72, 75, 84, 87, 92}	243.0
46	272	88.4	134.0	472.0	21.44	75.52	4	7					{256, 266, 268, 26, 293, 297, 43, 301, 46, 54, 57, 66, 81, 82, 89, 91, 93, 94, 97, 100, 126, 128, 131, 133, 137, 144, 145, 146, 158, 162, 169, 174, 176, 185, 186, 192, 200, 205, 225, 228, 237, 240, 241, 251}	246.0
47	275	89.375	319.0	54.0	51.04	8.64	13	3					{132, 261, 9, 143, 152, 28, 30, 31, 33, 47, 51, 53, 181, 56, 62, 64, 69, 70, 73, 78, 83, 211, 95, 110, 113, 123}	244.0
48	277	90.025	469.00000000000006	213.0	75.04	34.08	37	2					{1, 2, 3, 4, 129, 6, 7, 5, 12, 13, 14, 15, 16, 17, 18, 23, 29, 35, 37, 44, 48, 191, 77, 90, 98, 112, 118, 247}	242.0
49	280	91.0	97.0	401.0	15.52	64.16	3	7					{96, 161, 164, 101, 102, 230, 170, 204, 109, 238, 49, 50, 242, 85, 219}	248.0
50	290	94.25	97.0	423.00000000000006	15.52	67.68	3	7					{204, 85, 219, 96, 161, 164, 101, 102, 230, 170, 109, 238, 49, 50, 242}	248.0
51	301	97.825	318.0	39.0	50.88	6.24	13	3					{132, 261, 9, 143, 152, 28, 30, 31, 33, 47, 51, 53, 181, 56, 62, 64, 69, 70, 73, 78, 83, 211, 95, 110, 113, 123}	244.0
52	301	97.825	480.99999999999994	204.0	76.96	32.64	37	8					{52, 142}	249.0
53	309	100.425	316.0	57.99999999999999	50.56	9.28	13	3					{132, 261, 9, 143, 152, 28, 30, 31, 33, 47, 51, 53, 181, 56, 62, 64, 69, 70, 73, 78, 83, 211, 95, 110, 113, 123}	244.0
54	316	102.7	108.0	459.99999999999994	17.28	73.6	4	7					{256, 266, 268, 26, 293, 297, 43, 301, 46, 54, 57, 66, 81, 82, 89, 91, 93, 94, 97, 100, 126, 128, 131, 133, 137, 144, 145, 146, 158, 162, 169, 174, 176, 185, 186, 192, 200, 205, 225, 228, 237, 240, 241, 251}	246.0
55	319	103.675	342.0	500.0	54.72	80.0	29	-1					-100	-100.0
56	319	103.675	318.0	51.0	50.88	8.16	13	3					{132, 261, 9, 143, 152, 28, 30, 31, 33, 47, 51, 53, 181, 56, 62, 64, 69, 70, 73, 78, 83, 211, 95, 110, 113, 123}	244.0
57	327	106.275	131.0	467.0	20.96	74.72	4	6					{256, 266, 268, 26, 293, 297, 43, 301, 46, 54, 57, 66, 81, 82, 89, 91, 93, 94, 97, 100, 126, 128, 131, 133, 137, 144, 145, 146, 158, 162, 169, 174, 176, 185, 186, 192, 200, 205, 225, 228, 237, 240, 241, 251}	246.0
58	327	106.275	399.0	90.0	63.84	14.4	14	7					{36, 121, 58, 27, 76, 25}	245.0
59	329	106.925	453.0	197.0	72.48	31.52	36	2					{130, 8, 11, 140, 20, 22, 24, 39, 40, 45, 59, 60, 61, 67, 68, 71, 72, 75, 84, 87, 92}	243.0
60	331	107.575	451.0	197.0	72.16	31.52	36	2					{130, 8, 11, 140, 20, 22, 24, 39, 40, 45, 59, 60, 61, 67, 68, 71, 72, 75, 84, 87, 92}	243.0
61	334	108.55	468.0	191.0	74.88	30.560000000000002	36	2					{130, 8, 11, 140, 20, 22, 24, 39, 40, 45, 59, 60, 61, 67, 68, 71, 72, 75, 84, 87, 92}	243.0
62	337	109.525	320.0	40.0	51.2	6.4	13	3					{132, 261, 9, 143, 152, 28, 30, 31, 33, 47, 51, 53, 181, 56, 62, 64, 69, 70, 73, 78, 83, 211, 95, 110, 113, 123}	244.0
63	345	112.125	416.0	104.0	66.56	16.64	35	6					{79, 80, 88, 155, 99, 42, 108, 175, 114, 127, 63}	247.0
64	348	113.10000000000001	322.0	43.0	51.52	6.88	13	3					{132, 261, 9, 143, 152, 28, 30, 31, 33, 47, 51, 53, 181, 56, 62, 64, 69, 70, 73, 78, 83, 211, 95, 110, 113, 123}	244.0
65	351	114.075	315.0	35.0	50.4	5.6000000000000005	32	3					-100	-100.0
66	354	115.05	118.0	468.0	18.88	74.88	4	7					{256, 266, 268, 26, 293, 297, 43, 301, 46, 54, 57, 66, 81, 82, 89, 91, 93, 94, 97, 100, 126, 128, 131, 133, 137, 144, 145, 146, 158, 162, 169, 174, 176, 185, 186, 192, 200, 205, 225, 228, 237, 240, 241, 251}	246.0
67	357	116.025	470.0	195.0	75.2	31.2	36	2					{130, 67, 68, 71, 8, 72, 75, 11, 140, 20, 84, 22, 87, 24, 92, 39, 40, 45, 59, 60, 61}	243.0
68	365	118.625	459.99999999999994	188.0	73.6	30.080000000000002	36	2					{130, 67, 68, 71, 8, 72, 75, 11, 140, 20, 84, 22, 87, 24, 92, 39, 40, 45, 59, 60, 61}	243.0
69	366	118.95	332.0	57.99999999999999	53.120000000000005	9.28	13	3					{132, 261, 9, 143, 152, 28, 30, 31, 33, 47, 51, 53, 181, 56, 62, 64, 69, 70, 73, 78, 83, 211, 95, 110, 113, 123}	244.0
70	370	120.25	327.0	46.0	52.32	7.36	13	3					{132, 261, 9, 143, 152, 28, 30, 31, 33, 47, 51, 53, 181, 56, 62, 64, 69, 70, 73, 78, 83, 211, 95, 110, 113, 123}	244.0
71	377	122.525	455.0	199.0	72.8	31.84	36	2					{130, 67, 68, 71, 8, 72, 75, 11, 140, 20, 84, 22, 87, 24, 92, 39, 40, 45, 59, 60, 61}	243.0
72	379	123.175	444.00000000000006	191.0	71.04	30.560000000000002	36	2					{130, 67, 68, 71, 8, 72, 75, 11, 140, 20, 84, 22, 87, 24, 92, 39, 40, 45, 59, 60, 61}	243.0
73	379	123.175	303.0	44.0	48.480000000000004	7.04	13	3					{132, 261, 9, 143, 152, 28, 30, 31, 33, 47, 51, 53, 181, 56, 62, 64, 69, 70, 73, 78, 83, 211, 95, 110, 113, 123}	244.0
74	380	123.5	74.0	366.0	11.84	58.56	3	-1					-100	-100.0
75	385	125.125	453.0	198.0	72.48	31.68	36	2					{130, 67, 68, 71, 8, 72, 75, 11, 140, 20, 84, 22, 87, 24, 92, 39, 40, 45, 59, 60, 61}	243.0
76	386	125.45	391.0	100.0	62.56	16.0	14	6					{36, 76, 121, 58, 27, 25}	245.0
77	387	125.775	473.00000000000006	227.0	75.68	36.32	37	4					{1, 2, 3, 4, 129, 6, 7, 5, 12, 13, 14, 15, 16, 17, 18, 23, 29, 35, 37, 44, 48, 191, 77, 90, 98, 112, 118, 247}	242.0
78	389	126.42500000000001	326.0	39.0	52.160000000000004	6.24	13	3					{132, 261, 9, 143, 152, 28, 30, 31, 33, 47, 51, 53, 181, 56, 62, 64, 69, 70, 73, 78, 83, 211, 95, 110, 113, 123}	244.0
79	395	128.375	405.0	99.0	64.8	15.84	35	6					{79, 80, 88, 155, 99, 42, 108, 175, 114, 127, 63}	247.0
80	397	129.025	403.0	89.0	64.48	14.24	35	6					{79, 80, 88, 155, 99, 42, 108, 175, 114, 127, 63}	247.0
81	408	132.6	127.0	478.0	20.32	76.48	4	7					{256, 266, 268, 26, 293, 297, 43, 301, 46, 54, 57, 66, 81, 82, 89, 91, 93, 94, 97, 100, 126, 128, 131, 133, 137, 144, 145, 146, 158, 162, 169, 174, 176, 185, 186, 192, 200, 205, 225, 228, 237, 240, 241, 251}	246.0
82	410	133.25	128.0	475.0	20.48	76.0	4	7					{256, 266, 268, 26, 293, 297, 43, 301, 46, 54, 57, 66, 81, 82, 89, 91, 93, 94, 97, 100, 126, 128, 131, 133, 137, 144, 145, 146, 158, 162, 169, 174, 176, 185, 186, 192, 200, 205, 225, 228, 237, 240, 241, 251}	246.0
83	413	134.225	330.0	45.0	52.800000000000004	7.2	13	3					{132, 261, 9, 143, 152, 28, 30, 31, 33, 47, 51, 53, 181, 56, 62, 64, 69, 70, 73, 78, 83, 211, 95, 110, 113, 123}	244.0
84	417	135.525	459.99999999999994	193.0	73.6	30.88	36	2					{130, 67, 68, 71, 8, 72, 75, 11, 140, 20, 84, 22, 87, 24, 92, 39, 40, 45, 59, 60, 61}	243.0
85	418	135.85	88.0	403.0	14.08	64.48	3	-1					{204, 85, 219, 96, 161, 164, 101, 102, 230, 170, 109, 238, 49, 50, 242}	248.0
86	424	137.8	401.99999999999994	98.0	64.32	15.68	0	6					-100	-100.0
87	426	138.45000000000002	455.0	198.0	72.8	31.68	36	2					{130, 67, 68, 71, 8, 72, 75, 11, 140, 20, 84, 22, 87, 24, 92, 39, 40, 45, 59, 60, 61}	243.0
88	426	138.45000000000002	409.99999999999994	104.0	65.6	16.64	35	6					{79, 80, 88, 155, 99, 42, 108, 175, 114, 127, 63}	247.0
89	426	138.45000000000002	127.0	480.0	20.32	76.8	4	7					{256, 266, 268, 26, 293, 297, 43, 301, 46, 54, 57, 66, 81, 82, 89, 91, 93, 94, 97, 100, 126, 128, 131, 133, 137, 144, 145, 146, 158, 162, 169, 174, 176, 185, 186, 192, 200, 205, 225, 228, 237, 240, 241, 251}	246.0
90	433	140.725	470.0	225.0	75.2	36.0	37	4					{1, 2, 3, 4, 129, 6, 7, 5, 12, 13, 14, 15, 16, 17, 18, 23, 29, 35, 37, 44, 48, 191, 77, 90, 98, 112, 118, 247}	242.0
91	438	142.35	109.00000000000001	457.0	17.44	73.12	4	7					{256, 266, 268, 26, 293, 297, 43, 301, 46, 54, 57, 66, 81, 82, 89, 91, 93, 94, 97, 100, 126, 128, 131, 133, 137, 144, 145, 146, 158, 162, 169, 174, 176, 185, 186, 192, 200, 205, 225, 228, 237, 240, 241, 251}	246.0
92	441	143.32500000000002	472.0	195.0	75.52	31.2	36	2					{130, 67, 68, 71, 8, 72, 75, 11, 140, 20, 84, 22, 87, 24, 92, 39, 40, 45, 59, 60, 61}	243.0
93	456	148.20000000000002	126.0	474.0	20.16	75.84	4	7					{256, 266, 268, 26, 293, 297, 43, 301, 46, 54, 57, 66, 81, 82, 89, 91, 93, 94, 97, 100, 126, 128, 131, 133, 137, 144, 145, 146, 158, 162, 169, 174, 176, 185, 186, 192, 200, 205, 225, 228, 237, 240, 241, 251}	246.0
94	468	152.1	123.0	471.0	19.68	75.36	4	7					{256, 266, 268, 26, 293, 297, 43, 301, 46, 54, 57, 66, 81, 82, 89, 91, 93, 94, 97, 100, 126, 128, 131, 133, 137, 144, 145, 146, 158, 162, 169, 174, 176, 185, 186, 192, 200, 205, 225, 228, 237, 240, 241, 251}	246.0
95	470	152.75	327.0	54.0	52.32	8.64	13	3					{132, 261, 9, 143, 152, 28, 30, 31, 33, 47, 51, 53, 181, 56, 62, 64, 69, 70, 73, 78, 83, 211, 95, 110, 113, 123}	244.0
96	471	153.07500000000002	100.0	421.0	16.0	67.36	3	7					{204, 85, 219, 96, 161, 164, 101, 102, 230, 170, 109, 238, 49, 50, 242}	248.0
97	496	161.20000000000002	114.99999999999999	463.99999999999994	18.4	74.24	4	7					{256, 266, 268, 26, 293, 297, 43, 301, 46, 54, 57, 66, 81, 82, 89, 91, 93, 94, 97, 100, 126, 128, 131, 133, 137, 144, 145, 146, 158, 162, 169, 174, 176, 185, 186, 192, 200, 205, 225, 228, 237, 240, 241, 251}	246.0
98	501	162.82500000000002	463.0	216.0	74.08	34.56	37	2					{1, 2, 3, 4, 129, 6, 7, 5, 12, 13, 14, 15, 16, 17, 18, 23, 29, 35, 37, 44, 48, 191, 77, 90, 98, 112, 118, 247}	242.0
99	503	163.475	416.0	99.0	66.56	15.84	35	6					{99, 42, 108, 79, 80, 175, 114, 88, 155, 63, 127}	247.0
100	505	164.125	109.00000000000001	462.0	17.44	73.92	4	7					{256, 266, 268, 26, 293, 297, 43, 301, 46, 54, 57, 66, 81, 82, 89, 91, 93, 94, 97, 100, 126, 128, 131, 133, 137, 144, 145, 146, 158, 162, 169, 174, 176, 185, 186, 192, 200, 205, 225, 228, 237, 240, 241, 251}	246.0
101	512	166.4	93.0	421.0	14.88	67.36	3	7					{204, 85, 219, 96, 161, 164, 101, 102, 230, 170, 109, 238, 49, 50, 242}	248.0
102	516	167.70000000000002	95.0	426.0	15.200000000000001	68.16	3	7					{204, 85, 219, 96, 161, 164, 101, 102, 230, 170, 109, 238, 49, 50, 242}	248.0
103	519	168.675	99.0	450.0	15.84	72.0	38	7					{134, 103, 104, 135, 179, 124, 221}	250.0
104	535	173.875	99.0	451.99999999999994	15.84	72.32	38	7					{134, 103, 104, 135, 179, 124, 221}	250.0
105	536	174.20000000000002	84.0	469.00000000000006	13.44	75.04	38	9					{105, 147}	251.0
106	538	174.85	310.0	34.0	49.6	5.44	33	3					-100	-100.0
107	538	174.85	104.0	459.99999999999994	16.64	73.6	0	7					-100	-100.0
108	540	175.5	407.0	103.0	65.12	16.48	35	6					{99, 42, 108, 79, 80, 175, 114, 88, 155, 63, 127}	247.0
109	541	175.82500000000002	98.0	407.0	15.68	65.12	3	7					{204, 85, 219, 96, 161, 164, 101, 102, 230, 170, 109, 238, 49, 50, 242}	248.0
110	542	176.15	314.0	47.0	50.24	7.5200000000000005	13	3					{132, 261, 9, 143, 152, 28, 30, 31, 33, 47, 51, 53, 181, 56, 62, 64, 69, 70, 73, 78, 83, 211, 95, 110, 113, 123}	244.0
111	547	177.775	173.0	471.0	27.68	75.36	4	-1					-100	-100.0
112	551	179.07500000000002	463.99999999999994	202.0	74.24	32.32	37	2					{1, 2, 3, 4, 129, 6, 7, 5, 12, 13, 14, 15, 16, 17, 18, 23, 29, 35, 37, 44, 48, 191, 77, 90, 98, 112, 118, 247}	242.0
113	556	180.70000000000002	318.0	43.0	50.88	6.88	13	3					{132, 261, 9, 143, 152, 28, 30, 31, 33, 47, 51, 53, 181, 56, 62, 64, 69, 70, 73, 78, 83, 211, 95, 110, 113, 123}	244.0
114	557	181.025	419.00000000000006	102.0	67.04	16.32	35	6					{99, 42, 108, 79, 80, 175, 114, 88, 155, 63, 127}	247.0
115	559	181.675	157.0	471.0	25.12	75.36	4	10					{115, 206}	252.0
116	562	182.65	204.99999999999997	453.0	32.8	72.48	5	-1					-100	-100.0
117	565	183.625	356.0	395.0	56.96	63.2	22	11					{196, 201, 139, 178, 117, 149, 154}	253.0
118	567	184.275	479.0	227.0	76.64	36.32	37	4					{1, 2, 3, 4, 129, 6, 7, 5, 12, 13, 14, 15, 16, 17, 18, 23, 29, 35, 37, 44, 48, 191, 77, 90, 98, 112, 118, 247}	242.0
119	573	186.225	399.0	289.0	63.84	46.24	21	-1					-100	-100.0
120	575	186.875	455.99999999999994	250.99999999999997	72.96	40.16	37	-1					-100	-100.0
121	576	187.20000000000002	390.0	97.0	62.4	15.52	14	6					{36, 76, 121, 58, 27, 25}	245.0
122	582	189.15	92.0	436.00000000000006	14.72	69.76	38	7					{258, 199, 171, 150, 122, 187, 190}	254.0
123	589	191.425	330.0	61.0	52.800000000000004	9.76	13	3					{132, 261, 9, 143, 152, 28, 30, 31, 33, 47, 51, 53, 181, 56, 62, 64, 69, 70, 73, 78, 83, 211, 95, 110, 113, 123}	244.0
124	589	191.425	99.0	457.0	15.84	73.12	38	7					{134, 103, 104, 135, 179, 124, 221}	250.0
125	591	192.07500000000002	149.0	508.0	23.84	81.28	0	12					-100	-100.0
126	598	194.35	124.0	473.00000000000006	19.84	75.68	4	7					{256, 266, 268, 26, 293, 297, 43, 301, 46, 54, 57, 66, 81, 82, 89, 91, 93, 94, 97, 100, 126, 128, 131, 133, 137, 144, 145, 146, 158, 162, 169, 174, 176, 185, 186, 192, 200, 205, 225, 228, 237, 240, 241, 251}	246.0
127	601	195.32500000000002	413.99999999999994	94.0	66.24	15.040000000000001	35	6					{99, 42, 108, 79, 80, 175, 114, 88, 155, 63, 127}	247.0
128	602	195.65	117.0	486.00000000000006	18.72	77.76	4	7					{256, 266, 268, 26, 293, 297, 43, 301, 46, 54, 57, 66, 81, 82, 89, 91, 93, 94, 97, 100, 126, 128, 131, 133, 137, 144, 145, 146, 158, 162, 169, 174, 176, 185, 186, 192, 200, 205, 225, 228, 237, 240, 241, 251}	246.0
129	605	196.625	472.0	214.0	75.52	34.24	37	2					{1, 2, 3, 4, 129, 6, 7, 5, 12, 13, 14, 15, 16, 17, 18, 23, 29, 35, 37, 44, 48, 191, 77, 90, 98, 112, 118, 247}	242.0
130	607	197.275	475.0	196.0	76.0	31.36	36	2					{130, 67, 68, 71, 8, 72, 75, 11, 140, 20, 84, 22, 87, 24, 92, 39, 40, 45, 59, 60, 61}	243.0
131	608	197.6	126.0	467.0	20.16	74.72	4	7					{256, 266, 268, 26, 293, 297, 43, 301, 46, 54, 57, 66, 81, 82, 89, 91, 93, 94, 97, 100, 126, 128, 131, 133, 137, 144, 145, 146, 158, 162, 169, 174, 176, 185, 186, 192, 200, 205, 225, 228, 237, 240, 241, 251}	246.0
132	612	198.9	320.0	51.0	51.2	8.16	13	3					{132, 261, 9, 143, 152, 28, 30, 31, 33, 47, 51, 53, 181, 56, 62, 64, 69, 70, 73, 78, 83, 211, 95, 110, 113, 123}	244.0
133	612	198.9	117.0	467.0	18.72	74.72	4	7					{256, 266, 268, 26, 293, 297, 43, 301, 46, 54, 57, 66, 81, 82, 89, 91, 93, 94, 97, 100, 126, 128, 131, 133, 137, 144, 145, 146, 158, 162, 169, 174, 176, 185, 186, 192, 200, 205, 225, 228, 237, 240, 241, 251}	246.0
134	617	200.525	97.0	449.0	15.52	71.84	38	7					{134, 103, 104, 135, 179, 124, 221}	250.0
135	620	201.5	91.0	451.0	14.56	72.16	38	7					{134, 103, 104, 135, 179, 124, 221}	250.0
136	622	202.15	187.0	469.00000000000006	29.92	75.04	28	13					-100	-100.0
137	628	204.1	127.0	468.0	20.32	74.88	4	7					{256, 266, 268, 26, 293, 297, 43, 301, 46, 54, 57, 66, 81, 82, 89, 91, 93, 94, 97, 100, 126, 128, 131, 133, 137, 144, 145, 146, 158, 162, 169, 174, 176, 185, 186, 192, 200, 205, 225, 228, 237, 240, 241, 251}	246.0
138	630	204.75	98.0	444.00000000000006	15.68	71.04	0	7					-100	-100.0
139	630	204.75	361.0	398.0	57.76	63.68	22	11					{178, 196, 117, 149, 201, 154, 139}	253.0
140	632	205.4	463.99999999999994	186.0	74.24	29.76	36	2					{130, 67, 68, 71, 8, 72, 75, 11, 140, 20, 84, 22, 87, 24, 92, 39, 40, 45, 59, 60, 61}	243.0
141	634	206.05	458.0	236.0	73.28	37.76	37	1					{0, 19, 10, 141}	241.0
142	637	207.025	483.0	206.0	77.28	32.96	37	8					{52, 142}	249.0
143	664	215.8	311.0	40.0	49.76	6.4	13	3					{132, 261, 9, 143, 152, 28, 30, 31, 33, 47, 51, 53, 181, 56, 62, 64, 69, 70, 73, 78, 83, 211, 95, 110, 113, 123}	244.0
144	678	220.35	109.00000000000001	441.0	17.44	70.56	4	7					{256, 266, 268, 26, 293, 297, 43, 301, 46, 54, 57, 66, 81, 82, 89, 91, 93, 94, 97, 100, 126, 128, 131, 133, 137, 144, 145, 146, 158, 162, 169, 174, 176, 185, 186, 192, 200, 205, 225, 228, 237, 240, 241, 251}	246.0
145	684	222.3	122.0	463.99999999999994	19.52	74.24	4	7					{256, 266, 268, 26, 293, 297, 43, 301, 46, 54, 57, 66, 81, 82, 89, 91, 93, 94, 97, 100, 126, 128, 131, 133, 137, 144, 145, 146, 158, 162, 169, 174, 176, 185, 186, 192, 200, 205, 225, 228, 237, 240, 241, 251}	246.0
146	688	223.6	112.99999999999999	468.0	18.08	74.88	4	7					{256, 266, 268, 26, 293, 297, 43, 301, 46, 54, 57, 66, 81, 82, 89, 91, 93, 94, 97, 100, 126, 128, 131, 133, 137, 144, 145, 146, 158, 162, 169, 174, 176, 185, 186, 192, 200, 205, 225, 228, 237, 240, 241, 251}	246.0
147	692	224.9	91.0	473.00000000000006	14.56	75.68	38	9					{105, 147}	251.0
148	695	225.875	492.0	236.0	78.72	37.76	37	5					-100	-100.0
149	695	225.875	353.0	398.0	56.480000000000004	63.68	22	11					{196, 201, 139, 178, 117, 149, 154}	253.0
150	705	229.125	91.0	434.99999999999994	14.56	69.6	38	7					{258, 199, 171, 150, 122, 187, 190}	254.0
151	706	229.45000000000002	448.00000000000006	234.0	71.68	37.44	37	1					-100	-100.0
152	707	229.775	307.0	41.0	49.120000000000005	6.5600000000000005	13	3					{132, 261, 9, 143, 152, 28, 30, 31, 33, 47, 51, 53, 181, 56, 62, 64, 69, 70, 73, 78, 83, 211, 95, 110, 113, 123}	244.0
153	710	230.75	181.0	487.0	28.96	77.92	28	-1					-100	-100.0
154	713	231.725	363.0	398.0	58.08	63.68	22	11					{196, 201, 139, 178, 117, 149, 154}	253.0
155	715	232.375	405.99999999999994	96.0	64.96	15.36	35	6					{79, 80, 88, 155, 99, 42, 108, 175, 114, 127, 63}	247.0
156	717	233.025	149.0	509.0	23.84	81.44	0	12					-100	-100.0
157	719	233.675	195.0	480.0	31.2	76.8	28	14					{259, 172, 208, 157, 189}	255.0
158	720	234.0	117.0	470.0	18.72	75.2	4	7					{256, 266, 268, 26, 293, 297, 43, 301, 46, 54, 57, 66, 81, 82, 89, 91, 93, 94, 97, 100, 126, 128, 131, 133, 137, 144, 145, 146, 158, 162, 169, 174, 176, 185, 186, 192, 200, 205, 225, 228, 237, 240, 241, 251}	246.0
159	733	238.225	114.99999999999999	499.0	18.4	79.84	4	-1					-100	-100.0
160	738	239.85	100.0	445.0	16.0	71.2	0	7					-100	-100.0
161	747	242.775	96.0	411.00000000000006	15.36	65.76	3	7					{204, 85, 219, 96, 161, 164, 101, 102, 230, 170, 109, 238, 49, 50, 242}	248.0
162	751	244.07500000000002	105.0	448.00000000000006	16.8	71.68	4	7					{256, 266, 268, 26, 293, 297, 43, 301, 46, 54, 57, 66, 81, 82, 89, 91, 93, 94, 97, 100, 126, 128, 131, 133, 137, 144, 145, 146, 158, 162, 169, 174, 176, 185, 186, 192, 200, 205, 225, 228, 237, 240, 241, 251}	246.0
163	757	246.025	21.0	91.0	3.36	14.56	12	-1					-100	-100.0
164	758	246.35	98.0	423.00000000000006	15.68	67.68	3	7					{204, 85, 219, 96, 161, 164, 101, 102, 230, 170, 109, 238, 49, 50, 242}	248.0
165	759	246.675	107.0	483.0	17.12	77.28	4	9					{195, 165, 248, 302}	256.0
166	763	247.975	165.0	487.0	26.400000000000002	77.92	4	-1					-100	-100.0
167	765	248.625	103.0	444.00000000000006	16.48	71.04	0	7					-100	-100.0
168	767	249.275	77.0	441.0	12.32	70.56	0	-1					-100	-100.0
169	767	249.275	109.00000000000001	444.00000000000006	17.44	71.04	4	7					{256, 266, 268, 26, 293, 297, 43, 301, 46, 54, 57, 66, 81, 82, 89, 91, 93, 94, 97, 100, 126, 128, 131, 133, 137, 144, 145, 146, 158, 162, 169, 174, 176, 185, 186, 192, 200, 205, 225, 228, 237, 240, 241, 251}	246.0
170	770	250.25	95.0	415.00000000000006	15.200000000000001	66.4	3	7					{204, 85, 219, 96, 161, 164, 101, 102, 230, 170, 109, 238, 49, 50, 242}	248.0
171	782	254.15	95.0	438.0	15.200000000000001	70.08	38	7					{258, 150, 199, 122, 171, 187, 190}	254.0
172	790	256.75	202.0	473.00000000000006	32.32	75.68	28	14					{208, 259, 189, 172, 157}	255.0
173	795	258.375	70.0	447.0	11.200000000000001	71.52	38	15					{217, 173}	257.0
174	797	259.02500000000003	108.0	442.0	17.28	70.72	4	7					{256, 266, 268, 26, 293, 297, 43, 301, 46, 54, 57, 66, 81, 82, 89, 91, 93, 94, 97, 100, 126, 128, 131, 133, 137, 144, 145, 146, 158, 162, 169, 174, 176, 185, 186, 192, 200, 205, 225, 228, 237, 240, 241, 251}	246.0
175	801	260.325	409.99999999999994	96.0	65.6	15.36	35	6					{79, 80, 88, 155, 99, 42, 108, 175, 114, 127, 63}	247.0
176	811	263.575	113.99999999999999	457.0	18.24	73.12	4	7					{256, 266, 268, 26, 293, 297, 43, 301, 46, 54, 57, 66, 81, 82, 89, 91, 93, 94, 97, 100, 126, 128, 131, 133, 137, 144, 145, 146, 158, 162, 169, 174, 176, 185, 186, 192, 200, 205, 225, 228, 237, 240, 241, 251}	246.0
177	812	263.90000000000003	434.0	87.0	69.44	13.92	35	-1					-100	-100.0
178	814	264.55	360.0	399.0	57.6	63.84	22	11					{178, 196, 117, 149, 201, 154, 139}	253.0
179	820	266.5	92.0	455.0	14.72	72.8	38	7					{179, 134, 103, 104, 135, 124, 221}	250.0
180	822	267.15000000000003	192.0	447.0	30.72	71.52	5	-1					-100	-100.0
181	825	268.125	314.0	44.0	50.24	7.04	13	3					{132, 261, 9, 143, 152, 28, 30, 31, 33, 47, 51, 53, 181, 56, 62, 64, 69, 70, 73, 78, 83, 211, 95, 110, 113, 123}	244.0
182	826	268.45	157.0	505.99999999999994	25.12	80.96	0	12					-100	-100.0
183	836	271.7	103.0	461.00000000000006	16.48	73.76	0	7					-100	-100.0
184	851	276.575	101.0	447.0	16.16	71.52	0	7					-100	-100.0
185	852	276.90000000000003	113.99999999999999	469.00000000000006	18.24	75.04	4	7					{256, 266, 268, 26, 293, 297, 43, 301, 46, 54, 57, 66, 81, 82, 89, 91, 93, 94, 97, 100, 126, 128, 131, 133, 137, 144, 145, 146, 158, 162, 169, 174, 176, 185, 186, 192, 200, 205, 225, 228, 237, 240, 241, 251}	246.0
186	860	279.5	131.0	479.0	20.96	76.64	4	7					{256, 266, 268, 26, 293, 297, 43, 301, 46, 54, 57, 66, 81, 82, 89, 91, 93, 94, 97, 100, 126, 128, 131, 133, 137, 144, 145, 146, 158, 162, 169, 174, 176, 185, 186, 192, 200, 205, 225, 228, 237, 240, 241, 251}	246.0
187	867	281.77500000000003	93.0	436.00000000000006	14.88	69.76	38	7					{258, 150, 199, 122, 171, 187, 190}	254.0
188	874	284.05	166.0	434.99999999999994	26.560000000000002	69.6	4	-1					-100	-100.0
189	877	285.02500000000003	196.0	480.0	31.36	76.8	28	14					{208, 259, 189, 172, 157}	255.0
190	879	285.675	94.0	440.00000000000006	15.040000000000001	70.4	38	7					{258, 150, 199, 122, 171, 187, 190}	254.0
191	881	286.325	476.0	218.00000000000003	76.16	34.88	37	2					{1, 2, 3, 4, 129, 6, 7, 5, 12, 13, 14, 15, 16, 17, 18, 23, 29, 35, 37, 44, 48, 191, 77, 90, 98, 112, 118, 247}	242.0
192	884	287.3	112.00000000000001	451.99999999999994	17.92	72.32	4	7					{256, 266, 268, 26, 293, 297, 43, 301, 46, 54, 57, 66, 81, 82, 89, 91, 93, 94, 97, 100, 126, 128, 131, 133, 137, 144, 145, 146, 158, 162, 169, 174, 176, 185, 186, 192, 200, 205, 225, 228, 237, 240, 241, 251}	246.0
193	893	290.225	405.0	139.0	64.8	22.240000000000002	35	-1					-100	-100.0
194	893	290.225	393.0	117.0	62.88	18.72	14	16					-100	-100.0
195	896	291.2	108.0	488.99999999999994	17.28	78.24	4	9					{195, 165, 248, 302}	256.0
196	904	293.8	361.0	398.0	57.76	63.68	22	11					{178, 196, 117, 149, 201, 154, 139}	253.0
197	905	294.125	395.0	137.0	63.2	21.92	0	16					-100	-100.0
198	906	294.45	250.99999999999997	9.0	40.16	1.44	9	-1					-100	-100.0
199	923	299.975	89.0	441.0	14.24	70.56	38	7					{258, 150, 199, 122, 171, 187, 190}	254.0
200	931	302.575	121.0	488.0	19.36	78.08	4	7					{256, 266, 268, 26, 293, 297, 43, 301, 46, 54, 57, 66, 81, 82, 89, 91, 93, 94, 97, 100, 126, 128, 131, 133, 137, 144, 145, 146, 158, 162, 169, 174, 176, 185, 186, 192, 200, 205, 225, 228, 237, 240, 241, 251}	246.0
201	936	304.2	352.0	397.0	56.32	63.52	22	11					{196, 201, 139, 178, 117, 149, 154}	253.0
202	942	306.15000000000003	99.0	447.0	15.84	71.52	0	7					-100	-100.0
203	952	309.40000000000003	237.0	447.0	37.92	71.52	0	17					-100	-100.0
204	953	309.725	87.0	437.0	13.92	69.92	3	7					{204, 85, 219, 96, 161, 164, 101, 102, 230, 170, 109, 238, 49, 50, 242}	248.0
205	962	312.65000000000003	123.0	457.0	19.68	73.12	4	7					{256, 266, 268, 26, 293, 297, 43, 301, 46, 54, 57, 66, 81, 82, 89, 91, 93, 94, 97, 100, 126, 128, 131, 133, 137, 144, 145, 146, 158, 162, 169, 174, 176, 185, 186, 192, 200, 205, 225, 228, 237, 240, 241, 251}	246.0
206	963	312.975	155.0	472.0	24.8	75.52	4	10					{115, 206}	252.0
207	967	314.27500000000003	467.0	245.00000000000003	74.72	39.2	37	-1					-100	-100.0
208	967	314.27500000000003	202.0	482.0	32.32	77.12	28	14					{208, 259, 189, 172, 157}	255.0
209	987	320.77500000000003	279.0	82.0	44.64	13.120000000000001	13	18					{272, 209, 262, 316}	258.0
210	999	324.675	309.0	83.0	49.44	13.280000000000001	13	19					{210, 290, 274, 312}	259.0
211	1000	325.0	322.0	54.0	51.52	8.64	13	3					{64, 132, 69, 70, 261, 9, 73, 78, 143, 83, 211, 152, 28, 30, 31, 95, 33, 110, 47, 113, 51, 53, 181, 56, 123, 62}	244.0
212	1010	328.25	244.0	434.99999999999994	39.04	69.6	0	16					-100	-100.0
213	1010	328.25	392.0	140.0	62.72	22.400000000000002	0	17					-100	-100.0
214	1011	328.575	155.0	432.0	24.8	69.12	4	-1					-100	-100.0
215	1013	329.225	246.0	405.99999999999994	39.36	64.96	24	20					{246, 215}	260.0
216	1017	330.52500000000003	399.0	145.0	63.84	23.2	17	16					-100	-100.0
217	1020	331.5	68.0	449.0	10.88	71.84	38	15					{217, 173}	257.0
218	1021	331.825	252.0	426.0	40.32	68.16	0	-1					-100	-100.0
219	1026	333.45	95.0	434.99999999999994	15.200000000000001	69.6	3	7					{204, 85, 219, 96, 161, 164, 101, 102, 230, 170, 109, 238, 49, 50, 242}	248.0
220	1030	334.75	117.0	413.99999999999994	18.72	66.24	0	7					-100	-100.0
221	1031	335.075	87.0	455.0	13.92	72.8	38	7					{134, 103, 104, 135, 179, 124, 221}	250.0
222	1036	336.7	316.0	70.0	50.56	11.200000000000001	13	-1					-100	-100.0
223	1039	337.675	90.0	318.0	14.4	50.88	42	21					{298, 317, 223}	261.0
224	1039	337.675	423.00000000000006	166.0	67.68	26.560000000000002	36	22					-100	-100.0
225	1042	338.65000000000003	135.0	451.99999999999994	21.6	72.32	4	7					{256, 266, 268, 26, 293, 297, 43, 301, 46, 54, 57, 66, 81, 82, 89, 91, 93, 94, 97, 100, 126, 128, 131, 133, 137, 144, 145, 146, 158, 162, 169, 174, 176, 185, 186, 192, 200, 205, 225, 228, 237, 240, 241, 251}	246.0
226	1046	339.95	229.0	463.0	36.64	74.08	28	23					{289, 226, 321, 295, 232, 300, 305, 311}	262.0
227	1046	339.95	227.99999999999997	447.0	36.48	71.52	0	23					-100	-100.0
228	1054	342.55	120.0	457.0	19.2	73.12	4	7					{256, 266, 268, 26, 293, 297, 43, 301, 46, 54, 57, 66, 81, 82, 89, 91, 93, 94, 97, 100, 126, 128, 131, 133, 137, 144, 145, 146, 158, 162, 169, 174, 176, 185, 186, 192, 200, 205, 225, 228, 237, 240, 241, 251}	246.0
229	1055	342.875	206.0	418.0	32.96	66.88	5	24					{229, 233, 239}	263.0
230	1056	343.2	96.0	425.0	15.36	68.0	3	7					{204, 85, 219, 96, 161, 164, 101, 102, 230, 170, 109, 238, 49, 50, 242}	248.0
231	1057	343.52500000000003	238.0	441.0	38.08	70.56	0	17					-100	-100.0
232	1064	345.8	233.0	470.0	37.28	75.2	28	23					{289, 226, 321, 295, 232, 300, 305, 311}	262.0
233	1066	346.45	213.0	416.0	34.08	66.56	5	24					{229, 233, 239}	263.0
234	1071	348.075	262.0	443.0	41.92	70.88	25	25					{260, 234, 303}	264.0
235	1072	348.40000000000003	242.0	444.00000000000006	38.72	71.04	0	17					-100	-100.0
236	1078	350.35	277.0	45.0	44.32	7.2	0	-1					-100	-100.0
237	1080	351.0	131.0	488.99999999999994	20.96	78.24	4	7					{256, 266, 268, 26, 293, 297, 43, 301, 46, 54, 57, 66, 81, 82, 89, 91, 93, 94, 97, 100, 126, 128, 131, 133, 137, 144, 145, 146, 158, 162, 169, 174, 176, 185, 186, 192, 200, 205, 225, 228, 237, 240, 241, 251}	246.0
238	1081	351.325	107.0	407.0	17.12	65.12	3	7					{96, 161, 164, 101, 102, 230, 170, 204, 109, 238, 49, 50, 242, 85, 219}	248.0
239	1085	352.625	200.0	423.00000000000006	32.0	67.68	5	24					{229, 233, 239}	263.0
240	1093	355.225	140.0	462.0	22.400000000000002	73.92	4	7					{256, 266, 268, 26, 293, 297, 43, 301, 46, 54, 57, 66, 81, 82, 89, 91, 93, 94, 97, 100, 126, 128, 131, 133, 137, 144, 145, 146, 158, 162, 169, 174, 176, 185, 186, 192, 200, 205, 225, 228, 237, 240, 241, 251}	246.0
241	1107	359.77500000000003	125.0	491.0	20.0	78.56	4	7					{256, 266, 268, 26, 293, 297, 43, 301, 46, 54, 57, 66, 81, 82, 89, 91, 93, 94, 97, 100, 126, 128, 131, 133, 137, 144, 145, 146, 158, 162, 169, 174, 176, 185, 186, 192, 200, 205, 225, 228, 237, 240, 241, 251}	246.0
242	1108	360.1	95.0	432.0	15.200000000000001	69.12	3	7					{96, 161, 164, 101, 102, 230, 170, 204, 109, 238, 49, 50, 242, 85, 219}	248.0
243	1108	360.1	122.0	411.00000000000006	19.52	65.76	0	7					-100	-100.0
244	1109	360.425	41.0	13.0	6.5600000000000005	2.08	1	-1					-100	-100.0
245	1109	360.425	114.99999999999999	409.99999999999994	18.4	65.6	0	7					-100	-100.0
246	1115	362.375	245.00000000000003	407.0	39.2	65.12	24	20					{246, 215}	260.0
247	1116	362.7	483.0	218.00000000000003	77.28	34.88	37	2					{129, 1, 2, 3, 5, 4, 6, 7, 12, 13, 14, 15, 16, 17, 18, 23, 29, 35, 37, 44, 48, 191, 77, 90, 98, 112, 118, 247}	242.0
248	1116	362.7	107.0	490.00000000000006	17.12	78.4	4	9					{248, 195, 165, 302}	256.0
249	1120	364.0	97.0	434.0	15.52	69.44	0	7					-100	-100.0
250	1122	364.65000000000003	151.0	458.0	24.16	73.28	4	-1					-100	-100.0
251	1123	364.975	132.0	459.99999999999994	21.12	73.6	4	7					{256, 266, 268, 26, 293, 297, 43, 301, 46, 54, 57, 66, 81, 82, 89, 91, 93, 94, 97, 100, 126, 128, 131, 133, 137, 144, 145, 146, 158, 162, 169, 174, 176, 185, 186, 192, 200, 205, 225, 228, 237, 240, 241, 251}	246.0
252	1131	367.575	96.0	488.0	15.36	78.08	38	9					{331, 252}	265.0
253	1134	368.55	267.0	87.0	42.72	13.92	13	26					{325, 253, 334}	266.0
254	1134	368.55	335.0	72.0	53.6	11.52	13	27					{323, 308, 254}	267.0
255	1140	370.5	117.0	356.0	18.72	56.96	6	28					-100	-100.0
256	1142	371.15000000000003	114.99999999999999	461.00000000000006	18.4	73.76	4	7					{256, 266, 268, 26, 293, 297, 43, 301, 46, 54, 57, 66, 81, 82, 89, 91, 93, 94, 97, 100, 126, 128, 131, 133, 137, 144, 145, 146, 158, 162, 169, 174, 176, 185, 186, 192, 200, 205, 225, 228, 237, 240, 241, 251}	246.0
257	1147	372.77500000000003	133.0	280.0	21.28	44.800000000000004	7	-1					-100	-100.0
258	1158	376.35	95.0	438.99999999999994	15.200000000000001	70.24	38	7					{258, 199, 171, 150, 122, 187, 190}	254.0
259	1161	377.325	198.0	483.0	31.68	77.28	28	14					{259, 172, 208, 157, 189}	255.0
260	1167	379.27500000000003	262.0	438.99999999999994	41.92	70.24	25	25					{260, 234, 303}	264.0
261	1170	380.25	320.0	43.0	51.2	6.88	13	3					{64, 132, 69, 70, 261, 9, 73, 78, 143, 83, 211, 152, 28, 30, 31, 95, 33, 110, 47, 113, 51, 53, 181, 56, 123, 62}	244.0
262	1179	383.175	283.0	75.0	45.28	12.0	13	18					{272, 209, 262, 316}	258.0
263	1185	385.125	198.0	438.0	31.68	70.08	5	-1					{306, 292, 263, 286}	268.0
264	1185	385.125	409.99999999999994	127.0	65.6	20.32	35	-1					-100	-100.0
265	1202	390.65000000000003	211.0	18.0	33.76	2.88	9	-1					-100	-100.0
266	1214	394.55	118.0	453.0	18.88	72.48	4	7					{256, 266, 268, 26, 293, 297, 43, 301, 46, 54, 57, 66, 81, 82, 89, 91, 93, 94, 97, 100, 126, 128, 131, 133, 137, 144, 145, 146, 158, 162, 169, 174, 176, 185, 186, 192, 200, 205, 225, 228, 237, 240, 241, 251}	246.0
267	1221	396.825	247.00000000000003	455.0	39.52	72.8	0	29					-100	-100.0
268	1226	398.45	137.0	458.0	21.92	73.28	4	7					{256, 266, 268, 26, 293, 297, 43, 301, 46, 54, 57, 66, 81, 82, 89, 91, 93, 94, 97, 100, 126, 128, 131, 133, 137, 144, 145, 146, 158, 162, 169, 174, 176, 185, 186, 192, 200, 205, 225, 228, 237, 240, 241, 251}	246.0
269	1231	400.075	227.99999999999997	449.0	36.48	71.84	0	23					-100	-100.0
270	1241	403.325	117.0	415.00000000000006	18.72	66.4	0	7					-100	-100.0
271	1245	404.625	370.0	112.00000000000001	59.2	17.92	14	-1					-100	-100.0
272	1246	404.95	284.0	66.0	45.44	10.56	13	-1					{272, 209, 262, 316}	258.0
273	1246	404.95	264.0	88.0	42.24	14.08	11	26					-100	-100.0
274	1247	405.27500000000003	311.0	97.0	49.76	15.52	13	19					{210, 290, 274, 312}	259.0
275	1254	407.55	340.0	78.0	54.4	12.48	14	27					-100	-100.0
276	1258	408.85	109.00000000000001	361.0	17.44	57.76	3	28					{322, 276}	269.0
277	1259	409.175	90.0	472.0	14.4	75.52	38	9					-100	-100.0
278	1261	409.825	128.0	419.00000000000006	20.48	67.04	4	7					{336, 313, 278}	270.0
279	1273	413.725	398.0	84.0	63.68	13.44	14	6					-100	-100.0
280	1273	413.725	119.0	413.0	19.04	66.08	0	7					-100	-100.0
281	1278	415.35	303.0	109.00000000000001	48.480000000000004	17.44	13	30					{281, 299}	271.0
282	1286	417.95	339.0	6.0	54.24	0.96	32	-1					-100	-100.0
283	1286	417.95	227.0	443.0	36.32	70.88	0	23					-100	-100.0
284	1292	419.90000000000003	346.0	47.0	55.36	7.5200000000000005	32	31					-100	-100.0
285	1293	420.225	344.0	63.0	55.04	10.08	14	31					{288, 314, 330, 285}	272.0
286	1298	421.85	191.0	432.0	30.560000000000002	69.12	5	32					{306, 292, 263, 286}	268.0
287	1305	424.125	227.99999999999997	447.0	36.48	71.52	0	23					-100	-100.0
288	1306	424.45	350.0	67.0	56.0	10.72	14	31					{288, 314, 330, 285}	272.0
289	1308	425.1	225.99999999999997	462.0	36.16	73.92	28	23					{289, 226, 321, 295, 232, 300, 305, 311}	262.0
290	1328	431.6	309.0	90.0	49.44	14.4	13	19					{312, 210, 274, 290}	259.0
291	1335	433.875	229.99999999999997	416.0	36.8	66.56	24	-1					-100	-100.0
292	1336	434.2	186.0	426.0	29.76	68.16	5	32					{306, 292, 263, 286}	268.0
293	1341	435.825	136.0	447.0	21.76	71.52	4	7					{256, 266, 268, 26, 293, 297, 43, 301, 46, 54, 57, 66, 81, 82, 89, 91, 93, 94, 97, 100, 126, 128, 131, 133, 137, 144, 145, 146, 158, 162, 169, 174, 176, 185, 186, 192, 200, 205, 225, 228, 237, 240, 241, 251}	246.0
294	1347	437.77500000000003	267.0	53.0	42.72	8.48	9	-1					-100	-100.0
295	1347	437.77500000000003	223.0	463.99999999999994	35.68	74.24	28	23					{289, 226, 321, 295, 232, 300, 305, 311}	262.0
296	1355	440.375	245.00000000000003	455.0	39.2	72.8	0	29					-100	-100.0
297	1356	440.7	118.0	466.0	18.88	74.56	4	7					{256, 266, 268, 26, 293, 297, 43, 301, 46, 54, 57, 66, 81, 82, 89, 91, 93, 94, 97, 100, 126, 128, 131, 133, 137, 144, 145, 146, 158, 162, 169, 174, 176, 185, 186, 192, 200, 205, 225, 228, 237, 240, 241, 251}	246.0
298	1363	442.975	85.0	324.0	13.6	51.84	42	21					{298, 317, 223}	261.0
299	1370	445.25	299.0	106.0	47.84	16.96	13	30					{281, 299}	271.0
300	1388	451.1	229.99999999999997	465.00000000000006	36.8	74.4	28	23					{289, 226, 321, 295, 232, 300, 305, 311}	262.0
301	1391	452.075	106.0	450.0	16.96	72.0	4	7					{256, 266, 268, 26, 293, 297, 43, 301, 46, 54, 57, 66, 81, 82, 89, 91, 93, 94, 97, 100, 126, 128, 131, 133, 137, 144, 145, 146, 158, 162, 169, 174, 176, 185, 186, 192, 200, 205, 225, 228, 237, 240, 241, 251}	246.0
302	1391	452.075	105.0	488.0	16.8	78.08	4	9					{195, 165, 248, 302}	256.0
303	1393	452.725	271.0	445.0	43.36	71.2	25	-1					{260, 234, 303}	264.0
304	1396	453.7	458.0	193.0	73.28	30.88	36	2					-100	-100.0
305	1409	457.925	235.0	455.99999999999994	37.6	72.96	28	23					{289, 226, 321, 295, 232, 300, 305, 311}	262.0
306	1419	461.175	182.0	419.00000000000006	29.12	67.04	5	32					{306, 292, 263, 286}	268.0
307	1426	463.45	39.0	413.99999999999994	6.24	66.24	3	-1					-100	-100.0
308	1433	465.725	336.0	73.0	53.76	11.68	13	27					{323, 308, 254}	267.0
309	1437	467.02500000000003	488.99999999999994	238.0	78.24	38.08	37	5					-100	-100.0
310	1439	467.675	418.0	112.99999999999999	66.88	18.08	35	-1					-100	-100.0
311	1441	468.325	229.99999999999997	468.0	36.8	74.88	28	23					{289, 226, 321, 295, 232, 300, 305, 311}	262.0
312	1443	468.975	312.0	90.0	49.92	14.4	13	19					{312, 210, 274, 290}	259.0
313	1444	469.3	121.0	417.0	19.36	66.72	4	7					{336, 313, 278}	270.0
314	1456	473.2	353.0	63.0	56.480000000000004	10.08	14	31					{288, 314, 330, 285}	272.0
315	1461	474.825	419.00000000000006	164.0	67.04	26.240000000000002	17	22					-100	-100.0
316	1474	479.05	278.0	76.0	44.480000000000004	12.16	13	18					{272, 209, 262, 316}	258.0
317	1485	482.625	89.0	318.0	14.24	50.88	42	21					{298, 317, 223}	261.0
318	1486	482.95	185.0	465.00000000000006	29.6	74.4	0	13					-100	-100.0
319	1494	485.55	470.0	212.0	75.2	33.92	37	2					-100	-100.0
320	1512	491.40000000000003	105.0	420.0	16.8	67.2	3	7					-100	-100.0
321	1522	494.65000000000003	227.0	454.0	36.32	72.64	28	23					{289, 226, 321, 295, 232, 300, 305, 311}	262.0
322	1527	496.27500000000003	111.00000000000001	362.0	17.76	57.92	3	28					{322, 276}	269.0
323	1535	498.875	326.0	71.0	52.160000000000004	11.36	13	3					{323, 308, 254}	267.0
324	1540	500.5	342.0	55.00000000000001	54.72	8.8	0	31					-100	-100.0
325	1543	501.475	272.0	88.0	43.52	14.08	13	26					{325, 253, 334}	266.0
326	1544	501.8	112.00000000000001	442.0	17.92	70.72	4	7					-100	-100.0
327	1557	506.02500000000003	327.0	5.0	52.32	0.8	33	-1					-100	-100.0
328	1559	506.675	28.000000000000004	18.0	4.48	2.88	1	-1					-100	-100.0
329	1571	510.57500000000005	401.99999999999994	145.0	64.32	23.2	17	16					-100	-100.0
330	1571	510.57500000000005	346.0	68.0	55.36	10.88	14	31					{288, 314, 330, 285}	272.0
331	1572	510.90000000000003	93.0	480.99999999999994	14.88	76.96	38	9					{331, 252}	265.0
332	1573	511.225	109.00000000000001	357.0	17.44	57.120000000000005	0	28					-100	-100.0
333	1586	515.45	164.0	453.0	26.240000000000002	72.48	4	-1					-100	-100.0
334	1589	516.4250000000001	269.0	91.0	43.04	14.56	13	26					{325, 253, 334}	266.0
335	1592	517.4	340.0	52.0	54.4	8.32	0	31					-100	-100.0
336	1594	518.0500000000001	120.0	422.0	19.2	67.52	4	7					{336, 313, 278}	270.0
