# Supplementary material for: Microtubules regulate pancreatic β-cell heterogeneity via spatiotemporal control of insulin secretion hot spots
Source: eLife. 2021 Nov 16;10:e59912. doi: 10.7554/eLife.59912 (PMC8635970; doi:10.7554/eLife.59912)
Supplement: Figure 5—source data 2. [file elife-59912-fig5-data2.zip › Figure 5-source data 1-Python scripts that produce statistical analysis and plots for Figure 5B-F/NOCHigh2/Nocodazole High Islet 13.csv]

	Time (frame)	Time (s)	x (px)	y (px)	x (um)	y (um)	Cell #	Cluster #	Unnamed: 8	Unnamed: 9	File Folder	Noc High 12-10 Plate 3	PairClusterSets	ClusterNum_wrh
0	72	23.400000000000002	78.0	268.0	12.48	42.88	22	-1					-100	-100.0
1	97	31.525000000000002	413.0	250.0	66.08	40.0	0	-1					-100	-100.0
2	194	63.050000000000004	465.00000000000006	281.0	74.4	44.96	26	-1					-100	-100.0
3	214	69.55	71.0	337.0	11.36	53.92	22	1					-100	-100.0
4	266	86.45	458.0	415.00000000000006	73.28	66.4	24	-1					-100	-100.0
5	282	91.65	107.0	276.0	17.12	44.160000000000004	22	2					{5, 23, 10, 11}	294.0
6	308	100.10000000000001	349.0	252.99999999999997	55.84	40.48	11	3					{6, 9, 12, 15}	295.0
7	310	100.75	108.0	288.0	17.28	46.08	22	-1					-100	-100.0
8	338	109.85000000000001	104.0	306.0	16.64	48.96	22	-1					-100	-100.0
9	372	120.9	348.0	257.0	55.68	41.12	11	3					{6, 9, 12, 15}	295.0
10	376	122.2	102.0	274.0	16.32	43.84	22	2					{5, 23, 10, 11}	294.0
11	383	124.47500000000001	95.0	270.0	15.200000000000001	43.2	22	2					{5, 23, 10, 11}	294.0
12	424	137.8	340.0	252.0	54.4	40.32	11	3					{6, 9, 12, 15}	295.0
13	433	140.725	469.00000000000006	335.0	75.04	53.6	13	4					{24, 13}	296.0
14	444	144.3	310.0	291.0	49.6	46.56	18	-1					-100	-100.0
15	445	144.625	351.0	259.0	56.160000000000004	41.44	11	3					{6, 9, 12, 15}	295.0
16	449	145.925	486.00000000000006	298.0	77.76	47.68	13	5					{16, 18, 20, 22, 28, 93, 30, 33, 41, 43, 44, 49, 56, 57}	297.0
17	451	146.57500000000002	331.0	349.0	52.96	55.84	18	6					{17, 51, 19, 101, 94}	298.0
18	457	148.525	479.0	284.0	76.64	45.44	13	5					{16, 18, 20, 22, 28, 93, 30, 33, 41, 43, 44, 49, 56, 57}	297.0
19	461	149.82500000000002	315.0	346.0	50.4	55.36	18	6					{17, 19, 51, 101, 94}	298.0
20	464	150.8	492.0	293.0	78.72	46.88	13	5					{16, 18, 20, 22, 28, 93, 30, 33, 41, 43, 44, 49, 56, 57}	297.0
21	471	153.07500000000002	465.00000000000006	53.0	74.4	8.48	0	-1					-100	-100.0
22	473	153.725	483.0	291.0	77.28	46.56	13	5					{16, 18, 20, 22, 28, 93, 30, 33, 41, 43, 44, 49, 56, 57}	297.0
23	489	158.925	102.0	275.0	16.32	44.0	22	2					{10, 11, 5, 23}	294.0
24	502	163.15	465.00000000000006	339.0	74.4	54.24	13	4					{24, 13}	296.0
25	506	164.45000000000002	383.0	440.00000000000006	61.28	70.4	8	7					{34, 74, 84, 25, 29}	299.0
26	512	166.4	499.0	351.0	79.84	56.160000000000004	13	8					{32, 36, 26}	300.0
27	520	169.0	470.0	384.0	75.2	61.44	24	-1					-100	-100.0
28	530	172.25	493.0	293.0	78.88	46.88	13	5					{16, 18, 20, 22, 28, 93, 30, 33, 41, 43, 44, 49, 56, 57}	297.0
29	537	174.525	383.0	436.00000000000006	61.28	69.76	8	7					{34, 74, 84, 25, 29}	299.0
30	538	174.85	491.0	293.0	78.56	46.88	13	5					{16, 18, 20, 22, 28, 93, 30, 33, 41, 43, 44, 49, 56, 57}	297.0
31	544	176.8	505.99999999999994	302.0	80.96	48.32	13	9					-100	-100.0
32	554	180.05	504.0	346.0	80.64	55.36	13	8					{32, 36, 26}	300.0
33	559	181.675	484.0	297.0	77.44	47.52	13	5					{16, 18, 20, 22, 28, 93, 30, 33, 41, 43, 44, 49, 56, 57}	297.0
34	559	181.675	395.0	438.0	63.2	70.08	8	7					{34, 74, 84, 25, 29}	299.0
35	561	182.32500000000002	290.0	101.0	46.4	16.16	21	10					{97, 35}	301.0
36	567	184.275	494.00000000000006	350.0	79.04	56.0	13	8					{32, 36, 26}	300.0
37	571	185.57500000000002	286.0	437.0	45.76	69.92	6	-1					-100	-100.0
38	577	187.525	454.0	208.0	72.64	33.28	15	-1					-100	-100.0
39	577	187.525	509.99999999999994	216.0	81.6	34.56	26	11					{88, 39}	302.0
40	585	190.125	317.0	385.0	50.72	61.6	6	-1					-100	-100.0
41	587	190.775	499.0	291.0	79.84	46.56	13	5					{16, 18, 20, 22, 28, 93, 30, 33, 41, 43, 44, 49, 56, 57}	297.0
42	590	191.75	504.0	280.0	80.64	44.800000000000004	0	5					-100	-100.0
43	592	192.4	496.0	285.0	79.36	45.6	13	5					{16, 18, 20, 22, 28, 93, 30, 33, 41, 43, 44, 49, 56, 57}	297.0
44	594	193.05	484.99999999999994	288.0	77.6	46.08	13	5					{16, 18, 20, 22, 28, 93, 30, 33, 41, 43, 44, 49, 56, 57}	297.0
45	600	195.0	330.0	484.99999999999994	52.800000000000004	77.6	7	-1					-100	-100.0
46	602	195.65	507.0	332.0	81.12	53.120000000000005	13	12					{53, 46}	303.0
47	606	196.95000000000002	378.0	446.0	60.480000000000004	71.36	7	7					-100	-100.0
48	609	197.925	505.0	360.0	80.8	57.6	13	-1					-100	-100.0
49	611	198.57500000000002	493.0	294.0	78.88	47.04	13	5					{16, 18, 20, 22, 28, 93, 30, 33, 41, 43, 44, 49, 56, 57}	297.0
50	624	202.8	484.0	335.0	77.44	53.6	13	13					{50, 54}	304.0
51	630	204.75	329.0	344.0	52.64	55.04	18	6					{101, 17, 51, 19, 94}	298.0
52	632	205.4	509.0	209.0	81.44	33.44	0	11					-100	-100.0
53	635	206.375	508.0	330.0	81.28	52.800000000000004	13	12					{53, 46}	303.0
54	639	207.675	486.00000000000006	337.0	77.76	53.92	13	13					{50, 54}	304.0
55	642	208.65	509.0	209.0	81.44	33.44	0	11					-100	-100.0
56	646	209.95000000000002	496.0	294.0	79.36	47.04	13	5					{16, 18, 20, 22, 28, 93, 30, 33, 41, 43, 44, 49, 56, 57}	297.0
57	654	212.55	492.0	296.0	78.72	47.36	13	5					{16, 18, 20, 22, 28, 93, 30, 33, 41, 43, 44, 49, 56, 57}	297.0
58	661	214.82500000000002	293.0	388.0	46.88	62.08	6	14					{58, 131}	305.0
59	666	216.45000000000002	314.0	360.0	50.24	57.6	6	15					-100	-100.0
60	667	216.775	497.0	217.0	79.52	34.72	26	11					-100	-100.0
61	672	218.4	373.0	466.0	59.68	74.56	7	16					{98, 71, 78, 82, 116, 150, 61}	306.0
62	672	218.4	478.0	215.0	76.48	34.4	15	17					{170, 62}	307.0
63	675	219.375	511.00000000000006	211.0	81.76	33.76	0	11					-100	-100.0
64	687	223.275	494.00000000000006	257.0	79.04	41.12	26	-1					-100	-100.0
65	701	227.82500000000002	480.0	109.00000000000001	76.8	17.44	27	-1					-100	-100.0
66	707	229.775	511.00000000000006	139.0	81.76	22.240000000000002	0	18					-100	-100.0
67	719	233.675	509.0	182.0	81.44	29.12	0	19					-100	-100.0
68	721	234.32500000000002	305.0	157.0	48.800000000000004	25.12	10	20					{68, 205}	308.0
69	733	238.225	511.00000000000006	142.0	81.76	22.72	0	18					-100	-100.0
70	735	238.875	313.0	376.0	50.08	60.160000000000004	6	21					-100	-100.0
71	736	239.20000000000002	374.0	467.0	59.84	74.72	7	16					{82, 98, 116, 150, 71, 61, 78}	306.0
72	741	240.82500000000002	511.00000000000006	292.0	81.76	46.72	0	-1					-100	-100.0
73	745	242.125	364.0	152.0	58.24	24.32	10	-1					-100	-100.0
74	747	242.775	392.0	441.0	62.72	70.56	8	7					{34, 74, 84, 25, 29}	299.0
75	748	243.1	480.99999999999994	165.0	76.96	26.400000000000002	15	-1					-100	-100.0
76	757	246.025	501.0	279.0	80.16	44.64	0	5					-100	-100.0
77	760	247.0	372.0	140.0	59.52	22.400000000000002	25	22					{89, 90, 155, 77}	309.0
78	761	247.32500000000002	372.0	467.0	59.52	74.72	7	16					{82, 98, 116, 150, 71, 61, 78}	306.0
79	769	249.925	209.0	111.00000000000001	33.44	17.76	31	-1					-100	-100.0
80	770	250.25	509.0	79.0	81.44	12.64	27	-1					-100	-100.0
81	774	251.55	511.00000000000006	142.0	81.76	22.72	0	18					-100	-100.0
82	781	253.82500000000002	371.0	469.00000000000006	59.36	75.04	7	16					{98, 71, 78, 82, 116, 150, 61}	306.0
83	782	254.15	488.99999999999994	99.0	78.24	15.84	27	23					{96, 128, 193, 100, 139, 83, 86, 119, 118}	310.0
84	788	256.1	389.0	434.99999999999994	62.24	69.6	8	-1					{34, 84, 25, 74, 29}	299.0
85	788	256.1	372.0	505.0	59.52	80.8	0	7					-100	-100.0
86	789	256.425	488.99999999999994	103.0	78.24	16.48	27	23					{128, 193, 139, 83, 86, 96, 100, 118, 119}	310.0
87	792	257.40000000000003	486.00000000000006	32.0	77.76	5.12	27	24					{148, 87}	311.0
88	800	260.0	511.00000000000006	225.0	81.76	36.0	26	-1					{88, 39}	302.0
89	800	260.0	372.0	138.0	59.52	22.080000000000002	25	22					{89, 90, 155, 77}	309.0
90	800	260.0	376.0	141.0	60.160000000000004	22.56	25	22					{89, 90, 155, 77}	309.0
91	804	261.3	184.0	423.00000000000006	29.44	67.68	0	-1					-100	-100.0
92	806	261.95	227.0	492.0	36.32	78.72	5	-1					-100	-100.0
93	812	263.90000000000003	487.0	299.0	77.92	47.84	13	5					{16, 18, 20, 22, 28, 93, 30, 33, 41, 43, 44, 49, 56, 57}	297.0
94	813	264.225	328.0	350.0	52.480000000000004	56.0	18	6					{101, 17, 51, 19, 94}	298.0
95	817	265.52500000000003	219.0	508.0	35.04	81.28	5	25					{143, 95}	312.0
96	820	266.5	493.0	91.0	78.88	14.56	27	23					{128, 193, 139, 83, 86, 96, 100, 118, 119}	310.0
97	832	270.40000000000003	293.0	106.0	46.88	16.96	21	10					{97, 35}	301.0
98	834	271.05	371.0	463.99999999999994	59.36	74.24	7	16					{82, 98, 116, 150, 71, 61, 78}	306.0
99	843	273.975	365.0	21.0	58.4	3.36	16	-1					-100	-100.0
100	845	274.625	488.0	85.0	78.08	13.6	27	23					{96, 128, 193, 100, 139, 83, 86, 119, 118}	310.0
101	846	274.95	321.0	351.0	51.36	56.160000000000004	18	6					{17, 51, 19, 101, 94}	298.0
102	850	276.25	445.0	7.000000000000001	71.2	1.12	0	-1					-100	-100.0
103	853	277.225	501.0	172.0	80.16	27.52	15	-1					-100	-100.0
104	853	277.225	327.0	132.0	52.32	21.12	0	26					-100	-100.0
105	861	279.825	317.0	134.0	50.72	21.44	21	-1					-100	-100.0
106	863	280.475	413.99999999999994	479.0	66.24	76.64	14	-1					-100	-100.0
107	864	280.8	413.99999999999994	64.0	66.24	10.24	19	-1					-100	-100.0
108	870	282.75	504.0	267.0	80.64	42.72	26	-1					-100	-100.0
109	874	284.05	395.0	484.0	63.2	77.44	0	27					-100	-100.0
110	875	284.375	217.0	139.0	34.72	22.240000000000002	31	28					{117, 230, 152, 201, 110}	313.0
111	885	287.625	344.0	2.0	55.04	0.32	0	29					-100	-100.0
112	887	288.27500000000003	158.0	145.0	25.28	23.2	29	30					{138, 142, 112, 177, 147, 120, 217}	314.0
113	893	290.225	482.0	247.00000000000003	77.12	39.52	26	-1					-100	-100.0
114	893	290.225	345.0	1.0	55.2	0.16	0	29					-100	-100.0
115	896	291.2	511.00000000000006	133.0	81.76	21.28	0	18					-100	-100.0
116	903	293.475	370.0	465.00000000000006	59.2	74.4	7	16					{82, 98, 116, 150, 71, 61, 78}	306.0
117	905	294.125	216.0	144.0	34.56	23.04	31	28					{230, 201, 110, 117, 152}	313.0
118	907	294.77500000000003	494.00000000000006	91.0	79.04	14.56	27	23					{96, 128, 193, 100, 139, 83, 86, 119, 118}	310.0
119	910	295.75	493.0	99.0	78.88	15.84	27	23					{96, 128, 193, 100, 139, 83, 86, 119, 118}	310.0
120	912	296.40000000000003	152.0	147.0	24.32	23.52	29	30					{138, 142, 112, 177, 147, 120, 217}	314.0
121	913	296.725	350.0	6.0	56.0	0.96	0	29					-100	-100.0
122	914	297.05	409.99999999999994	26.0	65.6	4.16	19	-1					-100	-100.0
123	915	297.375	229.0	84.0	36.64	13.44	30	-1					-100	-100.0
124	917	298.02500000000003	195.0	111.00000000000001	31.2	17.76	30	-1					-100	-100.0
125	920	299.0	186.0	118.0	29.76	18.88	31	31					-100	-100.0
126	922	299.65000000000003	151.0	157.0	24.16	25.12	29	-1					-100	-100.0
127	925	300.625	165.0	122.0	26.400000000000002	19.52	30	23					-100	-100.0
128	925	300.625	494.00000000000006	94.0	79.04	15.040000000000001	27	32					{96, 128, 193, 100, 139, 83, 86, 119, 118}	310.0
129	926	300.95	511.00000000000006	171.0	81.76	27.36	0	19					-100	-100.0
130	930	302.25	511.00000000000006	178.0	81.76	28.48	0	19					-100	-100.0
131	942	306.15000000000003	296.0	384.0	47.36	61.44	6	14					{58, 131}	305.0
132	944	306.8	405.0	509.99999999999994	64.8	81.6	14	-1					-100	-100.0
133	947	307.77500000000003	111.00000000000001	157.0	17.76	25.12	29	9					{133, 158}	315.0
134	947	307.77500000000003	511.00000000000006	303.0	81.76	48.480000000000004	0	33					-100	-100.0
135	953	309.725	504.0	211.0	80.64	33.76	0	11					-100	-100.0
136	957	311.02500000000003	162.0	129.0	25.92	20.64	29	32					-100	-100.0
137	963	312.975	326.0	131.0	52.160000000000004	20.96	21	26					{137, 196}	316.0
138	965	313.625	134.0	155.0	21.44	24.8	29	30					{138, 142, 112, 177, 147, 120, 217}	314.0
139	967	314.27500000000003	490.00000000000006	91.0	78.4	14.56	27	23					{96, 128, 193, 100, 139, 83, 86, 119, 118}	310.0
140	970	315.25	262.0	98.0	41.92	15.68	31	34					{140, 166}	317.0
141	972	315.90000000000003	287.0	119.0	45.92	19.04	21	-1					-100	-100.0
142	974	316.55	166.0	146.0	26.560000000000002	23.36	29	30					{138, 142, 112, 177, 147, 120, 217}	314.0
143	978	317.85	225.99999999999997	505.0	36.16	80.8	5	25					{143, 95}	312.0
144	981	318.825	196.0	142.0	31.36	22.72	31	35					{163, 195, 168, 144, 178, 179, 157}	318.0
145	984	319.8	483.0	191.0	77.28	30.560000000000002	15	-1					-100	-100.0
146	986	320.45	182.0	32.0	29.12	5.12	30	36					{192, 176, 146, 174, 238}	319.0
147	987	320.77500000000003	146.0	147.0	23.36	23.52	29	30					{138, 142, 112, 177, 147, 120, 217}	314.0
148	994	323.05	486.00000000000006	31.0	77.76	4.96	27	24					{148, 87}	311.0
149	997	324.02500000000003	339.0	139.0	54.24	22.240000000000002	10	-1					-100	-100.0
150	1000	325.0	372.0	458.0	59.52	73.28	7	16					{98, 71, 78, 82, 116, 150, 61}	306.0
151	1000	325.0	170.0	28.000000000000004	27.2	4.48	0	36					-100	-100.0
152	1003	325.975	217.0	137.0	34.72	21.92	31	28					{230, 201, 110, 117, 152}	313.0
153	1010	328.25	240.0	122.0	38.4	19.52	31	-1					-100	-100.0
154	1016	330.2	432.0	22.0	69.12	3.52	19	-1					-100	-100.0
155	1016	330.2	376.0	136.0	60.160000000000004	21.76	25	22					{89, 90, 155, 77}	309.0
156	1017	330.52500000000003	461.00000000000006	222.00000000000003	73.76	35.52	0	-1					-100	-100.0
157	1017	330.52500000000003	194.0	142.0	31.04	22.72	31	35					{163, 195, 168, 144, 178, 179, 157}	318.0
158	1023	332.475	103.0	156.0	16.48	24.96	29	33					{133, 158}	315.0
159	1026	333.45	399.0	167.0	63.84	26.72	25	37					{224, 159}	320.0
160	1031	335.075	479.0	17.0	76.64	2.72	27	-1					-100	-100.0
161	1031	335.075	183.0	117.0	29.28	18.72	30	31					-100	-100.0
162	1040	338.0	247.00000000000003	463.0	39.52	74.08	6	38					{162, 221}	321.0
163	1041	338.325	198.0	141.0	31.68	22.56	31	35					{163, 195, 168, 144, 178, 179, 157}	318.0
164	1047	340.27500000000003	503.0	213.0	80.48	34.08	0	11					-100	-100.0
165	1053	342.225	246.0	85.0	39.36	13.6	31	-1					-100	-100.0
166	1058	343.85	262.0	99.0	41.92	15.84	31	34					{140, 166}	317.0
167	1062	345.15000000000003	250.99999999999997	100.0	40.16	16.0	31	-1					-100	-100.0
168	1065	346.125	188.0	139.0	30.080000000000002	22.240000000000002	31	35					{163, 195, 168, 144, 178, 179, 157}	318.0
169	1066	346.45	114.99999999999999	37.0	18.4	5.92	17	-1					-100	-100.0
170	1067	346.77500000000003	476.99999999999994	212.0	76.32	33.92	15	17					{170, 62}	307.0
171	1071	348.075	511.00000000000006	189.0	81.76	30.240000000000002	0	19					-100	-100.0
172	1089	353.925	420.0	178.0	67.2	28.48	25	-1					-100	-100.0
173	1089	353.925	225.99999999999997	51.0	36.16	8.16	30	-1					-100	-100.0
174	1092	354.90000000000003	172.0	32.0	27.52	5.12	30	36					{192, 176, 146, 174, 238}	319.0
175	1095	355.875	247.00000000000003	42.0	39.52	6.72	0	39					-100	-100.0
176	1096	356.2	168.0	32.0	26.88	5.12	30	36					{192, 176, 146, 174, 238}	319.0
177	1099	357.175	169.0	145.0	27.04	23.2	29	30					{138, 142, 112, 177, 147, 120, 217}	314.0
178	1104	358.8	184.0	142.0	29.44	22.72	31	35					{163, 195, 168, 144, 178, 179, 157}	318.0
179	1112	361.40000000000003	200.0	140.0	32.0	22.400000000000002	31	35					{163, 195, 168, 144, 178, 179, 157}	318.0
180	1114	362.05	355.0	1.0	56.800000000000004	0.16	0	29					-100	-100.0
181	1115	362.375	243.00000000000003	44.0	38.88	7.04	30	39					{181, 183}	322.0
182	1117	363.02500000000003	84.0	0.0	13.44	0.0	0	-1					-100	-100.0
183	1126	365.95	242.0	43.0	38.72	6.88	30	39					{181, 183}	322.0
184	1127	366.27500000000003	329.0	134.0	52.64	21.44	0	26					-100	-100.0
185	1130	367.25	183.0	131.0	29.28	20.96	31	40					{185, 243}	323.0
186	1134	368.55	288.0	450.0	46.08	72.0	0	-1					-100	-100.0
187	1144	371.8	364.0	476.99999999999994	58.24	76.32	7	-1					-100	-100.0
188	1145	372.125	511.00000000000006	202.99999999999997	81.76	32.48	0	11					-100	-100.0
189	1146	372.45	240.0	39.0	38.4	6.24	0	39					-100	-100.0
190	1147	372.77500000000003	335.0	1.0	53.6	0.16	0	-1					-100	-100.0
191	1150	373.75	237.0	475.0	37.92	76.0	5	-1					-100	-100.0
192	1167	379.27500000000003	173.0	33.0	27.68	5.28	30	36					{176, 192, 146, 238, 174}	319.0
193	1180	383.5	491.0	112.00000000000001	78.56	17.92	27	-1					{96, 128, 193, 100, 139, 83, 86, 119, 118}	310.0
194	1189	386.425	511.00000000000006	204.0	81.76	32.64	0	11					-100	-100.0
195	1189	386.425	202.0	141.0	32.32	22.56	31	35					{163, 195, 168, 144, 178, 179, 157}	318.0
196	1194	388.05	328.0	127.0	52.480000000000004	20.32	21	26					{137, 196}	316.0
197	1204	391.3	478.0	199.0	76.48	31.84	15	-1					-100	-100.0
198	1210	393.25	509.99999999999994	206.0	81.6	32.96	0	11					-100	-100.0
199	1226	398.45	490.00000000000006	206.99999999999997	78.4	33.12	15	3					-100	-100.0
200	1226	398.45	347.0	249.00000000000003	55.52	39.84	11	11					{225, 226, 241, 200}	324.0
201	1226	398.45	215.0	139.0	34.4	22.240000000000002	31	28					{117, 230, 152, 201, 110}	313.0
202	1231	400.075	497.0	208.0	79.52	33.28	0	11					-100	-100.0
203	1233	400.725	349.0	217.0	55.84	34.72	10	41					{209, 212, 213, 203, 207}	325.0
204	1250	406.25	355.0	303.0	56.800000000000004	48.480000000000004	11	-1					-100	-100.0
205	1263	410.475	301.0	162.0	48.160000000000004	25.92	10	20					{68, 205}	308.0
206	1271	413.075	346.0	334.0	55.36	53.44	0	-1					-100	-100.0
207	1278	415.35	348.0	218.00000000000003	55.68	34.88	10	41					{209, 212, 213, 203, 207}	325.0
208	1286	417.95	509.99999999999994	206.99999999999997	81.6	33.12	0	11					-100	-100.0
209	1290	419.25	348.0	219.0	55.68	35.04	10	41					{209, 212, 213, 203, 207}	325.0
210	1291	419.575	359.0	214.0	57.44	34.24	10	41					-100	-100.0
211	1294	420.55	174.0	143.0	27.84	22.88	31	30					-100	-100.0
212	1299	422.175	348.0	219.0	55.68	35.04	10	41					{209, 212, 213, 203, 207}	325.0
213	1301	422.825	344.0	220.00000000000003	55.04	35.2	10	41					{209, 212, 213, 203, 207}	325.0
214	1312	426.40000000000003	509.99999999999994	206.0	81.6	32.96	0	11					-100	-100.0
215	1321	429.325	355.0	222.00000000000003	56.800000000000004	35.52	0	41					-100	-100.0
216	1323	429.975	493.0	223.0	78.88	35.68	26	11					-100	-100.0
217	1351	439.075	139.0	150.0	22.240000000000002	24.0	29	30					{138, 142, 112, 177, 147, 120, 217}	314.0
218	1362	442.65000000000003	321.0	376.0	51.36	60.160000000000004	6	21					-100	-100.0
219	1371	445.575	498.00000000000006	344.0	79.68	55.04	13	8					{219, 235}	326.0
220	1373	446.225	497.0	211.0	79.52	33.76	0	11					-100	-100.0
221	1381	448.825	249.00000000000003	459.0	39.84	73.44	6	38					{162, 221}	321.0
222	1383	449.475	313.0	361.0	50.08	57.76	6	15					-100	-100.0
223	1384	449.8	338.0	345.0	54.08	55.2	0	6					-100	-100.0
224	1398	454.35	405.99999999999994	172.0	64.96	27.52	25	3					{224, 159}	320.0
225	1398	454.35	343.0	252.0	54.88	40.32	11	37					{225, 241, 226, 200}	324.0
226	1410	458.25	349.0	236.0	55.84	37.76	11	42					{225, 241, 226, 200}	324.0
227	1413	459.225	76.0	335.0	12.16	53.6	22	1					-100	-100.0
228	1414	459.55	398.0	479.0	63.68	76.64	0	27					-100	-100.0
229	1427	463.77500000000003	295.0	459.99999999999994	47.2	73.6	7	-1					-100	-100.0
230	1436	466.7	222.00000000000003	134.0	35.52	21.44	31	28					{117, 230, 152, 201, 110}	313.0
231	1440	468.0	511.00000000000006	174.0	81.76	27.84	0	19					-100	-100.0
232	1444	469.3	323.0	364.0	51.68	58.24	0	-1					-100	-100.0
233	1486	482.95	405.0	199.0	64.8	31.84	25	-1					-100	-100.0
234	1495	485.875	269.0	132.0	43.04	21.12	31	-1					-100	-100.0
235	1515	492.375	496.0	337.0	79.36	53.92	13	8					{219, 235}	326.0
236	1532	497.90000000000003	288.0	415.00000000000006	46.08	66.4	6	-1					-100	-100.0
237	1534	498.55	375.0	241.0	60.0	38.56	11	-1					-100	-100.0
238	1545	502.125	179.0	34.0	28.64	5.44	30	36					{192, 176, 146, 174, 238}	319.0
239	1548	503.1	478.0	145.0	76.48	23.2	15	-1					-100	-100.0
240	1558	506.35	317.0	206.99999999999997	50.72	33.12	10	-1					-100	-100.0
241	1566	508.95000000000005	348.0	240.0	55.68	38.4	11	42					{225, 226, 241, 200}	324.0
242	1577	512.525	213.0	511.00000000000006	34.08	81.76	5	25					-100	-100.0
243	1591	517.075	182.0	130.0	29.12	20.8	31	40					{185, 243}	323.0
244	1598	519.35	505.99999999999994	181.0	80.96	28.96	15	19					-100	-100.0
