# Supplementary material for: Microtubules regulate pancreatic β-cell heterogeneity via spatiotemporal control of insulin secretion hot spots
Source: eLife. 2021 Nov 16;10:e59912. doi: 10.7554/eLife.59912 (PMC8635970; doi:10.7554/eLife.59912)
Supplement: Figure 5—source data 2. [file elife-59912-fig5-data2.zip › Figure 5-source data 1-Python scripts that produce statistical analysis and plots for Figure 5B-F/NOCHigh2/Nocodazole High Islet 14.csv]

	Time (frame)	Time (s)	x (px)	y (px)	x (um)	y (um)	Cell #	Cluster #	Unnamed: 8	Unnamed: 9	File Folder	Noc High 12-16 Plate 5	PairClusterSets	ClusterNum_wrh
0	8	2.6	355.0	404.0	56.800000000000004	64.64	16	1					{0, 3, 4, 5, 7, 8, 12, 14, 16, 18, 22, 279, 23, 26, 27, 28, 29, 32, 33, 35, 37, 39, 40, 41, 42, 44, 45, 47, 48, 49, 50, 51, 52, 54, 55, 56, 57, 58, 59, 60, 313, 62, 65, 67, 68, 69, 323, 327, 72, 73, 77, 78, 81, 82, 85, 94, 95, 96, 99, 102, 103, 359, 105, 107, 108, 110, 112, 114, 117, 118, 119, 374, 126, 135, 136, 140, 397, 142, 399, 145, 401, 148, 154, 155, 173, 174, 176, 177, 180, 182, 447, 201,…	328.0
1	9	2.9250000000000003	235.0	374.0	37.6	59.84	0	2					-100	-100.0
2	14	4.55	343.0	426.0	54.88	68.16	19	1					{2, 70, 111, 178, 150}	329.0
3	21	6.825	385.0	397.0	61.6	63.52	16	1					{0, 3, 4, 5, 7, 8, 12, 14, 16, 18, 22, 23, 26, 27, 28, 29, 32, 33, 35, 37, 39, 40, 41, 42, 44, 45, 47, 48, 49, 50, 51, 52, 54, 55, 56, 57, 58, 59, 60, 62, 65, 67, 68, 69, 72, 73, 77, 78, 81, 82, 85, 94, 95, 96, 99, 102, 103, 105, 107, 108, 110, 112, 114, 117, 118, 119, 126, 135, 136, 140, 142, 145, 148, 154, 155, 173, 174, 176, 177, 180, 182, 201, 205, 206, 221, 228, 279, 313, 323, 327, 359, 374,…	328.0
4	24	7.800000000000001	352.0	397.0	56.32	63.52	16	1					{0, 3, 4, 5, 7, 8, 12, 14, 16, 18, 22, 23, 26, 27, 28, 29, 32, 33, 35, 37, 39, 40, 41, 42, 44, 45, 47, 48, 49, 50, 51, 52, 54, 55, 56, 57, 58, 59, 60, 62, 65, 67, 68, 69, 72, 73, 77, 78, 81, 82, 85, 94, 95, 96, 99, 102, 103, 105, 107, 108, 110, 112, 114, 117, 118, 119, 126, 135, 136, 140, 142, 145, 148, 154, 155, 173, 174, 176, 177, 180, 182, 201, 205, 206, 221, 228, 279, 313, 323, 327, 359, 374,…	328.0
5	25	8.125	384.0	409.0	61.44	65.44	16	1					{0, 3, 4, 5, 7, 8, 12, 14, 16, 18, 22, 23, 26, 27, 28, 29, 32, 33, 35, 37, 39, 40, 41, 42, 44, 45, 47, 48, 49, 50, 51, 52, 54, 55, 56, 57, 58, 59, 60, 62, 65, 67, 68, 69, 72, 73, 77, 78, 81, 82, 85, 94, 95, 96, 99, 102, 103, 105, 107, 108, 110, 112, 114, 117, 118, 119, 126, 135, 136, 140, 142, 145, 148, 154, 155, 173, 174, 176, 177, 180, 182, 201, 205, 206, 221, 228, 279, 313, 323, 327, 359, 374,…	328.0
6	31	10.075000000000001	161.0	282.0	25.76	45.12	37	3					{197, 6, 181}	330.0
7	33	10.725	361.0	396.0	57.76	63.36	16	1					{0, 3, 4, 5, 7, 8, 12, 14, 16, 18, 22, 23, 26, 27, 28, 29, 32, 33, 35, 37, 39, 40, 41, 42, 44, 45, 47, 48, 49, 50, 51, 52, 54, 55, 56, 57, 58, 59, 60, 62, 65, 67, 68, 69, 72, 73, 77, 78, 81, 82, 85, 94, 95, 96, 99, 102, 103, 105, 107, 108, 110, 112, 114, 117, 118, 119, 126, 135, 136, 140, 142, 145, 148, 154, 155, 173, 174, 176, 177, 180, 182, 201, 205, 206, 221, 228, 279, 313, 323, 327, 359, 374,…	328.0
8	34	11.05	355.0	399.0	56.800000000000004	63.84	16	1					{0, 3, 4, 5, 7, 8, 12, 14, 16, 18, 22, 23, 26, 27, 28, 29, 32, 33, 35, 37, 39, 40, 41, 42, 44, 45, 47, 48, 49, 50, 51, 52, 54, 55, 56, 57, 58, 59, 60, 62, 65, 67, 68, 69, 72, 73, 77, 78, 81, 82, 85, 94, 95, 96, 99, 102, 103, 105, 107, 108, 110, 112, 114, 117, 118, 119, 126, 135, 136, 140, 142, 145, 148, 154, 155, 173, 174, 176, 177, 180, 182, 201, 205, 206, 221, 228, 279, 313, 323, 327, 359, 374,…	328.0
9	34	11.05	250.99999999999997	393.0	40.16	62.88	7	2					{193, 199, 9, 74, 139, 79, 19, 25, 63}	331.0
10	34	11.05	480.99999999999994	131.0	76.96	20.96	22	4					-100	-100.0
11	36	11.700000000000001	236.0	366.0	37.76	58.56	0	2					-100	-100.0
12	42	13.65	356.0	390.0	56.96	62.4	16	1					{0, 3, 4, 5, 7, 8, 12, 14, 16, 18, 22, 23, 26, 27, 28, 29, 32, 33, 35, 37, 39, 40, 41, 42, 44, 45, 47, 48, 49, 50, 51, 52, 54, 55, 56, 57, 58, 59, 60, 62, 65, 67, 68, 69, 72, 73, 77, 78, 81, 82, 85, 94, 95, 96, 99, 102, 103, 105, 107, 108, 110, 112, 114, 117, 118, 119, 126, 135, 136, 140, 142, 145, 148, 154, 155, 173, 174, 176, 177, 180, 182, 201, 205, 206, 221, 228, 279, 313, 323, 327, 359, 374,…	328.0
13	45	14.625	390.0	409.0	62.4	65.44	0	1					-100	-100.0
14	46	14.950000000000001	374.0	401.99999999999994	59.84	64.32	16	1					{0, 3, 4, 5, 7, 8, 12, 14, 16, 18, 22, 23, 26, 27, 28, 29, 32, 33, 35, 37, 39, 40, 41, 42, 44, 45, 47, 48, 49, 50, 51, 52, 54, 55, 56, 57, 58, 59, 60, 62, 65, 67, 68, 69, 72, 73, 77, 78, 81, 82, 85, 94, 95, 96, 99, 102, 103, 105, 107, 108, 110, 112, 114, 117, 118, 119, 126, 135, 136, 140, 142, 145, 148, 154, 155, 173, 174, 176, 177, 180, 182, 201, 205, 206, 221, 228, 279, 313, 323, 327, 359, 374,…	328.0
15	48	15.600000000000001	258.0	375.0	41.28	60.0	7	5					{36, 20, 15}	332.0
16	49	15.925	363.0	396.0	58.08	63.36	16	1					{0, 3, 4, 5, 7, 8, 12, 14, 16, 18, 22, 23, 26, 27, 28, 29, 32, 33, 35, 37, 39, 40, 41, 42, 44, 45, 47, 48, 49, 50, 51, 52, 54, 55, 56, 57, 58, 59, 60, 62, 65, 67, 68, 69, 72, 73, 77, 78, 81, 82, 85, 94, 95, 96, 99, 102, 103, 105, 107, 108, 110, 112, 114, 117, 118, 119, 126, 135, 136, 140, 142, 145, 148, 154, 155, 173, 174, 176, 177, 180, 182, 201, 205, 206, 221, 228, 279, 313, 323, 327, 359, 374,…	328.0
17	54	17.55	341.0	409.99999999999994	54.56	65.6	0	1					-100	-100.0
18	55	17.875	353.0	368.0	56.480000000000004	58.88	16	1					{0, 3, 4, 5, 7, 8, 12, 14, 16, 18, 22, 23, 26, 27, 28, 29, 32, 33, 35, 37, 39, 40, 41, 42, 44, 45, 47, 48, 49, 50, 51, 52, 54, 55, 56, 57, 58, 59, 60, 62, 65, 67, 68, 69, 72, 73, 77, 78, 81, 82, 85, 94, 95, 96, 99, 102, 103, 105, 107, 108, 110, 112, 114, 117, 118, 119, 126, 135, 136, 140, 142, 145, 148, 154, 155, 173, 174, 176, 177, 180, 182, 201, 205, 206, 221, 228, 279, 313, 323, 327, 359, 374,…	328.0
19	56	18.2	241.0	391.0	38.56	62.56	7	2					{193, 199, 9, 74, 139, 79, 19, 25, 63}	331.0
20	57	18.525000000000002	265.0	365.0	42.4	58.4	7	5					{36, 20, 15}	332.0
21	60	19.5	166.0	245.00000000000003	26.560000000000002	39.2	38	6					{130, 198, 329, 143, 208, 209, 211, 468, 21, 214, 217, 346, 159, 161, 162, 101, 367, 368}	333.0
22	63	20.475	353.0	398.0	56.480000000000004	63.68	16	1					{0, 3, 4, 5, 7, 8, 12, 14, 16, 18, 22, 23, 26, 27, 28, 29, 32, 33, 35, 37, 39, 40, 41, 42, 44, 45, 47, 48, 49, 50, 51, 52, 54, 55, 56, 57, 58, 59, 60, 62, 65, 67, 68, 69, 72, 73, 77, 78, 81, 82, 85, 94, 95, 96, 99, 102, 103, 105, 107, 108, 110, 112, 114, 117, 118, 119, 126, 135, 136, 140, 142, 145, 148, 154, 155, 173, 174, 176, 177, 180, 182, 201, 205, 206, 221, 228, 279, 313, 323, 327, 359, 374,…	328.0
23	63	20.475	377.0	388.0	60.32	62.08	16	1					{0, 3, 4, 5, 7, 8, 12, 14, 16, 18, 22, 23, 26, 27, 28, 29, 32, 33, 35, 37, 39, 40, 41, 42, 44, 45, 47, 48, 49, 50, 51, 52, 54, 55, 56, 57, 58, 59, 60, 62, 65, 67, 68, 69, 72, 73, 77, 78, 81, 82, 85, 94, 95, 96, 99, 102, 103, 105, 107, 108, 110, 112, 114, 117, 118, 119, 126, 135, 136, 140, 142, 145, 148, 154, 155, 173, 174, 176, 177, 180, 182, 201, 205, 206, 221, 228, 279, 313, 323, 327, 359, 374,…	328.0
24	69	22.425	229.99999999999997	371.0	36.8	59.36	36	2					{38, 104, 109, 116, 53, 24, 190, 216}	334.0
25	70	22.75	250.0	390.0	40.0	62.4	7	2					{193, 199, 9, 74, 139, 79, 19, 25, 63}	331.0
26	76	24.7	381.0	412.0	60.96	65.92	16	1					{0, 3, 4, 5, 7, 8, 12, 14, 16, 18, 22, 23, 26, 27, 28, 29, 32, 33, 35, 37, 39, 40, 41, 42, 44, 45, 47, 48, 49, 50, 51, 52, 54, 55, 56, 57, 58, 59, 60, 62, 65, 67, 68, 69, 72, 73, 77, 78, 81, 82, 85, 94, 95, 96, 99, 102, 103, 105, 107, 108, 110, 112, 114, 117, 118, 119, 126, 135, 136, 140, 142, 145, 148, 154, 155, 173, 174, 176, 177, 180, 182, 201, 205, 206, 221, 228, 279, 313, 323, 327, 359, 374,…	328.0
27	79	25.675	364.0	390.0	58.24	62.4	16	1					{0, 3, 4, 5, 7, 8, 12, 14, 16, 18, 22, 23, 26, 27, 28, 29, 32, 33, 35, 37, 39, 40, 41, 42, 44, 45, 47, 48, 49, 50, 51, 52, 54, 55, 56, 57, 58, 59, 60, 62, 65, 67, 68, 69, 72, 73, 77, 78, 81, 82, 85, 94, 95, 96, 99, 102, 103, 105, 107, 108, 110, 112, 114, 117, 118, 119, 126, 135, 136, 140, 142, 145, 148, 154, 155, 173, 174, 176, 177, 180, 182, 201, 205, 206, 221, 228, 279, 313, 323, 327, 359, 374,…	328.0
28	83	26.975	380.0	398.0	60.800000000000004	63.68	16	1					{0, 3, 4, 5, 7, 8, 12, 14, 16, 18, 22, 23, 26, 27, 28, 29, 32, 33, 35, 37, 39, 40, 41, 42, 44, 45, 47, 48, 49, 50, 51, 52, 54, 55, 56, 57, 58, 59, 60, 62, 65, 67, 68, 69, 72, 73, 77, 78, 81, 82, 85, 94, 95, 96, 99, 102, 103, 105, 107, 108, 110, 112, 114, 117, 118, 119, 126, 135, 136, 140, 142, 145, 148, 154, 155, 173, 174, 176, 177, 180, 182, 201, 205, 206, 221, 228, 279, 313, 323, 327, 359, 374,…	328.0
29	85	27.625	362.0	396.0	57.92	63.36	16	1					{0, 3, 4, 5, 7, 8, 12, 14, 16, 18, 22, 23, 26, 27, 28, 29, 32, 33, 35, 37, 39, 40, 41, 42, 44, 45, 47, 48, 49, 50, 51, 52, 54, 55, 56, 57, 58, 59, 60, 62, 65, 67, 68, 69, 72, 73, 77, 78, 81, 82, 85, 94, 95, 96, 99, 102, 103, 105, 107, 108, 110, 112, 114, 117, 118, 119, 126, 135, 136, 140, 142, 145, 148, 154, 155, 173, 174, 176, 177, 180, 182, 201, 205, 206, 221, 228, 279, 313, 323, 327, 359, 374,…	328.0
30	90	29.25	168.0	269.0	26.88	43.04	37	-1					-100	-100.0
31	90	29.25	234.0	388.0	37.44	62.08	0	2					-100	-100.0
32	91	29.575	384.0	399.0	61.44	63.84	16	1					{0, 3, 4, 5, 7, 8, 12, 14, 16, 18, 22, 23, 26, 27, 28, 29, 32, 33, 35, 37, 39, 40, 41, 42, 44, 45, 47, 48, 49, 50, 51, 52, 54, 55, 56, 57, 58, 59, 60, 62, 65, 67, 68, 69, 72, 73, 77, 78, 81, 82, 85, 94, 95, 96, 99, 102, 103, 105, 107, 108, 110, 112, 114, 117, 118, 119, 126, 135, 136, 140, 142, 145, 148, 154, 155, 173, 174, 176, 177, 180, 182, 201, 205, 206, 221, 228, 279, 313, 323, 327, 359, 374,…	328.0
33	92	29.900000000000002	380.0	405.0	60.800000000000004	64.8	16	1					{0, 3, 4, 5, 7, 8, 12, 14, 16, 18, 22, 23, 26, 27, 28, 29, 32, 33, 35, 37, 39, 40, 41, 42, 44, 45, 47, 48, 49, 50, 51, 52, 54, 55, 56, 57, 58, 59, 60, 62, 65, 67, 68, 69, 72, 73, 77, 78, 81, 82, 85, 94, 95, 96, 99, 102, 103, 105, 107, 108, 110, 112, 114, 117, 118, 119, 126, 135, 136, 140, 142, 145, 148, 154, 155, 173, 174, 176, 177, 180, 182, 201, 205, 206, 221, 228, 279, 313, 323, 327, 359, 374,…	328.0
34	94	30.55	392.0	415.00000000000006	62.72	66.4	21	1					{34, 106}	335.0
35	95	30.875	347.0	395.0	55.52	63.2	16	1					{0, 3, 4, 5, 7, 8, 12, 14, 16, 18, 22, 23, 26, 27, 28, 29, 32, 33, 35, 37, 39, 40, 41, 42, 44, 45, 47, 48, 49, 50, 51, 52, 54, 55, 56, 57, 58, 59, 60, 62, 65, 67, 68, 69, 72, 73, 77, 78, 81, 82, 85, 94, 95, 96, 99, 102, 103, 105, 107, 108, 110, 112, 114, 117, 118, 119, 126, 135, 136, 140, 142, 145, 148, 154, 155, 173, 174, 176, 177, 180, 182, 201, 205, 206, 221, 228, 279, 313, 323, 327, 359, 374,…	328.0
36	96	31.200000000000003	262.0	368.0	41.92	58.88	7	5					{20, 36, 15}	332.0
37	98	31.85	378.0	413.99999999999994	60.480000000000004	66.24	16	1					{0, 3, 4, 5, 7, 8, 12, 14, 16, 18, 22, 23, 26, 27, 28, 29, 32, 33, 35, 37, 39, 40, 41, 42, 44, 45, 47, 48, 49, 50, 51, 52, 54, 55, 56, 57, 58, 59, 60, 62, 65, 67, 68, 69, 72, 73, 77, 78, 81, 82, 85, 94, 95, 96, 99, 102, 103, 105, 107, 108, 110, 112, 114, 117, 118, 119, 126, 135, 136, 140, 142, 145, 148, 154, 155, 173, 174, 176, 177, 180, 182, 201, 205, 206, 221, 228, 279, 313, 323, 327, 359, 374,…	328.0
38	101	32.825	231.99999999999997	364.0	37.12	58.24	36	2					{38, 104, 109, 116, 53, 24, 190, 216}	334.0
39	104	33.800000000000004	368.0	405.0	58.88	64.8	16	1					{0, 3, 4, 5, 7, 8, 12, 14, 16, 18, 22, 23, 26, 27, 28, 29, 32, 33, 35, 37, 39, 40, 41, 42, 44, 45, 47, 48, 49, 50, 51, 52, 54, 55, 56, 57, 58, 59, 60, 62, 65, 67, 68, 69, 72, 73, 77, 78, 81, 82, 85, 94, 95, 96, 99, 102, 103, 105, 107, 108, 110, 112, 114, 117, 118, 119, 126, 135, 136, 140, 142, 145, 148, 154, 155, 173, 174, 176, 177, 180, 182, 201, 205, 206, 221, 228, 279, 313, 323, 327, 359, 374,…	328.0
40	108	35.1	375.0	409.99999999999994	60.0	65.6	16	1					{0, 3, 4, 5, 7, 8, 12, 14, 16, 18, 22, 23, 26, 27, 28, 29, 32, 33, 35, 37, 39, 40, 41, 42, 44, 45, 47, 48, 49, 50, 51, 52, 54, 55, 56, 57, 58, 59, 60, 62, 65, 67, 68, 69, 72, 73, 77, 78, 81, 82, 85, 94, 95, 96, 99, 102, 103, 105, 107, 108, 110, 112, 114, 117, 118, 119, 126, 135, 136, 140, 142, 145, 148, 154, 155, 173, 174, 176, 177, 180, 182, 201, 205, 206, 221, 228, 279, 313, 323, 327, 359, 374,…	328.0
41	110	35.75	369.0	409.0	59.04	65.44	16	1					{0, 3, 4, 5, 7, 8, 12, 14, 16, 18, 22, 23, 26, 27, 28, 29, 32, 33, 35, 37, 39, 40, 41, 42, 44, 45, 47, 48, 49, 50, 51, 52, 54, 55, 56, 57, 58, 59, 60, 62, 65, 67, 68, 69, 72, 73, 77, 78, 81, 82, 85, 94, 95, 96, 99, 102, 103, 105, 107, 108, 110, 112, 114, 117, 118, 119, 126, 135, 136, 140, 142, 145, 148, 154, 155, 173, 174, 176, 177, 180, 182, 201, 205, 206, 221, 228, 279, 313, 323, 327, 359, 374,…	328.0
42	112	36.4	345.0	397.0	55.2	63.52	16	1					{0, 3, 4, 5, 7, 8, 12, 14, 16, 18, 22, 23, 26, 27, 28, 29, 32, 33, 35, 37, 39, 40, 41, 42, 44, 45, 47, 48, 49, 50, 51, 52, 54, 55, 56, 57, 58, 59, 60, 62, 65, 67, 68, 69, 72, 73, 77, 78, 81, 82, 85, 94, 95, 96, 99, 102, 103, 105, 107, 108, 110, 112, 114, 117, 118, 119, 126, 135, 136, 140, 142, 145, 148, 154, 155, 173, 174, 176, 177, 180, 182, 201, 205, 206, 221, 228, 279, 313, 323, 327, 359, 374,…	328.0
43	114	37.050000000000004	165.0	337.0	26.400000000000002	53.92	37	7					{128, 129, 194, 204, 147, 152, 220, 98, 166, 168, 43}	336.0
44	117	38.025	355.0	405.99999999999994	56.800000000000004	64.96	16	1					{0, 3, 4, 5, 7, 8, 12, 14, 16, 18, 22, 23, 26, 27, 28, 29, 32, 33, 35, 37, 39, 40, 41, 42, 44, 45, 47, 48, 49, 50, 51, 52, 54, 55, 56, 57, 58, 59, 60, 62, 65, 67, 68, 69, 72, 73, 77, 78, 81, 82, 85, 94, 95, 96, 99, 102, 103, 105, 107, 108, 110, 112, 114, 117, 118, 119, 126, 135, 136, 140, 142, 145, 148, 154, 155, 173, 174, 176, 177, 180, 182, 201, 205, 206, 221, 228, 279, 313, 323, 327, 359, 374,…	328.0
45	117	38.025	378.0	409.0	60.480000000000004	65.44	16	1					{0, 3, 4, 5, 7, 8, 12, 14, 16, 18, 22, 23, 26, 27, 28, 29, 32, 33, 35, 37, 39, 40, 41, 42, 44, 45, 47, 48, 49, 50, 51, 52, 54, 55, 56, 57, 58, 59, 60, 62, 65, 67, 68, 69, 72, 73, 77, 78, 81, 82, 85, 94, 95, 96, 99, 102, 103, 105, 107, 108, 110, 112, 114, 117, 118, 119, 126, 135, 136, 140, 142, 145, 148, 154, 155, 173, 174, 176, 177, 180, 182, 201, 205, 206, 221, 228, 279, 313, 323, 327, 359, 374,…	328.0
46	118	38.35	137.0	285.0	21.92	45.6	0	7					-100	-100.0
47	120	39.0	390.0	407.0	62.4	65.12	16	1					{0, 3, 4, 5, 7, 8, 12, 14, 16, 18, 22, 23, 26, 27, 28, 29, 32, 33, 35, 37, 39, 40, 41, 42, 44, 45, 47, 48, 49, 50, 51, 52, 54, 55, 56, 57, 58, 59, 60, 62, 65, 67, 68, 69, 72, 73, 77, 78, 81, 82, 85, 94, 95, 96, 99, 102, 103, 105, 107, 108, 110, 112, 114, 117, 118, 119, 126, 135, 136, 140, 142, 145, 148, 154, 155, 173, 174, 176, 177, 180, 182, 201, 205, 206, 221, 228, 279, 313, 323, 327, 359, 374,…	328.0
48	120	39.0	354.0	397.0	56.64	63.52	16	1					{0, 3, 4, 5, 7, 8, 12, 14, 16, 18, 22, 23, 26, 27, 28, 29, 32, 33, 35, 37, 39, 40, 41, 42, 44, 45, 47, 48, 49, 50, 51, 52, 54, 55, 56, 57, 58, 59, 60, 62, 65, 67, 68, 69, 72, 73, 77, 78, 81, 82, 85, 94, 95, 96, 99, 102, 103, 105, 107, 108, 110, 112, 114, 117, 118, 119, 126, 135, 136, 140, 142, 145, 148, 154, 155, 173, 174, 176, 177, 180, 182, 201, 205, 206, 221, 228, 279, 313, 323, 327, 359, 374,…	328.0
49	122	39.65	375.0	413.0	60.0	66.08	16	1					{0, 3, 4, 5, 7, 8, 12, 14, 16, 18, 22, 23, 26, 27, 28, 29, 32, 33, 35, 37, 39, 40, 41, 42, 44, 45, 47, 48, 49, 50, 51, 52, 54, 55, 56, 57, 58, 59, 60, 62, 65, 67, 68, 69, 72, 73, 77, 78, 81, 82, 85, 94, 95, 96, 99, 102, 103, 105, 107, 108, 110, 112, 114, 117, 118, 119, 126, 135, 136, 140, 142, 145, 148, 154, 155, 173, 174, 176, 177, 180, 182, 201, 205, 206, 221, 228, 279, 313, 323, 327, 359, 374,…	328.0
50	123	39.975	365.0	430.0	58.4	68.8	16	1					{0, 3, 4, 5, 7, 8, 12, 14, 16, 18, 22, 23, 26, 27, 28, 29, 32, 33, 35, 37, 39, 40, 41, 42, 44, 45, 47, 48, 49, 50, 51, 52, 54, 55, 56, 57, 58, 59, 60, 62, 65, 67, 68, 69, 72, 73, 77, 78, 81, 82, 85, 94, 95, 96, 99, 102, 103, 105, 107, 108, 110, 112, 114, 117, 118, 119, 126, 135, 136, 140, 142, 145, 148, 154, 155, 173, 174, 176, 177, 180, 182, 201, 205, 206, 221, 228, 279, 313, 323, 327, 359, 374,…	328.0
51	124	40.300000000000004	358.0	395.0	57.28	63.2	16	1					{0, 3, 4, 5, 7, 8, 12, 14, 16, 18, 22, 23, 26, 27, 28, 29, 32, 33, 35, 37, 39, 40, 41, 42, 44, 45, 47, 48, 49, 50, 51, 52, 54, 55, 56, 57, 58, 59, 60, 62, 65, 67, 68, 69, 72, 73, 77, 78, 81, 82, 85, 94, 95, 96, 99, 102, 103, 105, 107, 108, 110, 112, 114, 117, 118, 119, 126, 135, 136, 140, 142, 145, 148, 154, 155, 173, 174, 176, 177, 180, 182, 201, 205, 206, 221, 228, 279, 313, 323, 327, 359, 374,…	328.0
52	125	40.625	375.0	423.00000000000006	60.0	67.68	16	1					{0, 3, 4, 5, 7, 8, 12, 14, 16, 18, 22, 23, 26, 27, 28, 29, 32, 33, 35, 37, 39, 40, 41, 42, 44, 45, 47, 48, 49, 50, 51, 52, 54, 55, 56, 57, 58, 59, 60, 62, 65, 67, 68, 69, 72, 73, 77, 78, 81, 82, 85, 94, 95, 96, 99, 102, 103, 105, 107, 108, 110, 112, 114, 117, 118, 119, 126, 135, 136, 140, 142, 145, 148, 154, 155, 173, 174, 176, 177, 180, 182, 201, 205, 206, 221, 228, 279, 313, 323, 327, 359, 374,…	328.0
53	126	40.95	227.99999999999997	369.0	36.48	59.04	36	2					{38, 104, 109, 116, 53, 24, 190, 216}	334.0
54	127	41.275	382.0	413.99999999999994	61.120000000000005	66.24	16	1					{0, 3, 4, 5, 7, 8, 12, 14, 16, 18, 22, 23, 26, 27, 28, 29, 32, 33, 35, 37, 39, 40, 41, 42, 44, 45, 47, 48, 49, 50, 51, 52, 54, 55, 56, 57, 58, 59, 60, 62, 65, 67, 68, 69, 72, 73, 77, 78, 81, 82, 85, 94, 95, 96, 99, 102, 103, 105, 107, 108, 110, 112, 114, 117, 118, 119, 126, 135, 136, 140, 142, 145, 148, 154, 155, 173, 174, 176, 177, 180, 182, 201, 205, 206, 221, 228, 279, 313, 323, 327, 359, 374,…	328.0
55	128	41.6	354.0	391.0	56.64	62.56	16	1					{0, 3, 4, 5, 7, 8, 12, 14, 16, 18, 22, 23, 26, 27, 28, 29, 32, 33, 35, 37, 39, 40, 41, 42, 44, 45, 47, 48, 49, 50, 51, 52, 54, 55, 56, 57, 58, 59, 60, 62, 65, 67, 68, 69, 72, 73, 77, 78, 81, 82, 85, 94, 95, 96, 99, 102, 103, 105, 107, 108, 110, 112, 114, 117, 118, 119, 126, 135, 136, 140, 142, 145, 148, 154, 155, 173, 174, 176, 177, 180, 182, 201, 205, 206, 221, 228, 279, 313, 323, 327, 359, 374,…	328.0
56	131	42.575	368.0	421.0	58.88	67.36	16	1					{0, 3, 4, 5, 7, 8, 12, 14, 16, 18, 22, 23, 26, 27, 28, 29, 32, 33, 35, 37, 39, 40, 41, 42, 44, 45, 47, 48, 49, 50, 51, 52, 54, 55, 56, 57, 58, 59, 60, 62, 65, 67, 68, 69, 72, 73, 77, 78, 81, 82, 85, 94, 95, 96, 99, 102, 103, 105, 107, 108, 110, 112, 114, 117, 118, 119, 126, 135, 136, 140, 142, 145, 148, 154, 155, 173, 174, 176, 177, 180, 182, 201, 205, 206, 221, 228, 279, 313, 323, 327, 359, 374,…	328.0
57	131	42.575	344.0	384.0	55.04	61.44	16	1					{0, 3, 4, 5, 7, 8, 12, 14, 16, 18, 22, 23, 26, 27, 28, 29, 32, 33, 35, 37, 39, 40, 41, 42, 44, 45, 47, 48, 49, 50, 51, 52, 54, 55, 56, 57, 58, 59, 60, 62, 65, 67, 68, 69, 72, 73, 77, 78, 81, 82, 85, 94, 95, 96, 99, 102, 103, 105, 107, 108, 110, 112, 114, 117, 118, 119, 126, 135, 136, 140, 142, 145, 148, 154, 155, 173, 174, 176, 177, 180, 182, 201, 205, 206, 221, 228, 279, 313, 323, 327, 359, 374,…	328.0
58	133	43.225	344.0	387.0	55.04	61.92	16	1					{0, 3, 4, 5, 7, 8, 12, 14, 16, 18, 22, 23, 26, 27, 28, 29, 32, 33, 35, 37, 39, 40, 41, 42, 44, 45, 47, 48, 49, 50, 51, 52, 54, 55, 56, 57, 58, 59, 60, 62, 65, 67, 68, 69, 72, 73, 77, 78, 81, 82, 85, 94, 95, 96, 99, 102, 103, 105, 107, 108, 110, 112, 114, 117, 118, 119, 126, 135, 136, 140, 142, 145, 148, 154, 155, 173, 174, 176, 177, 180, 182, 201, 205, 206, 221, 228, 279, 313, 323, 327, 359, 374,…	328.0
59	136	44.2	351.0	405.0	56.160000000000004	64.8	16	1					{0, 3, 4, 5, 7, 8, 12, 14, 16, 18, 22, 23, 26, 27, 28, 29, 32, 33, 35, 37, 39, 40, 41, 42, 44, 45, 47, 48, 49, 50, 51, 52, 54, 55, 56, 57, 58, 59, 60, 62, 65, 67, 68, 69, 72, 73, 77, 78, 81, 82, 85, 94, 95, 96, 99, 102, 103, 105, 107, 108, 110, 112, 114, 117, 118, 119, 126, 135, 136, 140, 142, 145, 148, 154, 155, 173, 174, 176, 177, 180, 182, 201, 205, 206, 221, 228, 279, 313, 323, 327, 359, 374,…	328.0
60	137	44.525	359.0	412.0	57.44	65.92	16	1					{0, 3, 4, 5, 7, 8, 12, 14, 16, 18, 22, 23, 26, 27, 28, 29, 32, 33, 35, 37, 39, 40, 41, 42, 44, 45, 47, 48, 49, 50, 51, 52, 54, 55, 56, 57, 58, 59, 60, 62, 65, 67, 68, 69, 72, 73, 77, 78, 81, 82, 85, 94, 95, 96, 99, 102, 103, 105, 107, 108, 110, 112, 114, 117, 118, 119, 126, 135, 136, 140, 142, 145, 148, 154, 155, 173, 174, 176, 177, 180, 182, 201, 205, 206, 221, 228, 279, 313, 323, 327, 359, 374,…	328.0
61	138	44.85	259.0	340.0	41.44	54.4	7	1					{121, 61}	337.0
62	138	44.85	382.0	405.99999999999994	61.120000000000005	64.96	16	1					{0, 3, 4, 5, 7, 8, 12, 14, 16, 18, 22, 23, 26, 27, 28, 29, 32, 33, 35, 37, 39, 40, 41, 42, 44, 45, 47, 48, 49, 50, 51, 52, 54, 55, 56, 57, 58, 59, 60, 62, 65, 67, 68, 69, 72, 73, 77, 78, 81, 82, 85, 94, 95, 96, 99, 102, 103, 105, 107, 108, 110, 112, 114, 117, 118, 119, 126, 135, 136, 140, 142, 145, 148, 154, 155, 173, 174, 176, 177, 180, 182, 201, 205, 206, 221, 228, 279, 313, 323, 327, 359, 374,…	328.0
63	138	44.85	244.0	385.0	39.04	61.6	7	2					{193, 199, 9, 74, 139, 79, 19, 25, 63}	331.0
64	138	44.85	252.99999999999997	348.0	40.48	55.68	7	8					-100	-100.0
65	138	44.85	355.0	374.0	56.800000000000004	59.84	16	9					{0, 3, 4, 5, 7, 8, 12, 14, 16, 18, 22, 23, 26, 27, 28, 29, 32, 33, 35, 37, 39, 40, 41, 42, 44, 45, 47, 48, 49, 50, 51, 52, 54, 55, 56, 57, 58, 59, 60, 62, 65, 67, 68, 69, 72, 73, 77, 78, 81, 82, 85, 94, 95, 96, 99, 102, 103, 105, 107, 108, 110, 112, 114, 117, 118, 119, 126, 135, 136, 140, 142, 145, 148, 154, 155, 173, 174, 176, 177, 180, 182, 201, 205, 206, 221, 228, 279, 313, 323, 327, 359, 374,…	328.0
66	143	46.475	157.0	265.0	25.12	42.4	37	6					{160, 66, 240, 280, 153, 122, 188}	338.0
67	144	46.800000000000004	387.0	408.0	61.92	65.28	16	1					{0, 3, 4, 5, 7, 8, 12, 14, 16, 18, 22, 23, 26, 27, 28, 29, 32, 33, 35, 37, 39, 40, 41, 42, 44, 45, 47, 48, 49, 50, 51, 52, 54, 55, 56, 57, 58, 59, 60, 62, 65, 67, 68, 69, 72, 73, 77, 78, 81, 82, 85, 94, 95, 96, 99, 102, 103, 105, 107, 108, 110, 112, 114, 117, 118, 119, 126, 135, 136, 140, 142, 145, 148, 154, 155, 173, 174, 176, 177, 180, 182, 201, 205, 206, 221, 228, 279, 313, 323, 327, 359, 374,…	328.0
68	144	46.800000000000004	351.0	378.0	56.160000000000004	60.480000000000004	16	1					{0, 3, 4, 5, 7, 8, 12, 14, 16, 18, 22, 23, 26, 27, 28, 29, 32, 33, 35, 37, 39, 40, 41, 42, 44, 45, 47, 48, 49, 50, 51, 52, 54, 55, 56, 57, 58, 59, 60, 62, 65, 67, 68, 69, 72, 73, 77, 78, 81, 82, 85, 94, 95, 96, 99, 102, 103, 105, 107, 108, 110, 112, 114, 117, 118, 119, 126, 135, 136, 140, 142, 145, 148, 154, 155, 173, 174, 176, 177, 180, 182, 201, 205, 206, 221, 228, 279, 313, 323, 327, 359, 374,…	328.0
69	145	47.125	380.0	399.0	60.800000000000004	63.84	16	1					{0, 3, 4, 5, 7, 8, 12, 14, 16, 18, 22, 23, 26, 27, 28, 29, 32, 33, 35, 37, 39, 40, 41, 42, 44, 45, 47, 48, 49, 50, 51, 52, 54, 55, 56, 57, 58, 59, 60, 62, 65, 67, 68, 69, 72, 73, 77, 78, 81, 82, 85, 94, 95, 96, 99, 102, 103, 105, 107, 108, 110, 112, 114, 117, 118, 119, 126, 135, 136, 140, 142, 145, 148, 154, 155, 173, 174, 176, 177, 180, 182, 201, 205, 206, 221, 228, 279, 313, 323, 327, 359, 374,…	328.0
70	148	48.1	335.0	413.0	53.6	66.08	19	1					{178, 2, 150, 70, 111}	329.0
71	149	48.425000000000004	225.99999999999997	322.0	36.16	51.52	7	7					{321, 291, 165, 71, 138, 241, 210, 250, 156}	339.0
72	150	48.75	342.0	404.0	54.72	64.64	16	1					{0, 3, 4, 5, 7, 8, 12, 14, 16, 18, 22, 23, 26, 27, 28, 29, 32, 33, 35, 37, 39, 40, 41, 42, 44, 45, 47, 48, 49, 50, 51, 52, 54, 55, 56, 57, 58, 59, 60, 62, 65, 67, 68, 69, 72, 73, 77, 78, 81, 82, 85, 94, 95, 96, 99, 102, 103, 105, 107, 108, 110, 112, 114, 117, 118, 119, 126, 135, 136, 140, 142, 145, 148, 154, 155, 173, 174, 176, 177, 180, 182, 201, 205, 206, 221, 228, 279, 313, 323, 327, 359, 374,…	328.0
73	150	48.75	367.0	401.99999999999994	58.72	64.32	16	1					{0, 3, 4, 5, 7, 8, 12, 14, 16, 18, 22, 23, 26, 27, 28, 29, 32, 33, 35, 37, 39, 40, 41, 42, 44, 45, 47, 48, 49, 50, 51, 52, 54, 55, 56, 57, 58, 59, 60, 62, 65, 67, 68, 69, 72, 73, 77, 78, 81, 82, 85, 94, 95, 96, 99, 102, 103, 105, 107, 108, 110, 112, 114, 117, 118, 119, 126, 135, 136, 140, 142, 145, 148, 154, 155, 173, 174, 176, 177, 180, 182, 201, 205, 206, 221, 228, 279, 313, 323, 327, 359, 374,…	328.0
74	150	48.75	245.00000000000003	384.0	39.2	61.44	7	2					{193, 199, 9, 74, 139, 79, 19, 25, 63}	331.0
75	152	49.4	182.0	189.0	29.12	30.240000000000002	39	-1					-100	-100.0
76	152	49.4	185.0	374.0	29.6	59.84	36	7					{285, 289, 290, 293, 294, 296, 300, 328, 76, 333, 340, 344, 91, 348, 100, 365, 366, 372, 373, 387, 396, 406, 157, 413, 418, 429, 207, 479, 226, 232, 233, 242, 253}	340.0
77	154	50.050000000000004	366.0	413.0	58.56	66.08	16	1					{0, 3, 4, 5, 7, 8, 12, 14, 16, 18, 22, 23, 26, 27, 28, 29, 32, 33, 35, 37, 39, 40, 41, 42, 44, 45, 47, 48, 49, 50, 51, 52, 54, 55, 56, 57, 58, 59, 60, 62, 65, 67, 68, 69, 72, 73, 77, 78, 81, 82, 85, 94, 95, 96, 99, 102, 103, 105, 107, 108, 110, 112, 114, 117, 118, 119, 126, 135, 136, 140, 142, 145, 148, 154, 155, 173, 174, 176, 177, 180, 182, 201, 205, 206, 221, 228, 279, 313, 323, 327, 359, 374,…	328.0
78	155	50.375	370.0	407.0	59.2	65.12	16	1					{0, 3, 4, 5, 7, 8, 12, 14, 16, 18, 22, 23, 26, 27, 28, 29, 32, 33, 35, 37, 39, 40, 41, 42, 44, 45, 47, 48, 49, 50, 51, 52, 54, 55, 56, 57, 58, 59, 60, 62, 65, 67, 68, 69, 72, 73, 77, 78, 81, 82, 85, 94, 95, 96, 99, 102, 103, 105, 107, 108, 110, 112, 114, 117, 118, 119, 126, 135, 136, 140, 142, 145, 148, 154, 155, 173, 174, 176, 177, 180, 182, 201, 205, 206, 221, 228, 279, 313, 323, 327, 359, 374,…	328.0
79	155	50.375	240.0	384.0	38.4	61.44	7	2					{193, 199, 9, 74, 139, 79, 19, 25, 63}	331.0
80	157	51.025	357.0	428.0	57.120000000000005	68.48	0	1					-100	-100.0
81	157	51.025	371.0	421.0	59.36	67.36	16	1					{0, 3, 4, 5, 7, 8, 12, 14, 16, 18, 22, 23, 26, 27, 28, 29, 32, 33, 35, 37, 39, 40, 41, 42, 44, 45, 47, 48, 49, 50, 51, 52, 54, 55, 56, 57, 58, 59, 60, 62, 65, 67, 68, 69, 72, 73, 77, 78, 81, 82, 85, 94, 95, 96, 99, 102, 103, 105, 107, 108, 110, 112, 114, 117, 118, 119, 126, 135, 136, 140, 142, 145, 148, 154, 155, 173, 174, 176, 177, 180, 182, 201, 205, 206, 221, 228, 279, 313, 323, 327, 359, 374,…	328.0
82	158	51.35	376.0	408.0	60.160000000000004	65.28	16	1					{0, 3, 4, 5, 7, 8, 12, 14, 16, 18, 22, 23, 26, 27, 28, 29, 32, 33, 35, 37, 39, 40, 41, 42, 44, 45, 47, 48, 49, 50, 51, 52, 54, 55, 56, 57, 58, 59, 60, 62, 65, 67, 68, 69, 72, 73, 77, 78, 81, 82, 85, 94, 95, 96, 99, 102, 103, 105, 107, 108, 110, 112, 114, 117, 118, 119, 126, 135, 136, 140, 142, 145, 148, 154, 155, 173, 174, 176, 177, 180, 182, 201, 205, 206, 221, 228, 279, 313, 323, 327, 359, 374,…	328.0
83	159	51.675000000000004	341.0	408.0	54.56	65.28	0	1					-100	-100.0
84	159	51.675000000000004	237.0	371.0	37.92	59.36	0	2					-100	-100.0
85	160	52.0	377.0	403.0	60.32	64.48	16	1					{0, 3, 4, 5, 7, 8, 12, 14, 16, 18, 22, 23, 26, 27, 28, 29, 32, 33, 35, 37, 39, 40, 41, 42, 44, 45, 47, 48, 49, 50, 51, 52, 54, 55, 56, 57, 58, 59, 60, 62, 65, 67, 68, 69, 72, 73, 77, 78, 81, 82, 85, 94, 95, 96, 99, 102, 103, 105, 107, 108, 110, 112, 114, 117, 118, 119, 126, 135, 136, 140, 142, 145, 148, 154, 155, 173, 174, 176, 177, 180, 182, 201, 205, 206, 221, 228, 279, 313, 323, 327, 359, 374,…	328.0
86	160	52.0	114.99999999999999	306.0	18.4	48.96	34	7					{515, 526, 527, 546, 86, 87, 88, 113, 131, 141, 146, 158, 169, 170, 187, 196, 203, 213, 219, 229, 234, 238, 245, 247, 248, 249, 251, 254, 255, 258, 260, 261, 262, 263, 265, 266, 272, 275, 276, 277, 281, 284, 286, 287, 288, 292, 311, 312, 318, 322, 326, 330, 334, 336, 337, 342, 345, 347, 349, 355, 364, 370, 371, 380, 383, 384, 385, 389, 392, 398, 404, 407, 409, 417, 422, 424, 425, 426, 431, 439, 4…	341.0
87	161	52.325	120.0	303.0	19.2	48.480000000000004	34	7					{515, 526, 527, 546, 86, 87, 88, 113, 131, 141, 146, 158, 169, 170, 187, 196, 203, 213, 219, 229, 234, 238, 245, 247, 248, 249, 251, 254, 255, 258, 260, 261, 262, 263, 265, 266, 272, 275, 276, 277, 281, 284, 286, 287, 288, 292, 311, 312, 318, 322, 326, 330, 334, 336, 337, 342, 345, 347, 349, 355, 364, 370, 371, 380, 383, 384, 385, 389, 392, 398, 404, 407, 409, 417, 422, 424, 425, 426, 431, 439, 4…	341.0
88	161	52.325	112.99999999999999	342.0	18.08	54.72	34	7					{515, 526, 527, 546, 86, 87, 88, 113, 131, 141, 146, 158, 169, 170, 187, 196, 203, 213, 219, 229, 234, 238, 245, 247, 248, 249, 251, 254, 255, 258, 260, 261, 262, 263, 265, 266, 272, 275, 276, 277, 281, 284, 286, 287, 288, 292, 311, 312, 318, 322, 326, 330, 334, 336, 337, 342, 345, 347, 349, 355, 364, 370, 371, 380, 383, 384, 385, 389, 392, 398, 404, 407, 409, 417, 422, 424, 425, 426, 431, 439, 4…	341.0
89	163	52.975	188.0	336.0	30.080000000000002	53.76	36	2					{341, 215, 89, 351, 223, 97, 227, 172, 308, 376, 127}	342.0
90	163	52.975	234.0	390.0	37.44	62.4	0	7					-100	-100.0
91	163	52.975	186.0	362.0	29.76	57.92	36	7					{285, 289, 290, 293, 294, 296, 300, 328, 76, 333, 340, 344, 91, 348, 100, 365, 366, 372, 373, 387, 396, 406, 157, 413, 418, 429, 207, 479, 226, 232, 233, 242, 253}	340.0
92	164	53.300000000000004	211.0	346.0	33.76	55.36	36	10					{192, 92, 269}	343.0
93	167	54.275	482.0	123.0	77.12	19.68	0	4					-100	-100.0
94	171	55.575	388.0	405.0	62.08	64.8	16	1					{0, 3, 4, 5, 7, 8, 12, 14, 16, 18, 22, 23, 26, 27, 28, 29, 32, 33, 35, 37, 39, 40, 41, 42, 44, 45, 47, 48, 49, 50, 51, 52, 54, 55, 56, 57, 58, 59, 60, 62, 65, 67, 68, 69, 72, 73, 77, 78, 81, 82, 85, 94, 95, 96, 99, 102, 103, 105, 107, 108, 110, 112, 114, 117, 118, 119, 126, 135, 136, 140, 142, 145, 148, 154, 155, 173, 174, 176, 177, 180, 182, 201, 205, 206, 221, 228, 279, 313, 323, 327, 359, 374,…	328.0
95	173	56.225	369.0	411.00000000000006	59.04	65.76	16	1					{0, 3, 4, 5, 7, 8, 12, 14, 16, 18, 22, 23, 26, 27, 28, 29, 32, 33, 35, 37, 39, 40, 41, 42, 44, 45, 47, 48, 49, 50, 51, 52, 54, 55, 56, 57, 58, 59, 60, 62, 65, 67, 68, 69, 72, 73, 77, 78, 81, 82, 85, 94, 95, 96, 99, 102, 103, 105, 107, 108, 110, 112, 114, 117, 118, 119, 126, 135, 136, 140, 142, 145, 148, 154, 155, 173, 174, 176, 177, 180, 182, 201, 205, 206, 221, 228, 279, 313, 323, 327, 359, 374,…	328.0
96	174	56.550000000000004	350.0	418.0	56.0	66.88	16	1					{0, 3, 4, 5, 7, 8, 12, 14, 16, 18, 22, 23, 26, 27, 28, 29, 32, 33, 35, 37, 39, 40, 41, 42, 44, 45, 47, 48, 49, 50, 51, 52, 54, 55, 56, 57, 58, 59, 60, 62, 65, 67, 68, 69, 72, 73, 77, 78, 81, 82, 85, 94, 95, 96, 99, 102, 103, 105, 107, 108, 110, 112, 114, 117, 118, 119, 126, 135, 136, 140, 142, 145, 148, 154, 155, 173, 174, 176, 177, 180, 182, 201, 205, 206, 221, 228, 279, 313, 323, 327, 359, 374,…	328.0
97	175	56.875	206.0	332.0	32.96	53.120000000000005	36	7					{97, 223, 227, 172, 308, 341, 215, 376, 89, 127, 351}	342.0
98	177	57.525	185.0	310.0	29.6	49.6	37	7					{128, 129, 194, 204, 147, 152, 220, 98, 166, 168, 43}	336.0
99	178	57.85	364.0	401.0	58.24	64.16	16	1					{0, 3, 4, 5, 7, 8, 12, 14, 16, 18, 22, 23, 26, 27, 28, 29, 32, 33, 35, 37, 39, 40, 41, 42, 44, 45, 47, 48, 49, 50, 51, 52, 54, 55, 56, 57, 58, 59, 60, 62, 65, 67, 68, 69, 72, 73, 77, 78, 81, 82, 85, 94, 95, 96, 99, 102, 103, 105, 107, 108, 110, 112, 114, 117, 118, 119, 126, 135, 136, 140, 142, 145, 148, 154, 155, 173, 174, 176, 177, 180, 182, 201, 205, 206, 221, 228, 279, 313, 323, 327, 359, 374,…	328.0
100	178	57.85	194.0	351.0	31.04	56.160000000000004	36	7					{285, 289, 290, 293, 294, 296, 300, 328, 76, 333, 340, 344, 91, 348, 100, 365, 366, 372, 373, 387, 396, 406, 157, 413, 418, 429, 207, 479, 226, 232, 233, 242, 253}	340.0
101	180	58.5	145.0	240.0	23.2	38.4	38	6					{130, 198, 329, 143, 208, 209, 211, 468, 21, 214, 217, 346, 159, 161, 162, 101, 367, 368}	333.0
102	181	58.825	363.0	425.0	58.08	68.0	16	1					{0, 3, 4, 5, 7, 8, 12, 14, 16, 18, 22, 23, 26, 27, 28, 29, 32, 33, 35, 37, 39, 40, 41, 42, 44, 45, 47, 48, 49, 50, 51, 52, 54, 55, 56, 57, 58, 59, 60, 62, 65, 67, 68, 69, 72, 73, 77, 78, 81, 82, 85, 94, 95, 96, 99, 102, 103, 105, 107, 108, 110, 112, 114, 117, 118, 119, 126, 135, 136, 140, 142, 145, 148, 154, 155, 173, 174, 176, 177, 180, 182, 201, 205, 206, 221, 228, 279, 313, 323, 327, 359, 374,…	328.0
103	181	58.825	364.0	403.0	58.24	64.48	16	1					{0, 3, 4, 5, 7, 8, 12, 14, 16, 18, 22, 23, 26, 27, 28, 29, 32, 33, 35, 37, 39, 40, 41, 42, 44, 45, 47, 48, 49, 50, 51, 52, 54, 55, 56, 57, 58, 59, 60, 62, 65, 67, 68, 69, 72, 73, 77, 78, 81, 82, 85, 94, 95, 96, 99, 102, 103, 105, 107, 108, 110, 112, 114, 117, 118, 119, 126, 135, 136, 140, 142, 145, 148, 154, 155, 173, 174, 176, 177, 180, 182, 201, 205, 206, 221, 228, 279, 313, 323, 327, 359, 374,…	328.0
104	181	58.825	231.0	358.0	36.96	57.28	36	2					{38, 104, 109, 116, 53, 24, 190, 216}	334.0
105	182	59.15	356.0	405.99999999999994	56.96	64.96	16	1					{0, 3, 4, 5, 7, 8, 12, 14, 16, 18, 22, 23, 26, 27, 28, 29, 32, 33, 35, 37, 39, 40, 41, 42, 44, 45, 47, 48, 49, 50, 51, 52, 54, 55, 56, 57, 58, 59, 60, 62, 65, 67, 68, 69, 72, 73, 77, 78, 81, 82, 85, 94, 95, 96, 99, 102, 103, 105, 107, 108, 110, 112, 114, 117, 118, 119, 126, 135, 136, 140, 142, 145, 148, 154, 155, 173, 174, 176, 177, 180, 182, 201, 205, 206, 221, 228, 279, 313, 323, 327, 359, 374,…	328.0
106	183	59.475	393.0	409.0	62.88	65.44	21	1					{34, 106}	335.0
107	183	59.475	369.0	400.0	59.04	64.0	16	1					{0, 3, 4, 5, 7, 8, 12, 14, 16, 18, 22, 23, 26, 27, 28, 29, 32, 33, 35, 37, 39, 40, 41, 42, 44, 45, 47, 48, 49, 50, 51, 52, 54, 55, 56, 57, 58, 59, 60, 62, 65, 67, 68, 69, 72, 73, 77, 78, 81, 82, 85, 94, 95, 96, 99, 102, 103, 105, 107, 108, 110, 112, 114, 117, 118, 119, 126, 135, 136, 140, 142, 145, 148, 154, 155, 173, 174, 176, 177, 180, 182, 201, 205, 206, 221, 228, 279, 313, 323, 327, 359, 374,…	328.0
108	183	59.475	364.0	403.0	58.24	64.48	16	1					{0, 3, 4, 5, 7, 8, 12, 14, 16, 18, 22, 23, 26, 27, 28, 29, 32, 33, 35, 37, 39, 40, 41, 42, 44, 45, 47, 48, 49, 50, 51, 52, 54, 55, 56, 57, 58, 59, 60, 62, 65, 67, 68, 69, 72, 73, 77, 78, 81, 82, 85, 94, 95, 96, 99, 102, 103, 105, 107, 108, 110, 112, 114, 117, 118, 119, 126, 135, 136, 140, 142, 145, 148, 154, 155, 173, 174, 176, 177, 180, 182, 201, 205, 206, 221, 228, 279, 313, 323, 327, 359, 374,…	328.0
109	184	59.800000000000004	227.99999999999997	354.0	36.48	56.64	36	2					{38, 104, 109, 116, 53, 24, 190, 216}	334.0
110	185	60.125	373.0	409.99999999999994	59.68	65.6	16	1					{0, 3, 4, 5, 7, 8, 12, 14, 16, 18, 22, 23, 26, 27, 28, 29, 32, 33, 35, 37, 39, 40, 41, 42, 44, 45, 47, 48, 49, 50, 51, 52, 54, 55, 56, 57, 58, 59, 60, 62, 65, 67, 68, 69, 72, 73, 77, 78, 81, 82, 85, 94, 95, 96, 99, 102, 103, 105, 107, 108, 110, 112, 114, 117, 118, 119, 126, 135, 136, 140, 142, 145, 148, 154, 155, 173, 174, 176, 177, 180, 182, 201, 205, 206, 221, 228, 279, 313, 323, 327, 359, 374,…	328.0
111	186	60.45	347.0	423.00000000000006	55.52	67.68	19	1					{2, 70, 111, 178, 150}	329.0
112	187	60.775	353.0	421.0	56.480000000000004	67.36	16	1					{0, 3, 4, 5, 7, 8, 12, 14, 16, 18, 22, 23, 26, 27, 28, 29, 32, 33, 35, 37, 39, 40, 41, 42, 44, 45, 47, 48, 49, 50, 51, 52, 54, 55, 56, 57, 58, 59, 60, 62, 65, 67, 68, 69, 72, 73, 77, 78, 81, 82, 85, 94, 95, 96, 99, 102, 103, 105, 107, 108, 110, 112, 114, 117, 118, 119, 126, 135, 136, 140, 142, 145, 148, 154, 155, 173, 174, 176, 177, 180, 182, 201, 205, 206, 221, 228, 279, 313, 323, 327, 359, 374,…	328.0
113	187	60.775	119.0	350.0	19.04	56.0	34	7					{515, 526, 527, 546, 86, 87, 88, 113, 131, 141, 146, 158, 169, 170, 187, 196, 203, 213, 219, 229, 234, 238, 245, 247, 248, 249, 251, 254, 255, 258, 260, 261, 262, 263, 265, 266, 272, 275, 276, 277, 281, 284, 286, 287, 288, 292, 311, 312, 318, 322, 326, 330, 334, 336, 337, 342, 345, 347, 349, 355, 364, 370, 371, 380, 383, 384, 385, 389, 392, 398, 404, 407, 409, 417, 422, 424, 425, 426, 431, 439, 4…	341.0
114	188	61.1	378.0	407.0	60.480000000000004	65.12	16	1					{0, 3, 4, 5, 7, 8, 12, 14, 16, 18, 22, 23, 26, 27, 28, 29, 32, 33, 35, 37, 39, 40, 41, 42, 44, 45, 47, 48, 49, 50, 51, 52, 54, 55, 56, 57, 58, 59, 60, 62, 65, 67, 68, 69, 72, 73, 77, 78, 81, 82, 85, 94, 95, 96, 99, 102, 103, 105, 107, 108, 110, 112, 114, 117, 118, 119, 126, 135, 136, 140, 142, 145, 148, 154, 155, 173, 174, 176, 177, 180, 182, 201, 205, 206, 221, 228, 279, 313, 323, 327, 359, 374,…	328.0
115	188	61.1	125.0	247.00000000000003	20.0	39.52	38	11					{115, 243, 271}	344.0
116	190	61.75	223.0	349.0	35.68	55.84	36	1					{38, 104, 109, 116, 53, 24, 190, 216}	334.0
117	190	61.75	350.0	395.0	56.0	63.2	16	1					{0, 3, 4, 5, 7, 8, 12, 14, 16, 18, 22, 23, 26, 27, 28, 29, 32, 33, 35, 37, 39, 40, 41, 42, 44, 45, 47, 48, 49, 50, 51, 52, 54, 55, 56, 57, 58, 59, 60, 62, 65, 67, 68, 69, 72, 73, 77, 78, 81, 82, 85, 94, 95, 96, 99, 102, 103, 105, 107, 108, 110, 112, 114, 117, 118, 119, 126, 135, 136, 140, 142, 145, 148, 154, 155, 173, 174, 176, 177, 180, 182, 201, 205, 206, 221, 228, 279, 313, 323, 327, 359, 374,…	328.0
118	190	61.75	344.0	392.0	55.04	62.72	16	2					{0, 3, 4, 5, 7, 8, 12, 14, 16, 18, 22, 23, 26, 27, 28, 29, 32, 33, 35, 37, 39, 40, 41, 42, 44, 45, 47, 48, 49, 50, 51, 52, 54, 55, 56, 57, 58, 59, 60, 62, 65, 67, 68, 69, 72, 73, 77, 78, 81, 82, 85, 94, 95, 96, 99, 102, 103, 105, 107, 108, 110, 112, 114, 117, 118, 119, 126, 135, 136, 140, 142, 145, 148, 154, 155, 173, 174, 176, 177, 180, 182, 201, 205, 206, 221, 228, 279, 313, 323, 327, 359, 374,…	328.0
119	192	62.400000000000006	378.0	405.99999999999994	60.480000000000004	64.96	16	1					{0, 3, 4, 5, 7, 8, 12, 14, 16, 18, 22, 23, 26, 27, 28, 29, 32, 33, 35, 37, 39, 40, 41, 42, 44, 45, 47, 48, 49, 50, 51, 52, 54, 55, 56, 57, 58, 59, 60, 62, 65, 67, 68, 69, 72, 73, 77, 78, 81, 82, 85, 94, 95, 96, 99, 102, 103, 105, 107, 108, 110, 112, 114, 117, 118, 119, 126, 135, 136, 140, 142, 145, 148, 154, 155, 173, 174, 176, 177, 180, 182, 201, 205, 206, 221, 228, 279, 313, 323, 327, 359, 374,…	328.0
120	192	62.400000000000006	240.0	371.0	38.4	59.36	0	2					-100	-100.0
121	193	62.725	254.99999999999997	334.0	40.8	53.44	7	8					{121, 61}	337.0
122	194	63.050000000000004	154.0	266.0	24.64	42.56	37	6					{160, 66, 240, 280, 153, 122, 188}	338.0
123	199	64.675	352.0	442.0	56.32	70.72	19	-1					-100	-100.0
124	199	64.675	352.0	425.0	56.32	68.0	0	1					-100	-100.0
125	200	65.0	236.0	399.0	37.76	63.84	18	2					{202, 171, 125}	345.0
126	201	65.325	347.0	405.99999999999994	55.52	64.96	16	1					{0, 3, 4, 5, 7, 8, 12, 14, 16, 18, 22, 23, 26, 27, 28, 29, 32, 33, 35, 37, 39, 40, 41, 42, 44, 45, 47, 48, 49, 50, 51, 52, 54, 55, 56, 57, 58, 59, 60, 62, 65, 67, 68, 69, 72, 73, 77, 78, 81, 82, 85, 94, 95, 96, 99, 102, 103, 105, 107, 108, 110, 112, 114, 117, 118, 119, 126, 135, 136, 140, 142, 145, 148, 154, 155, 173, 174, 176, 177, 180, 182, 201, 205, 206, 221, 228, 279, 313, 323, 327, 359, 374,…	328.0
127	201	65.325	216.0	335.0	34.56	53.6	36	7					{341, 215, 89, 223, 351, 97, 227, 172, 308, 376, 127}	342.0
128	201	65.325	183.0	312.0	29.28	49.92	37	7					{128, 129, 194, 204, 147, 152, 220, 98, 166, 168, 43}	336.0
129	201	65.325	184.0	318.0	29.44	50.88	37	7					{128, 129, 194, 204, 147, 152, 220, 98, 166, 168, 43}	336.0
130	203	65.97500000000001	144.0	250.0	23.04	40.0	38	6					{130, 198, 329, 143, 208, 209, 211, 468, 21, 214, 217, 346, 159, 161, 162, 101, 367, 368}	333.0
131	205	66.625	144.0	319.0	23.04	51.04	34	7					{515, 526, 527, 546, 86, 87, 88, 113, 131, 141, 146, 158, 169, 170, 187, 196, 203, 213, 219, 229, 234, 238, 245, 247, 248, 249, 251, 254, 255, 258, 260, 261, 262, 263, 265, 266, 272, 275, 276, 277, 281, 284, 286, 287, 288, 292, 311, 312, 318, 322, 326, 330, 334, 336, 337, 342, 345, 347, 349, 355, 364, 370, 371, 380, 383, 384, 385, 389, 392, 398, 404, 407, 409, 417, 422, 424, 425, 426, 431, 439, 4…	341.0
132	206	66.95	186.0	245.00000000000003	29.76	39.2	38	12					-100	-100.0
133	210	68.25	155.0	306.0	24.8	48.96	37	-1					-100	-100.0
134	210	68.25	224.00000000000003	391.0	35.84	62.56	36	2					{134, 151}	346.0
135	213	69.22500000000001	366.0	423.00000000000006	58.56	67.68	16	1					{0, 3, 4, 5, 7, 8, 12, 14, 16, 18, 22, 23, 26, 27, 28, 29, 32, 33, 35, 37, 39, 40, 41, 42, 44, 45, 47, 48, 49, 50, 51, 52, 54, 55, 56, 57, 58, 59, 60, 62, 65, 67, 68, 69, 72, 73, 77, 78, 81, 82, 85, 94, 95, 96, 99, 102, 103, 105, 107, 108, 110, 112, 114, 117, 118, 119, 126, 135, 136, 140, 142, 145, 148, 154, 155, 173, 174, 176, 177, 180, 182, 201, 205, 206, 221, 228, 279, 313, 323, 327, 359, 374,…	328.0
136	214	69.55	368.0	400.0	58.88	64.0	16	1					{0, 3, 4, 5, 7, 8, 12, 14, 16, 18, 22, 23, 26, 27, 28, 29, 32, 33, 35, 37, 39, 40, 41, 42, 44, 45, 47, 48, 49, 50, 51, 52, 54, 55, 56, 57, 58, 59, 60, 62, 65, 67, 68, 69, 72, 73, 77, 78, 81, 82, 85, 94, 95, 96, 99, 102, 103, 105, 107, 108, 110, 112, 114, 117, 118, 119, 126, 135, 136, 140, 142, 145, 148, 154, 155, 173, 174, 176, 177, 180, 182, 201, 205, 206, 221, 228, 279, 313, 323, 327, 359, 374,…	328.0
137	215	69.875	352.0	426.0	56.32	68.16	0	1					-100	-100.0
138	216	70.2	219.0	320.0	35.04	51.2	7	7					{321, 291, 165, 71, 138, 241, 210, 250, 156}	339.0
139	219	71.175	245.00000000000003	390.0	39.2	62.4	7	2					{193, 199, 9, 74, 139, 79, 19, 25, 63}	331.0
140	220	71.5	370.0	409.99999999999994	59.2	65.6	16	1					{0, 3, 4, 5, 7, 8, 12, 14, 16, 18, 22, 23, 26, 27, 28, 29, 32, 33, 35, 37, 39, 40, 41, 42, 44, 45, 47, 48, 49, 50, 51, 52, 54, 55, 56, 57, 58, 59, 60, 62, 65, 67, 68, 69, 72, 73, 77, 78, 81, 82, 85, 94, 95, 96, 99, 102, 103, 105, 107, 108, 110, 112, 114, 117, 118, 119, 126, 135, 136, 140, 142, 145, 148, 154, 155, 173, 174, 176, 177, 180, 182, 201, 205, 206, 221, 228, 279, 313, 323, 327, 359, 374,…	328.0
141	222	72.15	107.0	329.0	17.12	52.64	34	7					{515, 526, 527, 546, 86, 87, 88, 113, 131, 141, 146, 158, 169, 170, 187, 196, 203, 213, 219, 229, 234, 238, 245, 247, 248, 249, 251, 254, 255, 258, 260, 261, 262, 263, 265, 266, 272, 275, 276, 277, 281, 284, 286, 287, 288, 292, 311, 312, 318, 322, 326, 330, 334, 336, 337, 342, 345, 347, 349, 355, 364, 370, 371, 380, 383, 384, 385, 389, 392, 398, 404, 407, 409, 417, 422, 424, 425, 426, 431, 439, 4…	341.0
142	223	72.47500000000001	360.0	409.99999999999994	57.6	65.6	16	1					{0, 3, 4, 5, 7, 8, 12, 14, 16, 18, 22, 23, 26, 27, 28, 29, 32, 33, 35, 37, 39, 40, 41, 42, 44, 45, 47, 48, 49, 50, 51, 52, 54, 55, 56, 57, 58, 59, 60, 62, 65, 67, 68, 69, 72, 73, 77, 78, 81, 82, 85, 94, 95, 96, 99, 102, 103, 105, 107, 108, 110, 112, 114, 117, 118, 119, 126, 135, 136, 140, 142, 145, 148, 154, 155, 173, 174, 176, 177, 180, 182, 201, 205, 206, 221, 228, 279, 313, 323, 327, 359, 374,…	328.0
143	224	72.8	139.0	244.0	22.240000000000002	39.04	38	6					{130, 198, 329, 143, 208, 209, 211, 468, 21, 214, 217, 346, 159, 161, 162, 101, 367, 368}	333.0
144	225	73.125	196.0	153.0	31.36	24.48	39	-1					-100	-100.0
145	225	73.125	372.0	416.0	59.52	66.56	16	1					{0, 3, 4, 5, 7, 8, 12, 14, 16, 18, 22, 23, 26, 27, 28, 29, 32, 33, 35, 37, 39, 40, 41, 42, 44, 45, 47, 48, 49, 50, 51, 52, 54, 55, 56, 57, 58, 59, 60, 62, 65, 67, 68, 69, 72, 73, 77, 78, 81, 82, 85, 94, 95, 96, 99, 102, 103, 105, 107, 108, 110, 112, 114, 117, 118, 119, 126, 135, 136, 140, 142, 145, 148, 154, 155, 173, 174, 176, 177, 180, 182, 201, 205, 206, 221, 228, 279, 313, 323, 327, 359, 374,…	328.0
146	226	73.45	152.0	345.0	24.32	55.2	34	7					{515, 526, 527, 546, 86, 87, 88, 113, 131, 141, 146, 158, 169, 170, 187, 196, 203, 213, 219, 229, 234, 238, 245, 247, 248, 249, 251, 254, 255, 258, 260, 261, 262, 263, 265, 266, 272, 275, 276, 277, 281, 284, 286, 287, 288, 292, 311, 312, 318, 322, 326, 330, 334, 336, 337, 342, 345, 347, 349, 355, 364, 370, 371, 380, 383, 384, 385, 389, 392, 398, 404, 407, 409, 417, 422, 424, 425, 426, 431, 439, 4…	341.0
147	226	73.45	176.0	319.0	28.16	51.04	37	7					{128, 129, 194, 204, 147, 152, 220, 98, 166, 168, 43}	336.0
148	228	74.10000000000001	342.0	386.0	54.72	61.76	16	1					{0, 3, 4, 5, 7, 8, 12, 14, 16, 18, 22, 23, 26, 27, 28, 29, 32, 33, 35, 37, 39, 40, 41, 42, 44, 45, 47, 48, 49, 50, 51, 52, 54, 55, 56, 57, 58, 59, 60, 62, 65, 67, 68, 69, 72, 73, 77, 78, 81, 82, 85, 94, 95, 96, 99, 102, 103, 105, 107, 108, 110, 112, 114, 117, 118, 119, 126, 135, 136, 140, 142, 145, 148, 154, 155, 173, 174, 176, 177, 180, 182, 201, 205, 206, 221, 228, 279, 313, 323, 327, 359, 374,…	328.0
149	231	75.075	129.0	374.0	20.64	59.84	34	13					{449, 325, 309, 149}	347.0
150	234	76.05	341.0	418.0	54.56	66.88	19	1					{2, 178, 150, 70, 111}	329.0
151	234	76.05	223.0	389.0	35.68	62.24	36	2					{134, 151}	346.0
152	234	76.05	176.0	322.0	28.16	51.52	37	6					{128, 129, 194, 204, 147, 152, 220, 98, 166, 168, 43}	336.0
153	234	76.05	141.0	276.0	22.56	44.160000000000004	37	7					{160, 66, 240, 280, 153, 122, 188}	338.0
154	235	76.375	383.0	407.0	61.28	65.12	16	1					{0, 3, 4, 5, 7, 8, 12, 14, 16, 18, 22, 23, 26, 27, 28, 29, 32, 33, 35, 37, 39, 40, 41, 42, 44, 45, 47, 48, 49, 50, 51, 52, 54, 55, 56, 57, 58, 59, 60, 62, 65, 67, 68, 69, 72, 73, 77, 78, 81, 82, 85, 94, 95, 96, 99, 102, 103, 105, 107, 108, 110, 112, 114, 117, 118, 119, 126, 135, 136, 140, 142, 145, 148, 154, 155, 173, 174, 176, 177, 180, 182, 201, 205, 206, 221, 228, 279, 313, 323, 327, 359, 374,…	328.0
155	236	76.7	362.0	409.99999999999994	57.92	65.6	16	1					{0, 3, 4, 5, 7, 8, 12, 14, 16, 18, 22, 23, 26, 27, 28, 29, 32, 33, 35, 37, 39, 40, 41, 42, 44, 45, 47, 48, 49, 50, 51, 52, 54, 55, 56, 57, 58, 59, 60, 62, 65, 67, 68, 69, 72, 73, 77, 78, 81, 82, 85, 94, 95, 96, 99, 102, 103, 105, 107, 108, 110, 112, 114, 117, 118, 119, 126, 135, 136, 140, 142, 145, 148, 154, 155, 173, 174, 176, 177, 180, 182, 201, 205, 206, 221, 228, 279, 313, 323, 327, 359, 374,…	328.0
156	237	77.025	221.0	329.0	35.36	52.64	7	7					{321, 291, 165, 71, 138, 241, 210, 250, 156}	339.0
157	237	77.025	195.0	351.0	31.2	56.160000000000004	36	7					{285, 289, 290, 293, 294, 296, 300, 328, 76, 333, 340, 344, 91, 348, 100, 365, 366, 372, 373, 387, 396, 406, 157, 413, 418, 429, 207, 479, 226, 232, 233, 242, 253}	340.0
158	237	77.025	100.0	317.0	16.0	50.72	34	7					{515, 526, 527, 546, 86, 87, 88, 113, 131, 141, 146, 158, 169, 170, 187, 196, 203, 213, 219, 229, 234, 238, 245, 247, 248, 249, 251, 254, 255, 258, 260, 261, 262, 263, 265, 266, 272, 275, 276, 277, 281, 284, 286, 287, 288, 292, 311, 312, 318, 322, 326, 330, 334, 336, 337, 342, 345, 347, 349, 355, 364, 370, 371, 380, 383, 384, 385, 389, 392, 398, 404, 407, 409, 417, 422, 424, 425, 426, 431, 439, 4…	341.0
159	238	77.35000000000001	165.0	252.99999999999997	26.400000000000002	40.48	38	6					{130, 198, 329, 143, 208, 209, 211, 468, 21, 214, 217, 346, 159, 161, 162, 101, 367, 368}	333.0
160	238	77.35000000000001	145.0	276.0	23.2	44.160000000000004	37	6					{160, 66, 240, 280, 153, 122, 188}	338.0
161	239	77.675	158.0	244.0	25.28	39.04	38	1					{130, 198, 329, 143, 208, 209, 211, 468, 21, 214, 217, 346, 159, 161, 162, 101, 367, 368}	333.0
162	239	77.675	142.0	252.99999999999997	22.72	40.48	38	6					{130, 198, 329, 143, 208, 209, 211, 468, 21, 214, 217, 346, 159, 161, 162, 101, 367, 368}	333.0
163	239	77.675	366.0	375.0	58.56	60.0	16	6					{163, 303}	348.0
164	244	79.3	180.0	301.0	28.8	48.160000000000004	37	-1					-100	-100.0
165	246	79.95	220.00000000000003	313.0	35.2	50.08	7	7					{321, 291, 165, 71, 138, 241, 210, 250, 156}	339.0
166	246	79.95	185.0	318.0	29.6	50.88	37	7					{128, 129, 194, 204, 147, 152, 220, 98, 166, 168, 43}	336.0
167	247	80.275	254.99999999999997	429.0	40.8	68.64	18	7					{231, 317, 167}	349.0
168	247	80.275	169.0	340.0	27.04	54.4	37	7					{128, 129, 194, 98, 166, 168, 43, 204, 147, 152, 220}	336.0
169	247	80.275	120.0	292.0	19.2	46.72	34	14					{515, 526, 527, 546, 86, 87, 88, 113, 131, 141, 146, 158, 169, 170, 187, 196, 203, 213, 219, 229, 234, 238, 245, 247, 248, 249, 251, 254, 255, 258, 260, 261, 262, 263, 265, 266, 272, 275, 276, 277, 281, 284, 286, 287, 288, 292, 311, 312, 318, 322, 326, 330, 334, 336, 337, 342, 345, 347, 349, 355, 364, 370, 371, 380, 383, 384, 385, 389, 392, 398, 404, 407, 409, 417, 422, 424, 425, 426, 431, 439, 4…	341.0
170	248	80.60000000000001	136.0	348.0	21.76	55.68	34	7					{515, 526, 527, 546, 86, 87, 88, 113, 131, 141, 146, 158, 169, 170, 187, 196, 203, 213, 219, 229, 234, 238, 245, 247, 248, 249, 251, 254, 255, 258, 260, 261, 262, 263, 265, 266, 272, 275, 276, 277, 281, 284, 286, 287, 288, 292, 311, 312, 318, 322, 326, 330, 334, 336, 337, 342, 345, 347, 349, 355, 364, 370, 371, 380, 383, 384, 385, 389, 392, 398, 404, 407, 409, 417, 422, 424, 425, 426, 431, 439, 4…	341.0
171	249	80.925	233.0	391.0	37.28	62.56	18	2					{202, 171, 125}	345.0
172	249	80.925	200.0	339.0	32.0	54.24	36	7					{341, 215, 89, 223, 351, 97, 227, 172, 308, 376, 127}	342.0
173	250	81.25	378.0	417.0	60.480000000000004	66.72	16	1					{0, 3, 4, 5, 7, 8, 12, 14, 16, 18, 22, 23, 26, 27, 28, 29, 32, 33, 35, 37, 39, 40, 41, 42, 44, 45, 47, 48, 49, 50, 51, 52, 54, 55, 56, 57, 58, 59, 60, 62, 65, 67, 68, 69, 72, 73, 77, 78, 81, 82, 85, 94, 95, 96, 99, 102, 103, 105, 107, 108, 110, 112, 114, 117, 118, 119, 126, 135, 136, 140, 142, 145, 148, 154, 155, 173, 174, 176, 177, 180, 182, 201, 205, 206, 221, 228, 279, 313, 323, 327, 359, 374,…	328.0
174	251	81.575	363.0	404.0	58.08	64.64	16	1					{0, 3, 4, 5, 7, 8, 12, 14, 16, 18, 22, 23, 26, 27, 28, 29, 32, 33, 35, 37, 39, 40, 41, 42, 44, 45, 47, 48, 49, 50, 51, 52, 54, 55, 56, 57, 58, 59, 60, 62, 65, 67, 68, 69, 72, 73, 77, 78, 81, 82, 85, 94, 95, 96, 99, 102, 103, 105, 107, 108, 110, 112, 114, 117, 118, 119, 126, 135, 136, 140, 142, 145, 148, 154, 155, 173, 174, 176, 177, 180, 182, 201, 205, 206, 221, 228, 279, 313, 323, 327, 359, 374,…	328.0
175	252	81.9	480.0	124.0	76.8	19.84	0	4					-100	-100.0
176	253	82.22500000000001	369.0	387.0	59.04	61.92	16	1					{0, 3, 4, 5, 7, 8, 12, 14, 16, 18, 22, 23, 26, 27, 28, 29, 32, 33, 35, 37, 39, 40, 41, 42, 44, 45, 47, 48, 49, 50, 51, 52, 54, 55, 56, 57, 58, 59, 60, 62, 65, 67, 68, 69, 72, 73, 77, 78, 81, 82, 85, 94, 95, 96, 99, 102, 103, 105, 107, 108, 110, 112, 114, 117, 118, 119, 126, 135, 136, 140, 142, 145, 148, 154, 155, 173, 174, 176, 177, 180, 182, 201, 205, 206, 221, 228, 279, 313, 323, 327, 359, 374,…	328.0
177	257	83.525	353.0	397.0	56.480000000000004	63.52	16	1					{0, 3, 4, 5, 7, 8, 12, 14, 16, 18, 22, 23, 26, 27, 28, 29, 32, 33, 35, 37, 39, 40, 41, 42, 44, 45, 47, 48, 49, 50, 51, 52, 54, 55, 56, 57, 58, 59, 60, 62, 65, 67, 68, 69, 72, 73, 77, 78, 81, 82, 85, 94, 95, 96, 99, 102, 103, 105, 107, 108, 110, 112, 114, 117, 118, 119, 126, 135, 136, 140, 142, 145, 148, 154, 155, 173, 174, 176, 177, 180, 182, 201, 205, 206, 221, 228, 279, 313, 323, 327, 359, 374,…	328.0
178	257	83.525	347.0	418.0	55.52	66.88	19	1					{2, 70, 111, 178, 150}	329.0
179	257	83.525	250.99999999999997	409.99999999999994	40.16	65.6	0	15					-100	-100.0
180	260	84.5	347.0	396.0	55.52	63.36	16	1					{0, 3, 4, 5, 7, 8, 12, 14, 16, 18, 22, 23, 26, 27, 28, 29, 32, 33, 35, 37, 39, 40, 41, 42, 44, 45, 47, 48, 49, 50, 51, 52, 54, 55, 56, 57, 58, 59, 60, 62, 65, 67, 68, 69, 72, 73, 77, 78, 81, 82, 85, 94, 95, 96, 99, 102, 103, 105, 107, 108, 110, 112, 114, 117, 118, 119, 126, 135, 136, 140, 142, 145, 148, 154, 155, 173, 174, 176, 177, 180, 182, 201, 205, 206, 221, 228, 279, 313, 323, 327, 359, 374,…	328.0
181	262	85.15	165.0	288.0	26.400000000000002	46.08	37	3					{197, 181, 6}	330.0
182	265	86.125	380.0	387.0	60.800000000000004	61.92	16	1					{0, 3, 4, 5, 7, 8, 12, 14, 16, 18, 22, 23, 26, 27, 28, 29, 32, 33, 35, 37, 39, 40, 41, 42, 44, 45, 47, 48, 49, 50, 51, 52, 54, 55, 56, 57, 58, 59, 60, 62, 65, 67, 68, 69, 72, 73, 77, 78, 81, 82, 85, 94, 95, 96, 99, 102, 103, 105, 107, 108, 110, 112, 114, 117, 118, 119, 126, 135, 136, 140, 142, 145, 148, 154, 155, 173, 174, 176, 177, 180, 182, 201, 205, 206, 221, 228, 279, 313, 323, 327, 359, 374,…	328.0
183	267	86.775	259.0	385.0	41.44	61.6	7	-1					-100	-100.0
184	268	87.10000000000001	212.0	296.0	33.92	47.36	37	-1					-100	-100.0
185	268	87.10000000000001	168.0	312.0	26.88	49.92	37	-1					{185, 246}	350.0
186	269	87.425	168.0	346.0	26.88	55.36	0	6					-100	-100.0
187	269	87.425	138.0	345.0	22.080000000000002	55.2	34	7					{515, 526, 527, 546, 86, 87, 88, 113, 131, 141, 146, 158, 169, 170, 187, 196, 203, 213, 219, 229, 234, 238, 245, 247, 248, 249, 251, 254, 255, 258, 260, 261, 262, 263, 265, 266, 272, 275, 276, 277, 281, 284, 286, 287, 288, 292, 311, 312, 318, 322, 326, 330, 334, 336, 337, 342, 345, 347, 349, 355, 364, 370, 371, 380, 383, 384, 385, 389, 392, 398, 404, 407, 409, 417, 422, 424, 425, 426, 431, 439, 4…	341.0
188	269	87.425	151.0	271.0	24.16	43.36	37	7					{160, 66, 240, 280, 153, 122, 188}	338.0
189	270	87.75	200.99999999999997	325.0	32.16	52.0	37	2					{195, 314, 189, 222}	351.0
190	270	87.75	233.0	369.0	37.28	59.04	36	7					{38, 104, 109, 116, 53, 24, 190, 216}	334.0
191	272	88.4	190.0	416.0	30.400000000000002	66.56	18	-1					-100	-100.0
192	272	88.4	213.0	353.0	34.08	56.480000000000004	36	10					{192, 92, 269}	343.0
193	273	88.72500000000001	237.0	378.0	37.92	60.480000000000004	7	2					{193, 199, 9, 74, 139, 79, 19, 25, 63}	331.0
194	273	88.72500000000001	179.0	330.0	28.64	52.800000000000004	37	7					{128, 129, 194, 98, 166, 168, 43, 204, 147, 152, 220}	336.0
195	273	88.72500000000001	211.0	318.0	33.76	50.88	37	7					{195, 314, 189, 222}	351.0
196	274	89.05	157.0	340.0	25.12	54.4	34	7					{515, 526, 527, 546, 86, 87, 88, 113, 131, 141, 146, 158, 169, 170, 187, 196, 203, 213, 219, 229, 234, 238, 245, 247, 248, 249, 251, 254, 255, 258, 260, 261, 262, 263, 265, 266, 272, 275, 276, 277, 281, 284, 286, 287, 288, 292, 311, 312, 318, 322, 326, 330, 334, 336, 337, 342, 345, 347, 349, 355, 364, 370, 371, 380, 383, 384, 385, 389, 392, 398, 404, 407, 409, 417, 422, 424, 425, 426, 431, 439, 4…	341.0
197	276	89.7	154.0	286.0	24.64	45.76	37	3					{197, 6, 181}	330.0
198	276	89.7	153.0	242.0	24.48	38.72	38	6					{130, 198, 329, 143, 208, 209, 211, 468, 21, 214, 217, 346, 159, 161, 162, 101, 367, 368}	333.0
199	277	90.025	249.00000000000003	388.0	39.84	62.08	7	2					{193, 199, 9, 74, 139, 79, 19, 25, 63}	331.0
200	278	90.35000000000001	214.0	286.0	34.24	45.76	6	-1					-100	-100.0
201	279	90.675	356.0	409.99999999999994	56.96	65.6	16	1					{0, 3, 4, 5, 7, 8, 12, 14, 16, 18, 22, 23, 26, 27, 28, 29, 32, 33, 35, 37, 39, 40, 41, 42, 44, 45, 47, 48, 49, 50, 51, 52, 54, 55, 56, 57, 58, 59, 60, 62, 65, 67, 68, 69, 72, 73, 77, 78, 81, 82, 85, 94, 95, 96, 99, 102, 103, 105, 107, 108, 110, 112, 114, 117, 118, 119, 126, 135, 136, 140, 142, 145, 148, 154, 155, 173, 174, 176, 177, 180, 182, 201, 205, 206, 221, 228, 279, 313, 323, 327, 359, 374,…	328.0
202	279	90.675	239.0	392.0	38.24	62.72	18	2					{202, 171, 125}	345.0
203	279	90.675	136.0	321.0	21.76	51.36	34	7					{515, 526, 527, 546, 86, 87, 88, 113, 131, 141, 146, 158, 169, 170, 187, 196, 203, 213, 219, 229, 234, 238, 245, 247, 248, 249, 251, 254, 255, 258, 260, 261, 262, 263, 265, 266, 272, 275, 276, 277, 281, 284, 286, 287, 288, 292, 311, 312, 318, 322, 326, 330, 334, 336, 337, 342, 345, 347, 349, 355, 364, 370, 371, 380, 383, 384, 385, 389, 392, 398, 404, 407, 409, 417, 422, 424, 425, 426, 431, 439, 4…	341.0
204	279	90.675	181.0	331.0	28.96	52.96	37	7					{128, 129, 98, 194, 166, 168, 43, 204, 147, 152, 220}	336.0
205	280	91.0	360.0	424.0	57.6	67.84	16	1					{0, 3, 4, 5, 7, 8, 12, 14, 16, 18, 22, 23, 26, 27, 28, 29, 32, 33, 35, 37, 39, 40, 41, 42, 44, 45, 47, 48, 49, 50, 51, 52, 54, 55, 56, 57, 58, 59, 60, 62, 65, 67, 68, 69, 72, 73, 77, 78, 81, 82, 85, 94, 95, 96, 99, 102, 103, 105, 107, 108, 110, 112, 114, 117, 118, 119, 126, 135, 136, 140, 142, 145, 148, 154, 155, 173, 174, 176, 177, 180, 182, 201, 205, 206, 221, 228, 279, 313, 323, 327, 359, 374,…	328.0
206	283	91.97500000000001	360.0	413.99999999999994	57.6	66.24	16	1					{0, 3, 4, 5, 7, 8, 12, 14, 16, 18, 22, 23, 26, 27, 28, 29, 32, 33, 35, 37, 39, 40, 41, 42, 44, 45, 47, 48, 49, 50, 51, 52, 54, 55, 56, 57, 58, 59, 60, 62, 65, 67, 68, 69, 72, 73, 77, 78, 81, 82, 85, 94, 95, 96, 99, 102, 103, 105, 107, 108, 110, 112, 114, 117, 118, 119, 126, 135, 136, 140, 142, 145, 148, 154, 155, 173, 174, 176, 177, 180, 182, 201, 205, 206, 221, 228, 279, 313, 323, 327, 359, 374,…	328.0
207	283	91.97500000000001	187.0	360.0	29.92	57.6	36	6					{285, 289, 290, 293, 294, 296, 300, 328, 76, 333, 340, 344, 91, 348, 100, 365, 366, 372, 373, 387, 396, 406, 157, 413, 418, 429, 207, 479, 226, 232, 233, 242, 253}	340.0
208	283	91.97500000000001	158.0	250.0	25.28	40.0	38	6					{130, 198, 329, 143, 208, 209, 211, 468, 21, 214, 217, 346, 159, 161, 162, 101, 367, 368}	333.0
209	283	91.97500000000001	147.0	258.0	23.52	41.28	38	7					{130, 198, 329, 143, 208, 209, 211, 468, 21, 214, 217, 346, 159, 161, 162, 101, 367, 368}	333.0
210	284	92.3	215.0	331.0	34.4	52.96	7	6					{321, 291, 165, 71, 138, 241, 210, 250, 156}	339.0
211	284	92.3	135.0	244.0	21.6	39.04	38	7					{130, 198, 329, 143, 208, 209, 211, 468, 21, 214, 217, 346, 159, 161, 162, 101, 367, 368}	333.0
212	287	93.275	453.0	69.0	72.48	11.040000000000001	35	16					-100	-100.0
213	288	93.60000000000001	130.0	347.0	20.8	55.52	34	6					{515, 526, 527, 546, 86, 87, 88, 113, 131, 141, 146, 158, 169, 170, 187, 196, 203, 213, 219, 229, 234, 238, 245, 247, 248, 249, 251, 254, 255, 258, 260, 261, 262, 263, 265, 266, 272, 275, 276, 277, 281, 284, 286, 287, 288, 292, 311, 312, 318, 322, 326, 330, 334, 336, 337, 342, 345, 347, 349, 355, 364, 370, 371, 380, 383, 384, 385, 389, 392, 398, 404, 407, 409, 417, 422, 424, 425, 426, 431, 439, 4…	341.0
214	288	93.60000000000001	151.0	263.0	24.16	42.08	38	7					{130, 198, 329, 143, 208, 209, 211, 468, 21, 214, 217, 346, 159, 161, 162, 101, 367, 368}	333.0
215	291	94.575	210.0	330.0	33.6	52.800000000000004	36	7					{97, 227, 351, 172, 308, 341, 215, 376, 89, 127, 223}	342.0
216	292	94.9	229.99999999999997	362.0	36.8	57.92	36	2					{38, 104, 109, 116, 53, 24, 190, 216}	334.0
217	292	94.9	150.0	241.0	24.0	38.56	38	6					{130, 198, 329, 143, 208, 209, 211, 468, 21, 214, 217, 346, 159, 161, 162, 101, 367, 368}	333.0
218	292	94.9	178.0	229.0	28.48	36.64	38	12					-100	-100.0
219	293	95.22500000000001	151.0	338.0	24.16	54.08	34	7					{515, 526, 527, 546, 86, 87, 88, 113, 131, 141, 146, 158, 169, 170, 187, 196, 203, 213, 219, 229, 234, 238, 245, 247, 248, 249, 251, 254, 255, 258, 260, 261, 262, 263, 265, 266, 272, 275, 276, 277, 281, 284, 286, 287, 288, 292, 311, 312, 318, 322, 326, 330, 334, 336, 337, 342, 345, 347, 349, 355, 364, 370, 371, 380, 383, 384, 385, 389, 392, 398, 404, 407, 409, 417, 422, 424, 425, 426, 431, 439, 4…	341.0
220	294	95.55	175.0	334.0	28.0	53.44	37	7					{128, 129, 98, 194, 166, 168, 43, 204, 147, 152, 220}	336.0
221	295	95.875	338.0	394.0	54.08	63.04	16	1					{0, 3, 4, 5, 7, 8, 12, 14, 16, 18, 22, 23, 26, 27, 28, 29, 32, 33, 35, 37, 39, 40, 41, 42, 44, 45, 47, 48, 49, 50, 51, 52, 54, 55, 56, 57, 58, 59, 60, 62, 65, 67, 68, 69, 72, 73, 77, 78, 81, 82, 85, 94, 95, 96, 99, 102, 103, 105, 107, 108, 110, 112, 114, 117, 118, 119, 126, 135, 136, 140, 142, 145, 148, 154, 155, 173, 174, 176, 177, 180, 182, 201, 205, 206, 221, 228, 279, 313, 323, 327, 359, 374,…	328.0
222	295	95.875	202.99999999999997	319.0	32.48	51.04	37	7					{314, 195, 189, 222}	351.0
223	298	96.85000000000001	202.99999999999997	332.0	32.48	53.120000000000005	36	7					{341, 215, 89, 351, 223, 97, 227, 172, 308, 376, 127}	342.0
224	300	97.5	148.0	216.0	23.68	34.56	38	17					-100	-100.0
225	301	97.825	363.0	432.0	58.08	69.12	0	1					-100	-100.0
226	301	97.825	175.0	349.0	28.0	55.84	36	7					{285, 289, 290, 293, 294, 296, 300, 328, 76, 333, 340, 344, 91, 348, 100, 365, 366, 372, 373, 387, 396, 406, 413, 157, 418, 429, 207, 479, 226, 232, 233, 242, 253}	340.0
227	301	97.825	208.0	337.0	33.28	53.92	36	7					{341, 215, 89, 223, 351, 97, 227, 172, 308, 376, 127}	342.0
228	304	98.8	344.0	399.0	55.04	63.84	16	1					{0, 3, 4, 5, 7, 8, 12, 14, 16, 18, 22, 23, 26, 27, 28, 29, 32, 33, 35, 37, 39, 40, 41, 42, 44, 45, 47, 48, 49, 50, 51, 52, 54, 55, 56, 57, 58, 59, 60, 62, 65, 67, 68, 69, 72, 73, 77, 78, 81, 82, 85, 94, 95, 96, 99, 102, 103, 105, 107, 108, 110, 112, 114, 117, 118, 119, 126, 135, 136, 140, 142, 145, 148, 154, 155, 173, 174, 176, 177, 180, 182, 201, 205, 206, 221, 228, 279, 313, 323, 327, 359, 374,…	328.0
229	304	98.8	126.0	297.0	20.16	47.52	34	7					{515, 526, 527, 546, 86, 87, 88, 113, 131, 141, 146, 158, 169, 170, 187, 196, 203, 213, 219, 229, 234, 238, 245, 247, 248, 249, 251, 254, 255, 258, 260, 261, 262, 263, 265, 266, 272, 275, 276, 277, 281, 284, 286, 287, 288, 292, 311, 312, 318, 322, 326, 330, 334, 336, 337, 342, 345, 347, 349, 355, 364, 370, 371, 380, 383, 384, 385, 389, 392, 398, 404, 407, 409, 417, 422, 424, 425, 426, 431, 439, 4…	341.0
230	305	99.125	384.0	470.0	61.44	75.2	29	-1					-100	-100.0
231	465	151.125	239.0	433.0	38.24	69.28	18	14					{231, 317, 167}	349.0
232	466	151.45000000000002	170.0	354.0	27.2	56.64	36	7					{285, 289, 290, 293, 294, 296, 300, 328, 76, 333, 340, 344, 91, 348, 100, 365, 366, 372, 373, 387, 396, 406, 413, 157, 418, 429, 207, 479, 226, 232, 233, 242, 253}	340.0
233	468	152.1	173.0	349.0	27.68	55.84	36	7					{285, 289, 290, 293, 294, 296, 300, 328, 76, 333, 340, 344, 91, 348, 100, 365, 366, 372, 373, 387, 396, 406, 413, 157, 418, 429, 207, 479, 226, 232, 233, 242, 253}	340.0
234	470	152.75	147.0	350.0	23.52	56.0	34	7					{515, 526, 527, 546, 86, 87, 88, 113, 131, 141, 146, 158, 169, 170, 187, 196, 203, 213, 219, 229, 234, 238, 245, 247, 248, 249, 251, 254, 255, 258, 260, 261, 262, 263, 265, 266, 272, 275, 276, 277, 281, 284, 286, 287, 288, 292, 311, 312, 318, 322, 326, 330, 334, 336, 337, 342, 345, 347, 349, 355, 364, 370, 371, 380, 383, 384, 385, 389, 392, 398, 404, 407, 409, 417, 422, 424, 425, 426, 431, 439, 4…	341.0
235	471	153.07500000000002	469.00000000000006	63.0	75.04	10.08	35	16					-100	-100.0
236	472	153.4	233.0	347.0	37.28	55.52	7	2					-100	-100.0
237	475	154.375	182.0	387.0	29.12	61.92	36	18					{378, 237, 319}	352.0
238	481	156.32500000000002	133.0	321.0	21.28	51.36	34	7					{515, 526, 527, 546, 86, 87, 88, 113, 131, 141, 146, 158, 169, 170, 187, 196, 203, 213, 219, 229, 234, 238, 245, 247, 248, 249, 251, 254, 255, 258, 260, 261, 262, 263, 265, 266, 272, 275, 276, 277, 281, 284, 286, 287, 288, 292, 311, 312, 318, 322, 326, 330, 334, 336, 337, 342, 345, 347, 349, 355, 364, 370, 371, 380, 383, 384, 385, 389, 392, 398, 404, 407, 409, 417, 422, 424, 425, 426, 431, 439, 4…	341.0
239	484	157.3	132.0	360.0	21.12	57.6	34	-1					-100	-100.0
240	484	157.3	144.0	267.0	23.04	42.72	37	6					{160, 66, 240, 280, 153, 122, 188}	338.0
241	485	157.625	214.0	324.0	34.24	51.84	7	7					{321, 291, 165, 71, 138, 241, 210, 250, 156}	339.0
242	486	157.95000000000002	182.0	350.0	29.12	56.0	36	-1					{285, 289, 290, 293, 294, 296, 300, 328, 76, 333, 340, 344, 91, 348, 100, 365, 366, 372, 373, 387, 396, 406, 413, 157, 418, 429, 207, 479, 226, 232, 233, 242, 253}	340.0
243	486	157.95000000000002	117.0	249.00000000000003	18.72	39.84	38	7					{115, 243, 271}	344.0
244	486	157.95000000000002	394.0	362.0	63.04	57.92	15	11					-100	-100.0
245	499	162.175	132.0	303.0	21.12	48.480000000000004	34	7					{515, 526, 527, 546, 86, 87, 88, 113, 131, 141, 146, 158, 169, 170, 187, 196, 203, 213, 219, 229, 234, 238, 245, 247, 248, 249, 251, 254, 255, 258, 260, 261, 262, 263, 265, 266, 272, 275, 276, 277, 281, 284, 286, 287, 288, 292, 311, 312, 318, 322, 326, 330, 334, 336, 337, 342, 345, 347, 349, 355, 364, 370, 371, 380, 383, 384, 385, 389, 392, 398, 404, 407, 409, 417, 422, 424, 425, 426, 431, 439, 4…	341.0
246	501	162.82500000000002	162.0	319.0	25.92	51.04	37	-1					{185, 246}	350.0
247	502	163.15	126.0	309.0	20.16	49.44	34	7					{515, 526, 527, 546, 86, 87, 88, 113, 131, 141, 146, 158, 169, 170, 187, 196, 203, 213, 219, 229, 234, 238, 245, 247, 248, 249, 251, 254, 255, 258, 260, 261, 262, 263, 265, 266, 272, 275, 276, 277, 281, 284, 286, 287, 288, 292, 311, 312, 318, 322, 326, 330, 334, 336, 337, 342, 345, 347, 349, 355, 364, 370, 371, 380, 383, 384, 385, 389, 392, 398, 404, 407, 409, 417, 422, 424, 425, 426, 431, 439, 4…	341.0
248	502	163.15	105.0	321.0	16.8	51.36	34	7					{515, 526, 527, 546, 86, 87, 88, 113, 131, 141, 146, 158, 169, 170, 187, 196, 203, 213, 219, 229, 234, 238, 245, 247, 248, 249, 251, 254, 255, 258, 260, 261, 262, 263, 265, 266, 272, 275, 276, 277, 281, 284, 286, 287, 288, 292, 311, 312, 318, 322, 326, 330, 334, 336, 337, 342, 345, 347, 349, 355, 364, 370, 371, 380, 383, 384, 385, 389, 392, 398, 404, 407, 409, 417, 422, 424, 425, 426, 431, 439, 4…	341.0
249	503	163.475	137.0	329.0	21.92	52.64	34	7					{515, 526, 527, 546, 86, 87, 88, 113, 131, 141, 146, 158, 169, 170, 187, 196, 203, 213, 219, 229, 234, 238, 245, 247, 248, 249, 251, 254, 255, 258, 260, 261, 262, 263, 265, 266, 272, 275, 276, 277, 281, 284, 286, 287, 288, 292, 311, 312, 318, 322, 326, 330, 334, 336, 337, 342, 345, 347, 349, 355, 364, 370, 371, 380, 383, 384, 385, 389, 392, 398, 404, 407, 409, 417, 422, 424, 425, 426, 431, 439, 4…	341.0
250	503	163.475	215.0	331.0	34.4	52.96	7	7					{321, 291, 165, 71, 138, 241, 210, 250, 156}	339.0
251	504	163.8	146.0	356.0	23.36	56.96	34	7					{515, 526, 527, 546, 86, 87, 88, 113, 131, 141, 146, 158, 169, 170, 187, 196, 203, 213, 219, 229, 234, 238, 245, 247, 248, 249, 251, 254, 255, 258, 260, 261, 262, 263, 265, 266, 272, 275, 276, 277, 281, 284, 286, 287, 288, 292, 311, 312, 318, 322, 326, 330, 334, 336, 337, 342, 345, 347, 349, 355, 364, 370, 371, 380, 383, 384, 385, 389, 392, 398, 404, 407, 409, 417, 422, 424, 425, 426, 431, 439, 4…	341.0
252	504	163.8	90.0	316.0	14.4	50.56	34	7					{377, 444, 252}	353.0
253	504	163.8	192.0	372.0	30.72	59.52	36	19					{285, 289, 290, 293, 294, 296, 300, 328, 76, 333, 340, 344, 91, 348, 100, 365, 366, 372, 373, 387, 396, 406, 413, 157, 418, 429, 207, 479, 226, 232, 233, 242, 253}	340.0
254	505	164.125	123.0	339.0	19.68	54.24	34	7					{515, 526, 527, 546, 86, 87, 88, 113, 131, 141, 146, 158, 169, 170, 187, 196, 203, 213, 219, 229, 234, 238, 245, 247, 248, 249, 251, 254, 255, 258, 260, 261, 262, 263, 265, 266, 272, 275, 276, 277, 281, 284, 286, 287, 288, 292, 311, 312, 318, 322, 326, 330, 334, 336, 337, 342, 345, 347, 349, 355, 364, 370, 371, 380, 383, 384, 385, 389, 392, 398, 404, 407, 409, 417, 422, 424, 425, 426, 431, 439, 4…	341.0
255	505	164.125	128.0	319.0	20.48	51.04	34	7					{515, 526, 527, 546, 86, 87, 88, 113, 131, 141, 146, 158, 169, 170, 187, 196, 203, 213, 219, 229, 234, 238, 245, 247, 248, 249, 251, 254, 255, 258, 260, 261, 262, 263, 265, 266, 272, 275, 276, 277, 281, 284, 286, 287, 288, 292, 311, 312, 318, 322, 326, 330, 334, 336, 337, 342, 345, 347, 349, 355, 364, 370, 371, 380, 383, 384, 385, 389, 392, 398, 404, 407, 409, 417, 422, 424, 425, 426, 431, 439, 4…	341.0
256	506	164.45000000000002	126.0	268.0	20.16	42.88	38	6					{256, 357}	354.0
257	507	164.775	436.00000000000006	69.0	69.76	11.040000000000001	28	-1					-100	-100.0
258	508	165.1	132.0	335.0	21.12	53.6	34	7					{515, 526, 527, 546, 86, 87, 88, 113, 131, 141, 146, 158, 169, 170, 187, 196, 203, 213, 219, 229, 234, 238, 245, 247, 248, 249, 251, 254, 255, 258, 260, 261, 262, 263, 265, 266, 272, 275, 276, 277, 281, 284, 286, 287, 288, 292, 311, 312, 318, 322, 326, 330, 334, 336, 337, 342, 345, 347, 349, 355, 364, 370, 371, 380, 383, 384, 385, 389, 392, 398, 404, 407, 409, 417, 422, 424, 425, 426, 431, 439, 4…	341.0
259	509	165.425	41.0	242.0	6.5600000000000005	38.72	0	-1					-100	-100.0
260	510	165.75	136.0	305.0	21.76	48.800000000000004	34	7					{515, 526, 527, 546, 86, 87, 88, 113, 131, 141, 146, 158, 169, 170, 187, 196, 203, 213, 219, 229, 234, 238, 245, 247, 248, 249, 251, 254, 255, 258, 260, 261, 262, 263, 265, 266, 272, 275, 276, 277, 281, 284, 286, 287, 288, 292, 311, 312, 318, 322, 326, 330, 334, 336, 337, 342, 345, 347, 349, 355, 364, 370, 371, 380, 383, 384, 385, 389, 392, 398, 404, 407, 409, 417, 422, 424, 425, 426, 431, 439, 4…	341.0
261	510	165.75	144.0	301.0	23.04	48.160000000000004	34	7					{515, 526, 527, 546, 86, 87, 88, 113, 131, 141, 146, 158, 169, 170, 187, 196, 203, 213, 219, 229, 234, 238, 245, 247, 248, 249, 251, 254, 255, 258, 260, 261, 262, 263, 265, 266, 272, 275, 276, 277, 281, 284, 286, 287, 288, 292, 311, 312, 318, 322, 326, 330, 334, 336, 337, 342, 345, 347, 349, 355, 364, 370, 371, 380, 383, 384, 385, 389, 392, 398, 404, 407, 409, 417, 422, 424, 425, 426, 431, 439, 4…	341.0
262	515	167.375	108.0	349.0	17.28	55.84	34	7					{515, 526, 527, 546, 86, 87, 88, 113, 131, 141, 146, 158, 169, 170, 187, 196, 203, 213, 219, 229, 234, 238, 245, 247, 248, 249, 251, 254, 255, 258, 260, 261, 262, 263, 265, 266, 272, 275, 276, 277, 281, 284, 286, 287, 288, 292, 311, 312, 318, 322, 326, 330, 334, 336, 337, 342, 345, 347, 349, 355, 364, 370, 371, 380, 383, 384, 385, 389, 392, 398, 404, 407, 409, 417, 422, 424, 425, 426, 431, 439, 4…	341.0
263	515	167.375	144.0	305.0	23.04	48.800000000000004	34	7					{515, 526, 527, 546, 86, 87, 88, 113, 131, 141, 146, 158, 169, 170, 187, 196, 203, 213, 219, 229, 234, 238, 245, 247, 248, 249, 251, 254, 255, 258, 260, 261, 262, 263, 265, 266, 272, 275, 276, 277, 281, 284, 286, 287, 288, 292, 311, 312, 318, 322, 326, 330, 334, 336, 337, 342, 345, 347, 349, 355, 364, 370, 371, 380, 383, 384, 385, 389, 392, 398, 404, 407, 409, 417, 422, 424, 425, 426, 431, 439, 4…	341.0
264	517	168.025	403.0	411.00000000000006	64.48	65.76	21	-1					-100	-100.0
265	519	168.675	149.0	326.0	23.84	52.160000000000004	34	7					{515, 526, 527, 546, 86, 87, 88, 113, 131, 141, 146, 158, 169, 170, 187, 196, 203, 213, 219, 229, 234, 238, 245, 247, 248, 249, 251, 254, 255, 258, 260, 261, 262, 263, 265, 266, 272, 275, 276, 277, 281, 284, 286, 287, 288, 292, 311, 312, 318, 322, 326, 330, 334, 336, 337, 342, 345, 347, 349, 355, 364, 370, 371, 380, 383, 384, 385, 389, 392, 398, 404, 407, 409, 417, 422, 424, 425, 426, 431, 439, 4…	341.0
266	519	168.675	134.0	297.0	21.44	47.52	34	7					{515, 526, 527, 546, 86, 87, 88, 113, 131, 141, 146, 158, 169, 170, 187, 196, 203, 213, 219, 229, 234, 238, 245, 247, 248, 249, 251, 254, 255, 258, 260, 261, 262, 263, 265, 266, 272, 275, 276, 277, 281, 284, 286, 287, 288, 292, 311, 312, 318, 322, 326, 330, 334, 336, 337, 342, 345, 347, 349, 355, 364, 370, 371, 380, 383, 384, 385, 389, 392, 398, 404, 407, 409, 417, 422, 424, 425, 426, 431, 439, 4…	341.0
267	522	169.65	163.0	218.00000000000003	26.080000000000002	34.88	38	7					-100	-100.0
268	522	169.65	132.0	284.0	21.12	45.44	0	20					-100	-100.0
269	523	169.975	210.0	348.0	33.6	55.68	36	10					{192, 92, 269}	343.0
270	525	170.625	133.0	289.0	21.28	46.24	0	7					-100	-100.0
271	526	170.95000000000002	111.00000000000001	245.00000000000003	17.76	39.2	38	7					{115, 243, 271}	344.0
272	526	170.95000000000002	150.0	336.0	24.0	53.76	34	11					{515, 526, 527, 546, 86, 87, 88, 113, 131, 141, 146, 158, 169, 170, 187, 196, 203, 213, 219, 229, 234, 238, 245, 247, 248, 249, 251, 254, 255, 258, 260, 261, 262, 263, 265, 266, 272, 275, 276, 277, 281, 284, 286, 287, 288, 292, 311, 312, 318, 322, 326, 330, 334, 336, 337, 342, 345, 347, 349, 355, 364, 370, 371, 380, 383, 384, 385, 389, 392, 398, 404, 407, 409, 417, 422, 424, 425, 426, 431, 439, 4…	341.0
273	527	171.275	158.0	328.0	25.28	52.480000000000004	0	7					-100	-100.0
274	529	171.925	95.0	264.0	15.200000000000001	42.24	0	21					-100	-100.0
275	531	172.57500000000002	157.0	332.0	25.12	53.120000000000005	34	7					{515, 526, 527, 546, 86, 87, 88, 113, 131, 141, 146, 158, 169, 170, 187, 196, 203, 213, 219, 229, 234, 238, 245, 247, 248, 249, 251, 254, 255, 258, 260, 261, 262, 263, 265, 266, 272, 275, 276, 277, 281, 284, 286, 287, 288, 292, 311, 312, 318, 322, 326, 330, 334, 336, 337, 342, 345, 347, 349, 355, 364, 370, 371, 380, 383, 384, 385, 389, 392, 398, 404, 407, 409, 417, 422, 424, 425, 426, 431, 439, 4…	341.0
276	531	172.57500000000002	135.0	335.0	21.6	53.6	34	7					{515, 526, 527, 546, 86, 87, 88, 113, 131, 141, 146, 158, 169, 170, 187, 196, 203, 213, 219, 229, 234, 238, 245, 247, 248, 249, 251, 254, 255, 258, 260, 261, 262, 263, 265, 266, 272, 275, 276, 277, 281, 284, 286, 287, 288, 292, 311, 312, 318, 322, 326, 330, 334, 336, 337, 342, 345, 347, 349, 355, 364, 370, 371, 380, 383, 384, 385, 389, 392, 398, 404, 407, 409, 417, 422, 424, 425, 426, 431, 439, 4…	341.0
277	532	172.9	145.0	365.0	23.2	58.4	34	7					{515, 526, 527, 546, 86, 87, 88, 113, 131, 141, 146, 158, 169, 170, 187, 196, 203, 213, 219, 229, 234, 238, 245, 247, 248, 249, 251, 254, 255, 258, 260, 261, 262, 263, 265, 266, 272, 275, 276, 277, 281, 284, 286, 287, 288, 292, 311, 312, 318, 322, 326, 330, 334, 336, 337, 342, 345, 347, 349, 355, 364, 370, 371, 380, 383, 384, 385, 389, 392, 398, 404, 407, 409, 417, 422, 424, 425, 426, 431, 439, 4…	341.0
278	532	172.9	308.0	361.0	49.28	57.76	8	22					{434, 436, 278}	355.0
279	534	173.55	355.0	397.0	56.800000000000004	63.52	16	1					{0, 3, 4, 5, 7, 8, 12, 14, 16, 18, 22, 23, 26, 27, 28, 29, 32, 33, 35, 37, 39, 40, 41, 42, 44, 45, 47, 48, 49, 50, 51, 52, 54, 55, 56, 57, 58, 59, 60, 62, 65, 67, 68, 69, 72, 73, 77, 78, 81, 82, 85, 94, 95, 96, 99, 102, 103, 105, 107, 108, 110, 112, 114, 117, 118, 119, 126, 135, 136, 140, 142, 145, 148, 154, 155, 173, 174, 176, 177, 180, 182, 201, 205, 206, 221, 228, 279, 313, 323, 327, 359, 374,…	328.0
280	535	173.875	139.0	271.0	22.240000000000002	43.36	37	6					{160, 66, 240, 280, 153, 122, 188}	338.0
281	538	174.85	154.0	349.0	24.64	55.84	34	7					{515, 526, 527, 546, 86, 87, 88, 113, 131, 141, 146, 158, 169, 170, 187, 196, 203, 213, 219, 229, 234, 238, 245, 247, 248, 249, 251, 254, 255, 258, 260, 261, 262, 263, 265, 266, 272, 275, 276, 277, 281, 284, 286, 287, 288, 292, 311, 312, 318, 322, 326, 330, 334, 336, 337, 342, 345, 347, 349, 355, 364, 370, 371, 380, 383, 384, 385, 389, 392, 398, 404, 407, 409, 417, 422, 424, 425, 426, 431, 439, 4…	341.0
282	542	176.15	91.0	259.0	14.56	41.44	0	-1					-100	-100.0
283	542	176.15	35.0	320.0	5.6000000000000005	51.2	32	7					-100	-100.0
284	542	176.15	132.0	302.0	21.12	48.32	34	21					{515, 526, 527, 546, 86, 87, 88, 113, 131, 141, 146, 158, 169, 170, 187, 196, 203, 213, 219, 229, 234, 238, 245, 247, 248, 249, 251, 254, 255, 258, 260, 261, 262, 263, 265, 266, 272, 275, 276, 277, 281, 284, 286, 287, 288, 292, 311, 312, 318, 322, 326, 330, 334, 336, 337, 342, 345, 347, 349, 355, 364, 370, 371, 380, 383, 384, 385, 389, 392, 398, 404, 407, 409, 417, 422, 424, 425, 426, 431, 439, 4…	341.0
285	544	176.8	202.0	355.0	32.32	56.800000000000004	36	7					{285, 289, 290, 293, 294, 296, 300, 328, 76, 333, 340, 344, 91, 348, 100, 365, 366, 372, 373, 387, 396, 406, 413, 157, 418, 429, 207, 479, 226, 232, 233, 242, 253}	340.0
286	547	177.775	114.99999999999999	295.0	18.4	47.2	34	7					{515, 526, 527, 546, 86, 87, 88, 113, 131, 141, 146, 158, 169, 170, 187, 196, 203, 213, 219, 229, 234, 238, 245, 247, 248, 249, 251, 254, 255, 258, 260, 261, 262, 263, 265, 266, 272, 275, 276, 277, 281, 284, 286, 287, 288, 292, 311, 312, 318, 322, 326, 330, 334, 336, 337, 342, 345, 347, 349, 355, 364, 370, 371, 380, 383, 384, 385, 389, 392, 398, 404, 407, 409, 417, 422, 424, 425, 426, 431, 439, 4…	341.0
287	551	179.07500000000002	111.00000000000001	333.0	17.76	53.28	34	7					{515, 526, 527, 546, 86, 87, 88, 113, 131, 141, 146, 158, 169, 170, 187, 196, 203, 213, 219, 229, 234, 238, 245, 247, 248, 249, 251, 254, 255, 258, 260, 261, 262, 263, 265, 266, 272, 275, 276, 277, 281, 284, 286, 287, 288, 292, 311, 312, 318, 322, 326, 330, 334, 336, 337, 342, 345, 347, 349, 355, 364, 370, 371, 380, 383, 384, 385, 389, 392, 398, 404, 407, 409, 417, 422, 424, 425, 426, 431, 439, 4…	341.0
288	551	179.07500000000002	142.0	372.0	22.72	59.52	34	7					{515, 526, 527, 546, 86, 87, 88, 113, 131, 141, 146, 158, 169, 170, 187, 196, 203, 213, 219, 229, 234, 238, 245, 247, 248, 249, 251, 254, 255, 258, 260, 261, 262, 263, 265, 266, 272, 275, 276, 277, 281, 284, 286, 287, 288, 292, 311, 312, 318, 322, 326, 330, 334, 336, 337, 342, 345, 347, 349, 355, 364, 370, 371, 380, 383, 384, 385, 389, 392, 398, 404, 407, 409, 417, 422, 424, 425, 426, 431, 439, 4…	341.0
289	555	180.375	166.0	364.0	26.560000000000002	58.24	36	7					{285, 289, 290, 293, 294, 296, 300, 328, 76, 333, 340, 344, 91, 348, 100, 365, 366, 372, 373, 387, 396, 406, 413, 157, 418, 429, 207, 479, 226, 232, 233, 242, 253}	340.0
290	556	180.70000000000002	185.0	376.0	29.6	60.160000000000004	36	7					{387, 396, 406, 413, 285, 157, 289, 290, 418, 293, 294, 296, 300, 429, 328, 76, 333, 207, 340, 344, 91, 348, 479, 226, 100, 232, 233, 365, 366, 242, 372, 373, 253}	340.0
291	558	181.35	217.0	324.0	34.72	51.84	7	7					{321, 291, 165, 71, 138, 241, 210, 250, 156}	339.0
292	560	182.0	151.0	343.0	24.16	54.88	34	7					{515, 526, 527, 546, 86, 87, 88, 113, 131, 141, 146, 158, 169, 170, 187, 196, 203, 213, 219, 229, 234, 238, 245, 247, 248, 249, 251, 254, 255, 258, 260, 261, 262, 263, 265, 266, 272, 275, 276, 277, 281, 284, 286, 287, 288, 292, 311, 312, 318, 322, 326, 330, 334, 336, 337, 342, 345, 347, 349, 355, 364, 370, 371, 380, 383, 384, 385, 389, 392, 398, 404, 407, 409, 417, 422, 424, 425, 426, 431, 439, 4…	341.0
293	561	182.32500000000002	187.0	361.0	29.92	57.76	36	7					{387, 396, 406, 413, 285, 157, 289, 290, 418, 293, 294, 296, 300, 429, 328, 76, 333, 207, 340, 344, 91, 348, 479, 226, 100, 232, 233, 365, 366, 242, 372, 373, 253}	340.0
294	562	182.65	167.0	352.0	26.72	56.32	36	7					{387, 396, 406, 413, 285, 157, 289, 290, 418, 293, 294, 296, 300, 429, 328, 76, 333, 207, 340, 344, 91, 348, 479, 226, 100, 232, 233, 365, 366, 242, 372, 373, 253}	340.0
295	562	182.65	161.0	349.0	25.76	55.84	0	7					-100	-100.0
296	562	182.65	167.0	352.0	26.72	56.32	36	7					{387, 396, 406, 413, 285, 157, 289, 290, 418, 293, 294, 296, 300, 429, 328, 76, 333, 207, 340, 344, 91, 348, 479, 226, 100, 232, 233, 365, 366, 242, 372, 373, 253}	340.0
297	563	182.975	62.0	288.0	9.92	46.08	23	-1					-100	-100.0
298	564	183.3	276.0	403.0	44.160000000000004	64.48	17	-1					-100	-100.0
299	564	183.3	343.0	448.00000000000006	54.88	71.68	19	-1					-100	-100.0
300	565	183.625	202.0	356.0	32.32	56.96	36	7					{387, 396, 406, 413, 285, 157, 289, 290, 418, 293, 294, 296, 300, 429, 328, 76, 333, 207, 340, 344, 91, 348, 479, 226, 100, 232, 233, 365, 366, 242, 372, 373, 253}	340.0
301	566	183.95000000000002	16.0	353.0	2.56	56.480000000000004	32	-1					-100	-100.0
302	566	183.95000000000002	141.0	391.0	22.56	62.56	0	23					-100	-100.0
303	569	184.925	369.0	373.0	59.04	59.68	16	1					{163, 303}	348.0
304	572	185.9	272.0	354.0	43.52	56.64	7	24					{304, 310}	356.0
305	575	186.875	121.0	271.0	19.36	43.36	0	6					-100	-100.0
306	576	187.20000000000002	73.0	376.0	11.68	60.160000000000004	33	-1					-100	-100.0
307	576	187.20000000000002	166.0	344.0	26.560000000000002	55.04	0	7					-100	-100.0
308	577	187.525	198.0	340.0	31.68	54.4	36	7					{97, 227, 351, 172, 308, 341, 215, 376, 89, 127, 223}	342.0
309	578	187.85	129.0	369.0	20.64	59.04	34	13					{449, 309, 325, 149}	347.0
310	579	188.175	267.0	349.0	42.72	55.84	7	24					{304, 310}	356.0
311	581	188.82500000000002	134.0	328.0	21.44	52.480000000000004	34	7					{515, 526, 527, 546, 86, 87, 88, 113, 131, 141, 146, 158, 169, 170, 187, 196, 203, 213, 219, 229, 234, 238, 245, 247, 248, 249, 251, 254, 255, 258, 260, 261, 262, 263, 265, 266, 272, 275, 276, 277, 281, 284, 286, 287, 288, 292, 311, 312, 318, 322, 326, 330, 334, 336, 337, 342, 345, 347, 349, 355, 364, 370, 371, 380, 383, 384, 385, 389, 392, 398, 404, 407, 409, 417, 422, 424, 425, 426, 431, 439, 4…	341.0
312	582	189.15	122.0	320.0	19.52	51.2	34	7					{515, 526, 527, 546, 86, 87, 88, 113, 131, 141, 146, 158, 169, 170, 187, 196, 203, 213, 219, 229, 234, 238, 245, 247, 248, 249, 251, 254, 255, 258, 260, 261, 262, 263, 265, 266, 272, 275, 276, 277, 281, 284, 286, 287, 288, 292, 311, 312, 318, 322, 326, 330, 334, 336, 337, 342, 345, 347, 349, 355, 364, 370, 371, 380, 383, 384, 385, 389, 392, 398, 404, 407, 409, 417, 422, 424, 425, 426, 431, 439, 4…	341.0
313	584	189.8	357.0	380.0	57.120000000000005	60.800000000000004	16	1					{0, 3, 4, 5, 7, 8, 12, 14, 16, 18, 22, 23, 26, 27, 28, 29, 32, 33, 35, 37, 39, 40, 41, 42, 44, 45, 47, 48, 49, 50, 51, 52, 54, 55, 56, 57, 58, 59, 60, 62, 65, 67, 68, 69, 72, 73, 77, 78, 81, 82, 85, 94, 95, 96, 99, 102, 103, 105, 107, 108, 110, 112, 114, 117, 118, 119, 126, 135, 136, 140, 142, 145, 148, 154, 155, 173, 174, 176, 177, 180, 182, 201, 205, 206, 221, 228, 279, 313, 323, 327, 359, 374,…	328.0
314	584	189.8	208.0	318.0	33.28	50.88	37	7					{195, 314, 189, 222}	351.0
315	585	190.125	254.0	407.0	40.64	65.12	17	15					-100	-100.0
316	586	190.45000000000002	80.0	248.0	12.8	39.68	23	-1					-100	-100.0
317	588	191.1	248.0	433.0	39.68	69.28	18	7					{231, 317, 167}	349.0
318	588	191.1	110.00000000000001	306.0	17.6	48.96	34	14					{515, 526, 527, 546, 86, 87, 88, 113, 131, 141, 146, 158, 169, 170, 187, 196, 203, 213, 219, 229, 234, 238, 245, 247, 248, 249, 251, 254, 255, 258, 260, 261, 262, 263, 265, 266, 272, 275, 276, 277, 281, 284, 286, 287, 288, 292, 311, 312, 318, 322, 326, 330, 334, 336, 337, 342, 345, 347, 349, 355, 364, 370, 371, 380, 383, 384, 385, 389, 392, 398, 404, 407, 409, 417, 422, 424, 425, 426, 431, 439, 4…	341.0
319	590	191.75	176.0	399.0	28.16	63.84	36	-1					{378, 237, 319}	352.0
320	590	191.75	167.0	494.00000000000006	26.72	79.04	0	7					-100	-100.0
321	590	191.75	216.0	331.0	34.56	52.96	7	18					{321, 291, 165, 71, 138, 241, 210, 250, 156}	339.0
322	592	192.4	147.0	331.0	23.52	52.96	34	7					{515, 526, 527, 546, 86, 87, 88, 113, 131, 141, 146, 158, 169, 170, 187, 196, 203, 213, 219, 229, 234, 238, 245, 247, 248, 249, 251, 254, 255, 258, 260, 261, 262, 263, 265, 266, 272, 275, 276, 277, 281, 284, 286, 287, 288, 292, 311, 312, 318, 322, 326, 330, 334, 336, 337, 342, 345, 347, 349, 355, 364, 370, 371, 380, 383, 384, 385, 389, 392, 398, 404, 407, 409, 417, 422, 424, 425, 426, 431, 439, 4…	341.0
323	594	193.05	384.0	384.0	61.44	61.44	16	1					{0, 3, 4, 5, 7, 8, 12, 14, 16, 18, 22, 279, 23, 26, 27, 28, 29, 32, 33, 35, 37, 39, 40, 41, 42, 44, 45, 47, 48, 49, 50, 51, 52, 54, 55, 56, 57, 58, 59, 60, 313, 62, 65, 67, 68, 69, 323, 327, 72, 73, 77, 78, 81, 82, 85, 94, 95, 96, 99, 102, 103, 359, 105, 107, 108, 110, 112, 114, 117, 118, 119, 374, 126, 135, 136, 140, 397, 142, 399, 145, 401, 148, 154, 155, 173, 174, 176, 177, 180, 182, 447, 201,…	328.0
324	595	193.375	86.0	342.0	13.76	54.72	34	25					{466, 324}	357.0
325	596	193.70000000000002	126.0	368.0	20.16	58.88	34	13					{449, 309, 325, 149}	347.0
326	597	194.025	143.0	344.0	22.88	55.04	34	1					{515, 526, 527, 546, 86, 87, 88, 113, 131, 141, 146, 158, 169, 170, 187, 196, 203, 213, 219, 229, 234, 238, 245, 247, 248, 249, 251, 254, 255, 258, 260, 261, 262, 263, 265, 266, 272, 275, 276, 277, 281, 284, 286, 287, 288, 292, 311, 312, 318, 322, 326, 330, 334, 336, 337, 342, 345, 347, 349, 355, 364, 370, 371, 380, 383, 384, 385, 389, 392, 398, 404, 407, 409, 417, 422, 424, 425, 426, 431, 439, 4…	341.0
327	597	194.025	355.0	384.0	56.800000000000004	61.44	16	7					{0, 3, 4, 5, 7, 8, 12, 14, 16, 18, 22, 279, 23, 26, 27, 28, 29, 32, 33, 35, 37, 39, 40, 41, 42, 44, 45, 47, 48, 49, 50, 51, 52, 54, 55, 56, 57, 58, 59, 60, 313, 62, 65, 67, 68, 69, 323, 327, 72, 73, 77, 78, 81, 82, 85, 94, 95, 96, 99, 102, 103, 359, 105, 107, 108, 110, 112, 114, 117, 118, 119, 374, 126, 135, 136, 140, 397, 142, 399, 145, 401, 148, 154, 155, 173, 174, 176, 177, 180, 182, 447, 201,…	328.0
328	598	194.35	168.0	372.0	26.88	59.52	36	6					{387, 396, 406, 413, 285, 157, 289, 290, 418, 293, 294, 296, 300, 429, 328, 76, 333, 207, 340, 344, 91, 348, 479, 226, 100, 232, 233, 365, 366, 242, 372, 373, 253}	340.0
329	598	194.35	148.0	233.0	23.68	37.28	38	7					{130, 198, 329, 143, 208, 209, 211, 468, 21, 214, 217, 346, 159, 161, 162, 101, 367, 368}	333.0
330	599	194.675	113.99999999999999	293.0	18.24	46.88	34	7					{515, 526, 527, 546, 86, 87, 88, 113, 131, 141, 146, 158, 169, 170, 187, 196, 203, 213, 219, 229, 234, 238, 245, 247, 248, 249, 251, 254, 255, 258, 260, 261, 262, 263, 265, 266, 272, 275, 276, 277, 281, 284, 286, 287, 288, 292, 311, 312, 318, 322, 326, 330, 334, 336, 337, 342, 345, 347, 349, 355, 364, 370, 371, 380, 383, 384, 385, 389, 392, 398, 404, 407, 409, 417, 422, 424, 425, 426, 431, 439, 4…	341.0
331	601	195.32500000000002	401.0	397.0	64.16	63.52	21	-1					-100	-100.0
332	603	195.975	160.0	334.0	25.6	53.44	0	7					-100	-100.0
333	605	196.625	197.0	366.0	31.52	58.56	36	7					{387, 396, 406, 413, 285, 157, 289, 290, 418, 293, 294, 296, 300, 429, 328, 76, 333, 207, 340, 344, 91, 348, 479, 226, 100, 232, 233, 365, 366, 242, 372, 373, 253}	340.0
334	607	197.275	125.0	344.0	20.0	55.04	34	7					{515, 526, 527, 546, 86, 87, 88, 113, 131, 141, 146, 158, 169, 170, 187, 196, 203, 213, 219, 229, 234, 238, 245, 247, 248, 249, 251, 254, 255, 258, 260, 261, 262, 263, 265, 266, 272, 275, 276, 277, 281, 284, 286, 287, 288, 292, 311, 312, 318, 322, 326, 330, 334, 336, 337, 342, 345, 347, 349, 355, 364, 370, 371, 380, 383, 384, 385, 389, 392, 398, 404, 407, 409, 417, 422, 424, 425, 426, 431, 439, 4…	341.0
335	615	199.875	89.0	277.0	14.24	44.32	23	-1					-100	-100.0
336	620	201.5	101.0	299.0	16.16	47.84	34	7					{515, 526, 527, 546, 86, 87, 88, 113, 131, 141, 146, 158, 169, 170, 187, 196, 203, 213, 219, 229, 234, 238, 245, 247, 248, 249, 251, 254, 255, 258, 260, 261, 262, 263, 265, 266, 272, 275, 276, 277, 281, 284, 286, 287, 288, 292, 311, 312, 318, 322, 326, 330, 334, 336, 337, 342, 345, 347, 349, 355, 364, 370, 371, 380, 383, 384, 385, 389, 392, 398, 404, 407, 409, 417, 422, 424, 425, 426, 431, 439, 4…	341.0
337	621	201.82500000000002	133.0	343.0	21.28	54.88	34	7					{515, 526, 527, 546, 86, 87, 88, 113, 131, 141, 146, 158, 169, 170, 187, 196, 203, 213, 219, 229, 234, 238, 245, 247, 248, 249, 251, 254, 255, 258, 260, 261, 262, 263, 265, 266, 272, 275, 276, 277, 281, 284, 286, 287, 288, 292, 311, 312, 318, 322, 326, 330, 334, 336, 337, 342, 345, 347, 349, 355, 364, 370, 371, 380, 383, 384, 385, 389, 392, 398, 404, 407, 409, 417, 422, 424, 425, 426, 431, 439, 4…	341.0
338	626	203.45000000000002	129.0	227.0	20.64	36.32	38	17					{338, 388}	358.0
339	628	204.1	185.0	31.0	29.6	4.96	2	-1					-100	-100.0
340	628	204.1	161.0	363.0	25.76	58.08	36	7					{387, 396, 406, 413, 285, 157, 289, 290, 418, 293, 294, 296, 300, 429, 328, 76, 333, 207, 340, 344, 91, 348, 479, 226, 100, 232, 233, 365, 366, 242, 372, 373, 253}	340.0
341	629	204.425	196.0	336.0	31.36	53.76	36	7					{97, 227, 351, 172, 308, 341, 215, 376, 89, 127, 223}	342.0
342	631	205.07500000000002	152.0	341.0	24.32	54.56	34	7					{515, 526, 527, 546, 86, 87, 88, 113, 131, 141, 146, 158, 169, 170, 187, 196, 203, 213, 219, 229, 234, 238, 245, 247, 248, 249, 251, 254, 255, 258, 260, 261, 262, 263, 265, 266, 272, 275, 276, 277, 281, 284, 286, 287, 288, 292, 311, 312, 318, 322, 326, 330, 334, 336, 337, 342, 345, 347, 349, 355, 364, 370, 371, 380, 383, 384, 385, 389, 392, 398, 404, 407, 409, 417, 422, 424, 425, 426, 431, 439, 4…	341.0
343	631	205.07500000000002	101.0	361.0	16.16	57.76	34	26					-100	-100.0
344	635	206.375	183.0	364.0	29.28	58.24	36	7					{387, 396, 406, 413, 285, 157, 289, 290, 418, 293, 294, 296, 300, 429, 328, 76, 333, 207, 340, 344, 91, 348, 479, 226, 100, 232, 233, 365, 366, 242, 372, 373, 253}	340.0
345	636	206.70000000000002	142.0	349.0	22.72	55.84	34	7					{515, 526, 527, 546, 86, 87, 88, 113, 131, 141, 146, 158, 169, 170, 187, 196, 203, 213, 219, 229, 234, 238, 245, 247, 248, 249, 251, 254, 255, 258, 260, 261, 262, 263, 265, 266, 272, 275, 276, 277, 281, 284, 286, 287, 288, 292, 311, 312, 318, 322, 326, 330, 334, 336, 337, 342, 345, 347, 349, 355, 364, 370, 371, 380, 383, 384, 385, 389, 392, 398, 404, 407, 409, 417, 422, 424, 425, 426, 431, 439, 4…	341.0
346	639	207.675	146.0	233.0	23.36	37.28	38	6					{130, 198, 329, 143, 208, 209, 211, 468, 21, 214, 217, 346, 159, 161, 162, 101, 367, 368}	333.0
347	644	209.3	140.0	343.0	22.400000000000002	54.88	34	7					{515, 526, 527, 546, 86, 87, 88, 113, 131, 141, 146, 158, 169, 170, 187, 196, 203, 213, 219, 229, 234, 238, 245, 247, 248, 249, 251, 254, 255, 258, 260, 261, 262, 263, 265, 266, 272, 275, 276, 277, 281, 284, 286, 287, 288, 292, 311, 312, 318, 322, 326, 330, 334, 336, 337, 342, 345, 347, 349, 355, 364, 370, 371, 380, 383, 384, 385, 389, 392, 398, 404, 407, 409, 417, 422, 424, 425, 426, 431, 439, 4…	341.0
348	645	209.625	172.0	344.0	27.52	55.04	36	7					{387, 396, 406, 413, 285, 157, 289, 290, 418, 293, 294, 296, 300, 429, 328, 76, 333, 207, 340, 344, 91, 348, 479, 226, 100, 232, 233, 365, 366, 242, 372, 373, 253}	340.0
349	649	210.925	145.0	370.0	23.2	59.2	34	7					{515, 526, 527, 546, 86, 87, 88, 113, 131, 141, 146, 158, 169, 170, 187, 196, 203, 213, 219, 229, 234, 238, 245, 247, 248, 249, 251, 254, 255, 258, 260, 261, 262, 263, 265, 266, 272, 275, 276, 277, 281, 284, 286, 287, 288, 292, 311, 312, 318, 322, 326, 330, 334, 336, 337, 342, 345, 347, 349, 355, 364, 370, 371, 380, 383, 384, 385, 389, 392, 398, 404, 407, 409, 417, 422, 424, 425, 426, 431, 439, 4…	341.0
350	650	211.25	266.0	397.0	42.56	63.52	17	-1					-100	-100.0
351	657	213.525	210.0	333.0	33.6	53.28	36	7					{97, 227, 351, 172, 308, 341, 215, 376, 89, 127, 223}	342.0
352	661	214.82500000000002	86.0	301.0	13.76	48.160000000000004	23	7					-100	-100.0
353	661	214.82500000000002	163.0	348.0	26.080000000000002	55.68	0	7					-100	-100.0
354	661	214.82500000000002	153.0	361.0	24.48	57.76	0	19					-100	-100.0
355	668	217.1	137.0	334.0	21.92	53.44	34	7					{515, 526, 527, 546, 86, 87, 88, 113, 131, 141, 146, 158, 169, 170, 187, 196, 203, 213, 219, 229, 234, 238, 245, 247, 248, 249, 251, 254, 255, 258, 260, 261, 262, 263, 265, 266, 272, 275, 276, 277, 281, 284, 286, 287, 288, 292, 311, 312, 318, 322, 326, 330, 334, 336, 337, 342, 345, 347, 349, 355, 364, 370, 371, 380, 383, 384, 385, 389, 392, 398, 404, 407, 409, 417, 422, 424, 425, 426, 431, 439, 4…	341.0
356	671	218.07500000000002	194.0	231.0	31.04	36.96	38	12					{448, 481, 356, 428, 441, 538, 412, 540}	359.0
357	675	219.375	126.0	266.0	20.16	42.56	38	6					{256, 357}	354.0
358	676	219.70000000000002	67.0	272.0	10.72	43.52	23	27					{464, 358}	360.0
359	678	220.35	337.0	401.0	53.92	64.16	16	1					{0, 3, 4, 5, 7, 8, 12, 14, 16, 18, 22, 279, 23, 26, 27, 28, 29, 32, 33, 35, 37, 39, 40, 41, 42, 44, 45, 47, 48, 49, 50, 51, 52, 54, 55, 56, 57, 58, 59, 60, 313, 62, 65, 67, 68, 69, 323, 327, 72, 73, 77, 78, 81, 82, 85, 94, 95, 96, 99, 102, 103, 359, 105, 107, 108, 110, 112, 114, 117, 118, 119, 374, 126, 135, 136, 140, 397, 142, 399, 145, 401, 148, 154, 155, 173, 174, 176, 177, 180, 182, 447, 201,…	328.0
360	680	221.0	159.0	347.0	25.44	55.52	0	7					-100	-100.0
361	681	221.32500000000002	93.0	306.0	14.88	48.96	34	19					-100	-100.0
362	683	221.975	26.0	285.0	4.16	45.6	0	-1					-100	-100.0
363	685	222.625	109.00000000000001	281.0	17.44	44.96	0	6					-100	-100.0
364	687	223.275	133.0	347.0	21.28	55.52	34	7					{515, 526, 527, 546, 86, 87, 88, 113, 131, 141, 146, 158, 169, 170, 187, 196, 203, 213, 219, 229, 234, 238, 245, 247, 248, 249, 251, 254, 255, 258, 260, 261, 262, 263, 265, 266, 272, 275, 276, 277, 281, 284, 286, 287, 288, 292, 311, 312, 318, 322, 326, 330, 334, 336, 337, 342, 345, 347, 349, 355, 364, 370, 371, 380, 383, 384, 385, 389, 392, 398, 404, 407, 409, 417, 422, 424, 425, 426, 431, 439, 4…	341.0
365	689	223.925	172.0	350.0	27.52	56.0	36	7					{387, 396, 406, 413, 285, 157, 289, 290, 418, 293, 294, 296, 300, 429, 328, 76, 333, 207, 340, 344, 91, 348, 479, 226, 100, 232, 233, 365, 366, 242, 372, 373, 253}	340.0
366	689	223.925	194.0	369.0	31.04	59.04	36	7					{387, 396, 406, 413, 285, 157, 289, 290, 418, 293, 294, 296, 300, 429, 328, 76, 333, 207, 340, 344, 91, 348, 479, 226, 100, 232, 233, 365, 366, 242, 372, 373, 253}	340.0
367	691	224.57500000000002	159.0	246.0	25.44	39.36	38	6					{130, 198, 329, 143, 208, 209, 211, 468, 21, 214, 217, 346, 159, 161, 162, 101, 367, 368}	333.0
368	691	224.57500000000002	144.0	256.0	23.04	40.96	38	6					{130, 198, 329, 143, 208, 209, 211, 468, 21, 214, 217, 346, 159, 161, 162, 101, 367, 368}	333.0
369	693	225.225	150.0	366.0	24.0	58.56	0	7					-100	-100.0
370	699	227.175	97.0	294.0	15.52	47.04	34	7					{515, 526, 527, 546, 86, 87, 88, 113, 131, 141, 146, 158, 169, 170, 187, 196, 203, 213, 219, 229, 234, 238, 245, 247, 248, 249, 251, 254, 255, 258, 260, 261, 262, 263, 265, 266, 272, 275, 276, 277, 281, 284, 286, 287, 288, 292, 311, 312, 318, 322, 326, 330, 334, 336, 337, 342, 345, 347, 349, 355, 364, 370, 371, 380, 383, 384, 385, 389, 392, 398, 404, 407, 409, 417, 422, 424, 425, 426, 431, 439, 4…	341.0
371	701	227.82500000000002	143.0	326.0	22.88	52.160000000000004	34	7					{515, 526, 527, 546, 86, 87, 88, 113, 131, 141, 146, 158, 169, 170, 187, 196, 203, 213, 219, 229, 234, 238, 245, 247, 248, 249, 251, 254, 255, 258, 260, 261, 262, 263, 265, 266, 272, 275, 276, 277, 281, 284, 286, 287, 288, 292, 311, 312, 318, 322, 326, 330, 334, 336, 337, 342, 345, 347, 349, 355, 364, 370, 371, 380, 383, 384, 385, 389, 392, 398, 404, 407, 409, 417, 422, 424, 425, 426, 431, 439, 4…	341.0
372	702	228.15	189.0	356.0	30.240000000000002	56.96	36	7					{387, 396, 406, 413, 285, 157, 289, 290, 418, 293, 294, 296, 300, 429, 328, 76, 333, 207, 340, 344, 91, 348, 479, 226, 100, 232, 233, 365, 366, 242, 372, 373, 253}	340.0
373	706	229.45000000000002	176.0	361.0	28.16	57.76	36	7					{387, 396, 406, 157, 285, 413, 289, 290, 418, 293, 294, 296, 300, 429, 328, 76, 333, 207, 340, 344, 91, 348, 479, 226, 100, 232, 233, 365, 366, 242, 372, 373, 253}	340.0
374	707	229.775	346.0	404.0	55.36	64.64	16	1					{0, 3, 4, 5, 7, 8, 12, 14, 16, 18, 22, 279, 23, 26, 27, 28, 29, 32, 33, 35, 37, 39, 40, 41, 42, 44, 45, 47, 48, 49, 50, 51, 52, 54, 55, 56, 57, 58, 59, 60, 313, 62, 65, 67, 68, 69, 323, 327, 72, 73, 77, 78, 81, 82, 85, 94, 95, 96, 99, 102, 103, 359, 105, 107, 108, 110, 112, 114, 117, 118, 119, 374, 126, 135, 136, 140, 397, 142, 399, 145, 401, 148, 154, 155, 173, 174, 176, 177, 180, 182, 447, 201,…	328.0
375	708	230.1	204.99999999999997	425.0	32.8	68.0	18	-1					-100	-100.0
376	708	230.1	200.99999999999997	332.0	32.16	53.120000000000005	36	7					{341, 215, 89, 351, 223, 97, 227, 172, 308, 376, 127}	342.0
377	713	231.725	90.0	320.0	14.4	51.2	34	19					{377, 444, 252}	353.0
378	716	232.70000000000002	175.0	392.0	28.0	62.72	36	18					{378, 237, 319}	352.0
379	722	234.65	82.0	379.0	13.120000000000001	60.64	33	28					{379, 391}	361.0
380	724	235.3	146.0	340.0	23.36	54.4	34	7					{515, 526, 527, 546, 86, 87, 88, 113, 131, 141, 146, 158, 169, 170, 187, 196, 203, 213, 219, 229, 234, 238, 245, 247, 248, 249, 251, 254, 255, 258, 260, 261, 262, 263, 265, 266, 272, 275, 276, 277, 281, 284, 286, 287, 288, 292, 311, 312, 318, 322, 326, 330, 334, 336, 337, 342, 345, 347, 349, 355, 364, 370, 371, 380, 383, 384, 385, 389, 392, 398, 404, 407, 409, 417, 422, 424, 425, 426, 431, 439, 4…	341.0
381	725	235.625	136.0	290.0	21.76	46.4	0	7					-100	-100.0
382	727	236.275	135.0	200.0	21.6	32.0	12	-1					-100	-100.0
383	728	236.6	110.00000000000001	358.0	17.6	57.28	34	26					{515, 526, 527, 546, 86, 87, 88, 113, 131, 141, 146, 158, 169, 170, 187, 196, 203, 213, 219, 229, 234, 238, 245, 247, 248, 249, 251, 254, 255, 258, 260, 261, 262, 263, 265, 266, 272, 275, 276, 277, 281, 284, 286, 287, 288, 292, 311, 312, 318, 322, 326, 330, 334, 336, 337, 342, 345, 347, 349, 355, 364, 370, 371, 380, 383, 384, 385, 389, 392, 398, 404, 407, 409, 417, 422, 424, 425, 426, 431, 439, 4…	341.0
384	728	236.6	111.00000000000001	360.0	17.76	57.6	34	26					{515, 526, 527, 546, 86, 87, 88, 113, 131, 141, 146, 158, 169, 170, 187, 196, 203, 213, 219, 229, 234, 238, 245, 247, 248, 249, 251, 254, 255, 258, 260, 261, 262, 263, 265, 266, 272, 275, 276, 277, 281, 284, 286, 287, 288, 292, 311, 312, 318, 322, 326, 330, 334, 336, 337, 342, 345, 347, 349, 355, 364, 370, 371, 380, 383, 384, 385, 389, 392, 398, 404, 407, 409, 417, 422, 424, 425, 426, 431, 439, 4…	341.0
385	728	236.6	110.00000000000001	358.0	17.6	57.28	34	26					{515, 526, 527, 546, 86, 87, 88, 113, 131, 141, 146, 158, 169, 170, 187, 196, 203, 213, 219, 229, 234, 238, 245, 247, 248, 249, 251, 254, 255, 258, 260, 261, 262, 263, 265, 266, 272, 275, 276, 277, 281, 284, 286, 287, 288, 292, 311, 312, 318, 322, 326, 330, 334, 336, 337, 342, 345, 347, 349, 355, 364, 370, 371, 380, 383, 384, 385, 389, 392, 398, 404, 407, 409, 417, 422, 424, 425, 426, 431, 439, 4…	341.0
386	729	236.925	77.0	56.00000000000001	12.32	8.96	30	-1					-100	-100.0
387	729	236.925	183.0	363.0	29.28	58.08	36	7					{387, 396, 406, 285, 157, 413, 289, 290, 418, 293, 294, 296, 300, 429, 328, 76, 333, 207, 340, 344, 91, 348, 479, 226, 100, 232, 233, 365, 366, 242, 372, 373, 253}	340.0
388	730	237.25	128.0	231.99999999999997	20.48	37.12	38	17					{338, 388}	358.0
389	739	240.175	114.99999999999999	324.0	18.4	51.84	34	7					{515, 526, 527, 546, 86, 87, 88, 113, 131, 141, 146, 158, 169, 170, 187, 196, 203, 213, 219, 229, 234, 238, 245, 247, 248, 249, 251, 254, 255, 258, 260, 261, 262, 263, 265, 266, 272, 275, 276, 277, 281, 284, 286, 287, 288, 292, 311, 312, 318, 322, 326, 330, 334, 336, 337, 342, 345, 347, 349, 355, 364, 370, 371, 380, 383, 384, 385, 389, 392, 398, 404, 407, 409, 417, 422, 424, 425, 426, 431, 439, 4…	341.0
390	744	241.8	110.00000000000001	280.0	17.6	44.800000000000004	0	6					-100	-100.0
391	750	243.75	84.0	377.0	13.44	60.32	33	28					{379, 391}	361.0
392	751	244.07500000000002	149.0	347.0	23.84	55.52	34	7					{515, 526, 527, 546, 86, 87, 88, 113, 131, 141, 146, 158, 169, 170, 187, 196, 203, 213, 219, 229, 234, 238, 245, 247, 248, 249, 251, 254, 255, 258, 260, 261, 262, 263, 265, 266, 272, 275, 276, 277, 281, 284, 286, 287, 288, 292, 311, 312, 318, 322, 326, 330, 334, 336, 337, 342, 345, 347, 349, 355, 364, 370, 371, 380, 383, 384, 385, 389, 392, 398, 404, 407, 409, 417, 422, 424, 425, 426, 431, 439, 4…	341.0
393	761	247.32500000000002	57.99999999999999	57.99999999999999	9.28	9.28	0	-1					-100	-100.0
394	772	250.9	100.0	262.0	16.0	41.92	0	21					-100	-100.0
395	773	251.22500000000002	178.0	57.99999999999999	28.48	9.28	2	-1					-100	-100.0
396	778	252.85000000000002	178.0	370.0	28.48	59.2	36	7					{387, 396, 406, 285, 157, 413, 289, 290, 418, 293, 294, 296, 300, 429, 328, 76, 333, 207, 340, 344, 91, 348, 479, 226, 100, 232, 233, 365, 366, 242, 372, 373, 253}	340.0
397	779	253.175	354.0	383.0	56.64	61.28	16	1					{0, 3, 4, 5, 7, 8, 12, 14, 16, 18, 22, 279, 23, 26, 27, 28, 29, 32, 33, 35, 37, 39, 40, 41, 42, 44, 45, 47, 48, 49, 50, 51, 52, 54, 55, 56, 57, 58, 59, 60, 313, 62, 65, 67, 68, 69, 323, 327, 72, 73, 77, 78, 81, 82, 85, 94, 95, 96, 99, 102, 103, 359, 105, 107, 108, 110, 112, 114, 117, 118, 119, 374, 126, 135, 136, 140, 397, 142, 399, 145, 401, 148, 154, 155, 173, 174, 176, 177, 180, 182, 447, 201,…	328.0
398	784	254.8	123.0	328.0	19.68	52.480000000000004	34	7					{515, 526, 527, 546, 86, 87, 88, 113, 131, 141, 146, 158, 169, 170, 187, 196, 203, 213, 219, 229, 234, 238, 245, 247, 248, 249, 251, 254, 255, 258, 260, 261, 262, 263, 265, 266, 272, 275, 276, 277, 281, 284, 286, 287, 288, 292, 311, 312, 318, 322, 326, 330, 334, 336, 337, 342, 345, 347, 349, 355, 364, 370, 371, 380, 383, 384, 385, 389, 392, 398, 404, 407, 409, 417, 422, 424, 425, 426, 431, 439, 4…	341.0
399	788	256.1	350.0	374.0	56.0	59.84	16	1					{0, 3, 4, 5, 7, 8, 12, 14, 16, 18, 22, 279, 23, 26, 27, 28, 29, 32, 33, 35, 37, 39, 40, 41, 42, 44, 45, 47, 48, 49, 50, 51, 52, 54, 55, 56, 57, 58, 59, 60, 313, 62, 65, 67, 68, 69, 323, 327, 72, 73, 77, 78, 81, 82, 85, 94, 95, 96, 99, 102, 103, 359, 105, 107, 108, 110, 112, 114, 117, 118, 119, 374, 126, 135, 136, 140, 397, 142, 399, 145, 401, 148, 154, 155, 173, 174, 176, 177, 180, 182, 447, 201,…	328.0
400	788	256.1	120.0	115.99999999999999	19.2	18.56	30	29					{400, 420}	362.0
401	796	258.7	341.0	403.0	54.56	64.48	16	1					{0, 3, 4, 5, 7, 8, 12, 14, 16, 18, 22, 279, 23, 26, 27, 28, 29, 32, 33, 35, 37, 39, 40, 41, 42, 44, 45, 47, 48, 49, 50, 51, 52, 54, 55, 56, 57, 58, 59, 60, 313, 62, 65, 67, 68, 69, 323, 327, 72, 73, 77, 78, 81, 82, 85, 94, 95, 96, 99, 102, 103, 359, 105, 107, 108, 110, 112, 114, 117, 118, 119, 374, 126, 135, 136, 140, 397, 142, 399, 145, 401, 148, 154, 155, 173, 174, 176, 177, 180, 182, 447, 201,…	328.0
402	812	263.90000000000003	68.0	307.0	10.88	49.120000000000005	23	-1					-100	-100.0
403	817	265.52500000000003	161.0	34.0	25.76	5.44	2	-1					-100	-100.0
404	820	266.5	145.0	325.0	23.2	52.0	34	7					{515, 526, 527, 546, 86, 87, 88, 113, 131, 141, 146, 158, 169, 170, 187, 196, 203, 213, 219, 229, 234, 238, 245, 247, 248, 249, 251, 254, 255, 258, 260, 261, 262, 263, 265, 266, 272, 275, 276, 277, 281, 284, 286, 287, 288, 292, 311, 312, 318, 322, 326, 330, 334, 336, 337, 342, 345, 347, 349, 355, 364, 370, 371, 380, 383, 384, 385, 389, 392, 398, 404, 407, 409, 417, 422, 424, 425, 426, 431, 439, 4…	341.0
405	820	266.5	451.99999999999994	97.0	72.32	15.52	35	30					{516, 456, 529, 530, 532, 405, 469, 473, 475, 541, 480, 485, 489, 433, 498, 499, 438}	363.0
406	831	270.075	175.0	375.0	28.0	60.0	36	7					{387, 396, 406, 285, 157, 413, 289, 290, 418, 293, 294, 296, 300, 429, 328, 76, 333, 207, 340, 344, 91, 348, 479, 226, 100, 232, 233, 365, 366, 242, 372, 373, 253}	340.0
407	846	274.95	118.0	297.0	18.88	47.52	34	7					{515, 526, 527, 546, 86, 87, 88, 113, 131, 141, 146, 158, 169, 170, 187, 196, 203, 213, 219, 229, 234, 238, 245, 247, 248, 249, 251, 254, 255, 258, 260, 261, 262, 263, 265, 266, 272, 275, 276, 277, 281, 284, 286, 287, 288, 292, 311, 312, 318, 322, 326, 330, 334, 336, 337, 342, 345, 347, 349, 355, 364, 370, 371, 380, 383, 384, 385, 389, 392, 398, 404, 407, 409, 417, 422, 424, 425, 426, 431, 439, 4…	341.0
408	849	275.925	177.0	250.99999999999997	28.32	40.16	38	-1					-100	-100.0
409	849	275.925	126.0	295.0	20.16	47.2	34	7					{515, 526, 527, 546, 86, 87, 88, 113, 131, 141, 146, 158, 169, 170, 187, 196, 203, 213, 219, 229, 234, 238, 245, 247, 248, 249, 251, 254, 255, 258, 260, 261, 262, 263, 265, 266, 272, 275, 276, 277, 281, 284, 286, 287, 288, 292, 311, 312, 318, 322, 326, 330, 334, 336, 337, 342, 345, 347, 349, 355, 364, 370, 371, 380, 383, 384, 385, 389, 392, 398, 404, 407, 409, 417, 422, 424, 425, 426, 431, 439, 4…	341.0
410	851	276.575	191.0	63.0	30.560000000000002	10.08	2	31					{410, 445}	364.0
411	857	278.52500000000003	476.99999999999994	129.0	76.32	20.64	22	4					-100	-100.0
412	861	279.825	192.0	238.0	30.72	38.08	38	12					{448, 481, 356, 428, 441, 538, 412, 540}	359.0
413	868	282.1	175.0	359.0	28.0	57.44	36	7					{387, 396, 406, 413, 285, 157, 289, 290, 418, 293, 294, 296, 300, 429, 328, 76, 333, 207, 340, 344, 91, 348, 479, 226, 100, 232, 233, 365, 366, 242, 372, 373, 253}	340.0
414	868	282.1	56.00000000000001	172.0	8.96	27.52	1	32					{492, 414}	365.0
415	869	282.425	138.0	388.0	22.080000000000002	62.08	0	23					-100	-100.0
416	876	284.7	224.00000000000003	374.0	35.84	59.84	36	2					-100	-100.0
417	878	285.35	126.0	344.0	20.16	55.04	34	7					{515, 526, 527, 546, 86, 87, 88, 113, 131, 141, 146, 158, 169, 170, 187, 196, 203, 213, 219, 229, 234, 238, 245, 247, 248, 249, 251, 254, 255, 258, 260, 261, 262, 263, 265, 266, 272, 275, 276, 277, 281, 284, 286, 287, 288, 292, 311, 312, 318, 322, 326, 330, 334, 336, 337, 342, 345, 347, 349, 355, 364, 370, 371, 380, 383, 384, 385, 389, 392, 398, 404, 407, 409, 417, 422, 424, 425, 426, 431, 439, 4…	341.0
418	882	286.65000000000003	177.0	375.0	28.32	60.0	36	7					{387, 396, 406, 413, 285, 157, 289, 290, 418, 293, 294, 296, 300, 429, 328, 76, 333, 207, 340, 344, 91, 348, 479, 226, 100, 232, 233, 365, 366, 242, 372, 373, 253}	340.0
419	883	286.975	69.0	254.0	11.040000000000001	40.64	23	-1					-100	-100.0
420	885	287.625	118.0	114.99999999999999	18.88	18.4	30	29					{400, 420}	362.0
421	893	290.225	218.00000000000003	184.0	34.88	29.44	39	33					{484, 421, 486, 487, 552, 556, 461, 462, 472}	366.0
422	895	290.875	106.0	297.0	16.96	47.52	34	7					{515, 526, 527, 546, 86, 87, 88, 113, 131, 141, 146, 158, 169, 170, 187, 196, 203, 213, 219, 229, 234, 238, 245, 247, 248, 249, 251, 254, 255, 258, 260, 261, 262, 263, 265, 266, 272, 275, 276, 277, 281, 284, 286, 287, 288, 292, 311, 312, 318, 322, 326, 330, 334, 336, 337, 342, 345, 347, 349, 355, 364, 370, 371, 380, 383, 384, 385, 389, 392, 398, 404, 407, 409, 417, 422, 424, 425, 426, 431, 439, 4…	341.0
423	906	294.45	133.0	271.0	21.28	43.36	0	6					-100	-100.0
424	912	296.40000000000003	128.0	310.0	20.48	49.6	34	7					{515, 526, 527, 546, 86, 87, 88, 113, 131, 141, 146, 158, 169, 170, 187, 196, 203, 213, 219, 229, 234, 238, 245, 247, 248, 249, 251, 254, 255, 258, 260, 261, 262, 263, 265, 266, 272, 275, 276, 277, 281, 284, 286, 287, 288, 292, 311, 312, 318, 322, 326, 330, 334, 336, 337, 342, 345, 347, 349, 355, 364, 370, 371, 380, 383, 384, 385, 389, 392, 398, 404, 407, 409, 417, 422, 424, 425, 426, 431, 439, 4…	341.0
425	916	297.7	128.0	321.0	20.48	51.36	34	7					{515, 526, 527, 546, 86, 87, 88, 113, 131, 141, 146, 158, 169, 170, 187, 196, 203, 213, 219, 229, 234, 238, 245, 247, 248, 249, 251, 254, 255, 258, 260, 261, 262, 263, 265, 266, 272, 275, 276, 277, 281, 284, 286, 287, 288, 292, 311, 312, 318, 322, 326, 330, 334, 336, 337, 342, 345, 347, 349, 355, 364, 370, 371, 380, 383, 384, 385, 389, 392, 398, 404, 407, 409, 417, 422, 424, 425, 426, 431, 439, 4…	341.0
426	916	297.7	118.0	345.0	18.88	55.2	34	7					{515, 526, 527, 546, 86, 87, 88, 113, 131, 141, 146, 158, 169, 170, 187, 196, 203, 213, 219, 229, 234, 238, 245, 247, 248, 249, 251, 254, 255, 258, 260, 261, 262, 263, 265, 266, 272, 275, 276, 277, 281, 284, 286, 287, 288, 292, 311, 312, 318, 322, 326, 330, 334, 336, 337, 342, 345, 347, 349, 355, 364, 370, 371, 380, 383, 384, 385, 389, 392, 398, 404, 407, 409, 417, 422, 424, 425, 426, 431, 439, 4…	341.0
427	924	300.3	223.0	395.0	35.68	63.2	0	2					-100	-100.0
428	925	300.625	189.0	240.0	30.240000000000002	38.4	38	12					{448, 481, 356, 428, 441, 538, 412, 540}	359.0
429	927	301.27500000000003	169.0	382.0	27.04	61.120000000000005	36	-1					{387, 396, 406, 413, 285, 157, 289, 290, 418, 293, 294, 296, 300, 429, 328, 76, 333, 207, 340, 344, 91, 348, 479, 226, 100, 232, 233, 365, 366, 242, 372, 373, 253}	340.0
430	930	302.25	167.0	330.0	26.72	52.800000000000004	37	7					-100	-100.0
431	931	302.575	156.0	335.0	24.96	53.6	34	7					{515, 526, 527, 546, 86, 87, 88, 113, 131, 141, 146, 158, 169, 170, 187, 196, 203, 213, 219, 229, 234, 238, 245, 247, 248, 249, 251, 254, 255, 258, 260, 261, 262, 263, 265, 266, 272, 275, 276, 277, 281, 284, 286, 287, 288, 292, 311, 312, 318, 322, 326, 330, 334, 336, 337, 342, 345, 347, 349, 355, 364, 370, 371, 380, 383, 384, 385, 389, 392, 398, 404, 407, 409, 417, 422, 424, 425, 426, 431, 439, 4…	341.0
432	937	304.52500000000003	151.0	389.0	24.16	62.24	36	34					-100	-100.0
433	951	309.075	446.0	90.0	71.36	14.4	35	30					{516, 456, 529, 530, 532, 405, 469, 473, 475, 541, 480, 485, 489, 433, 498, 499, 438}	363.0
434	952	309.40000000000003	307.0	364.0	49.120000000000005	58.24	8	22					{434, 436, 278}	355.0
435	952	309.40000000000003	434.99999999999994	82.0	69.6	13.120000000000001	28	30					{450, 457, 490, 495, 496, 435}	367.0
436	957	311.02500000000003	316.0	359.0	50.56	57.44	8	22					{434, 436, 278}	355.0
437	957	311.02500000000003	329.0	362.0	52.64	57.92	8	35					{506, 437}	368.0
438	959	311.675	438.99999999999994	91.0	70.24	14.56	35	30					{516, 456, 529, 530, 532, 405, 469, 473, 475, 541, 480, 485, 489, 433, 498, 499, 438}	363.0
439	965	313.625	112.00000000000001	310.0	17.92	49.6	34	7					{515, 526, 527, 546, 86, 87, 88, 113, 131, 141, 146, 158, 169, 170, 187, 196, 203, 213, 219, 229, 234, 238, 245, 247, 248, 249, 251, 254, 255, 258, 260, 261, 262, 263, 265, 266, 272, 275, 276, 277, 281, 284, 286, 287, 288, 292, 311, 312, 318, 322, 326, 330, 334, 336, 337, 342, 345, 347, 349, 355, 364, 370, 371, 380, 383, 384, 385, 389, 392, 398, 404, 407, 409, 417, 422, 424, 425, 426, 431, 439, 4…	341.0
440	975	316.875	118.0	298.0	18.88	47.68	34	7					{515, 526, 527, 546, 86, 87, 88, 113, 131, 141, 146, 158, 169, 170, 187, 196, 203, 213, 219, 229, 234, 238, 245, 247, 248, 249, 251, 254, 255, 258, 260, 261, 262, 263, 265, 266, 272, 275, 276, 277, 281, 284, 286, 287, 288, 292, 311, 312, 318, 322, 326, 330, 334, 336, 337, 342, 345, 347, 349, 355, 364, 370, 371, 380, 383, 384, 385, 389, 392, 398, 404, 407, 409, 417, 422, 424, 425, 426, 431, 439, 4…	341.0
441	975	316.875	176.0	239.0	28.16	38.24	38	12					{448, 481, 356, 428, 441, 538, 540, 412}	359.0
442	986	320.45	112.99999999999999	323.0	18.08	51.68	34	7					{515, 526, 527, 546, 86, 87, 88, 113, 131, 141, 146, 158, 169, 170, 187, 196, 203, 213, 219, 229, 234, 238, 245, 247, 248, 249, 251, 254, 255, 258, 260, 261, 262, 263, 265, 266, 272, 275, 276, 277, 281, 284, 286, 287, 288, 292, 311, 312, 318, 322, 326, 330, 334, 336, 337, 342, 345, 347, 349, 355, 364, 370, 371, 380, 383, 384, 385, 389, 392, 398, 404, 407, 409, 417, 422, 424, 425, 426, 431, 439, 4…	341.0
443	993	322.725	105.0	315.0	16.8	50.4	34	7					{515, 526, 527, 546, 86, 87, 88, 113, 131, 141, 146, 158, 169, 170, 187, 196, 203, 213, 219, 229, 234, 238, 245, 247, 248, 249, 251, 254, 255, 258, 260, 261, 262, 263, 265, 266, 272, 275, 276, 277, 281, 284, 286, 287, 288, 292, 311, 312, 318, 322, 326, 330, 334, 336, 337, 342, 345, 347, 349, 355, 364, 370, 371, 380, 383, 384, 385, 389, 392, 398, 404, 407, 409, 417, 422, 424, 425, 426, 431, 439, 4…	341.0
444	1000	325.0	89.0	317.0	14.24	50.72	34	19					{377, 444, 252}	353.0
445	1008	327.6	192.0	67.0	30.72	10.72	2	31					{410, 445}	364.0
446	1023	332.475	144.0	223.0	23.04	35.68	38	17					{465, 519, 446}	369.0
447	1039	337.675	358.0	379.0	57.28	60.64	16	1					{0, 3, 4, 5, 7, 8, 12, 14, 16, 18, 22, 279, 23, 26, 27, 28, 29, 32, 33, 35, 37, 39, 40, 41, 42, 44, 45, 47, 48, 49, 50, 51, 52, 54, 55, 56, 57, 58, 59, 60, 313, 62, 65, 67, 68, 69, 323, 327, 72, 73, 77, 78, 81, 82, 85, 94, 95, 96, 99, 102, 103, 359, 105, 107, 108, 110, 112, 114, 117, 118, 119, 374, 126, 135, 136, 140, 397, 142, 399, 145, 401, 148, 154, 155, 173, 174, 176, 177, 180, 182, 447, 201,…	328.0
448	1043	338.975	173.0	236.0	27.68	37.76	38	12					{448, 481, 356, 428, 441, 538, 540, 412}	359.0
449	1059	344.175	126.0	369.0	20.16	59.04	34	13					{449, 325, 309, 149}	347.0
450	1071	348.075	430.0	86.0	68.8	13.76	28	30					{450, 457, 490, 495, 496, 435}	367.0
451	1072	348.40000000000003	84.0	287.0	13.44	45.92	23	-1					{451, 455}	370.0
452	1072	348.40000000000003	74.0	321.0	11.84	51.36	0	-1					-100	-100.0
453	1072	348.40000000000003	355.0	425.0	56.800000000000004	68.0	0	1					-100	-100.0
454	1072	348.40000000000003	363.0	412.0	58.08	65.92	16	1					-100	-100.0
455	1075	349.375	77.0	293.0	12.32	46.88	23	-1					{451, 455}	370.0
456	1076	349.7	434.0	92.0	69.44	14.72	35	30					{516, 456, 529, 530, 532, 405, 469, 473, 475, 541, 480, 485, 489, 433, 498, 499, 438}	363.0
457	1081	351.325	426.99999999999994	89.0	68.32	14.24	28	30					{450, 457, 490, 495, 496, 435}	367.0
458	1081	351.325	432.0	92.0	69.12	14.72	0	30					-100	-100.0
459	1082	351.65000000000003	122.0	326.0	19.52	52.160000000000004	34	7					{515, 526, 527, 546, 86, 87, 88, 113, 131, 141, 146, 158, 169, 170, 187, 196, 203, 213, 219, 229, 234, 238, 245, 247, 248, 249, 251, 254, 255, 258, 260, 261, 262, 263, 265, 266, 272, 275, 276, 277, 281, 284, 286, 287, 288, 292, 311, 312, 318, 322, 326, 330, 334, 336, 337, 342, 345, 347, 349, 355, 364, 370, 371, 380, 383, 384, 385, 389, 392, 398, 404, 407, 409, 417, 422, 424, 425, 426, 431, 439, 4…	341.0
460	1083	351.975	309.0	401.0	49.44	64.16	17	-1					-100	-100.0
461	1092	354.90000000000003	227.0	182.0	36.32	29.12	39	33					{484, 421, 486, 487, 552, 556, 461, 462, 472}	366.0
462	1094	355.55	223.0	182.0	35.68	29.12	39	33					{484, 421, 486, 487, 552, 556, 461, 462, 472}	366.0
463	1101	357.825	123.0	247.00000000000003	19.68	39.52	38	11					-100	-100.0
464	1105	359.125	68.0	277.0	10.88	44.32	23	27					{464, 358}	360.0
465	1109	360.425	145.0	214.0	23.2	34.24	38	17					{465, 519, 446}	369.0
466	1114	362.05	83.0	344.0	13.280000000000001	55.04	34	25					{466, 324}	357.0
467	1115	362.375	286.0	358.0	45.76	57.28	7	-1					-100	-100.0
468	1123	364.975	150.0	237.0	24.0	37.92	38	6					{130, 198, 329, 143, 208, 209, 211, 468, 21, 214, 217, 346, 159, 161, 162, 101, 367, 368}	333.0
469	1126	365.95	443.0	82.0	70.88	13.120000000000001	35	30					{516, 456, 529, 530, 532, 405, 469, 473, 475, 541, 480, 485, 489, 433, 498, 499, 438}	363.0
470	1127	366.27500000000003	249.00000000000003	349.0	39.84	55.84	7	9					-100	-100.0
471	1132	367.90000000000003	131.0	290.0	20.96	46.4	0	7					-100	-100.0
472	1158	376.35	225.0	180.0	36.0	28.8	39	33					{484, 421, 486, 487, 552, 556, 461, 462, 472}	366.0
473	1168	379.6	441.0	84.0	70.56	13.44	35	30					{516, 456, 529, 530, 532, 405, 469, 473, 475, 541, 480, 485, 489, 433, 498, 499, 438}	363.0
474	1169	379.925	138.0	349.0	22.080000000000002	55.84	34	7					{515, 526, 527, 546, 86, 87, 88, 113, 131, 141, 146, 158, 169, 170, 187, 196, 203, 213, 219, 229, 234, 238, 245, 247, 248, 249, 251, 254, 255, 258, 260, 261, 262, 263, 265, 266, 272, 275, 276, 277, 281, 284, 286, 287, 288, 292, 311, 312, 318, 322, 326, 330, 334, 336, 337, 342, 345, 347, 349, 355, 364, 370, 371, 380, 383, 384, 385, 389, 392, 398, 404, 407, 409, 417, 422, 424, 425, 426, 431, 439, 4…	341.0
475	1175	381.875	451.0	94.0	72.16	15.040000000000001	35	30					{516, 456, 529, 530, 532, 405, 469, 473, 475, 541, 480, 485, 489, 433, 498, 499, 438}	363.0
476	1184	384.8	102.0	320.0	16.32	51.2	34	7					{515, 526, 527, 546, 86, 87, 88, 113, 131, 141, 146, 158, 169, 170, 187, 196, 203, 213, 219, 229, 234, 238, 245, 247, 248, 249, 251, 254, 255, 258, 260, 261, 262, 263, 265, 266, 272, 275, 276, 277, 281, 284, 286, 287, 288, 292, 311, 312, 318, 322, 326, 330, 334, 336, 337, 342, 345, 347, 349, 355, 364, 370, 371, 380, 383, 384, 385, 389, 392, 398, 404, 407, 409, 417, 422, 424, 425, 426, 431, 439, 4…	341.0
477	1205	391.625	101.0	90.0	16.16	14.4	30	-1					-100	-100.0
478	1205	391.625	127.0	333.0	20.32	53.28	34	7					{515, 526, 527, 546, 86, 87, 88, 113, 131, 141, 146, 158, 169, 170, 187, 196, 203, 213, 219, 229, 234, 238, 245, 247, 248, 249, 251, 254, 255, 258, 260, 261, 262, 263, 265, 266, 272, 275, 276, 277, 281, 284, 286, 287, 288, 292, 311, 312, 318, 322, 326, 330, 334, 336, 337, 342, 345, 347, 349, 355, 364, 370, 371, 380, 383, 384, 385, 389, 392, 398, 404, 407, 409, 417, 422, 424, 425, 426, 431, 439, 4…	341.0
479	1205	391.625	178.0	357.0	28.48	57.120000000000005	36	7					{387, 396, 406, 413, 285, 157, 289, 290, 418, 293, 294, 296, 300, 429, 328, 76, 333, 207, 340, 344, 91, 348, 479, 226, 100, 232, 233, 365, 366, 242, 372, 373, 253}	340.0
480	1208	392.6	444.00000000000006	92.0	71.04	14.72	35	30					{516, 456, 529, 530, 532, 405, 469, 473, 475, 541, 480, 485, 489, 433, 498, 499, 438}	363.0
481	1212	393.90000000000003	185.0	235.0	29.6	37.6	38	12					{448, 481, 356, 428, 441, 538, 540, 412}	359.0
482	1216	395.2	507.0	57.99999999999999	81.12	9.28	35	-1					-100	-100.0
483	1217	395.52500000000003	98.0	330.0	15.68	52.800000000000004	34	-1					-100	-100.0
484	1217	395.52500000000003	231.99999999999997	178.0	37.12	28.48	39	33					{484, 421, 486, 487, 552, 556, 461, 462, 472}	366.0
485	1221	396.825	447.0	93.0	71.52	14.88	35	30					{516, 456, 529, 530, 532, 405, 469, 473, 475, 541, 480, 485, 489, 433, 498, 499, 438}	363.0
486	1232	400.40000000000003	233.0	184.0	37.28	29.44	39	33					{484, 421, 486, 487, 552, 556, 461, 462, 472}	366.0
487	1232	400.40000000000003	225.0	178.0	36.0	28.48	39	33					{484, 421, 486, 487, 552, 556, 461, 462, 472}	366.0
488	1240	403.0	492.0	107.0	78.72	17.12	35	36					{488, 493, 550}	371.0
489	1243	403.975	447.0	88.0	71.52	14.08	35	30					{516, 456, 529, 530, 532, 405, 469, 473, 475, 541, 480, 485, 489, 433, 498, 499, 438}	363.0
490	1245	404.625	434.0	82.0	69.44	13.120000000000001	28	30					{450, 457, 490, 495, 496, 435}	367.0
491	1246	404.95	430.0	93.0	68.8	14.88	0	30					-100	-100.0
492	1248	405.6	56.99999999999999	172.0	9.12	27.52	1	32					{492, 414}	365.0
493	1249	405.925	492.0	112.99999999999999	78.72	18.08	35	36					{488, 493, 550}	371.0
494	1272	413.40000000000003	493.0	80.0	78.88	12.8	35	37					{544, 523, 494, 528, 533, 502, 505, 507}	372.0
495	1273	413.725	430.0	79.0	68.8	12.64	28	30					{450, 457, 490, 495, 496, 435}	367.0
496	1283	416.975	433.0	89.0	69.28	14.24	28	30					{450, 457, 490, 495, 496, 435}	367.0
497	1284	417.3	358.0	218.00000000000003	57.28	34.88	10	-1					-100	-100.0
498	1285	417.625	451.99999999999994	106.0	72.32	16.96	35	30					{516, 456, 529, 530, 532, 405, 469, 473, 475, 541, 480, 485, 489, 433, 498, 499, 438}	363.0
499	1286	417.95	455.99999999999994	107.0	72.96	17.12	35	30					{516, 456, 529, 530, 532, 405, 469, 473, 475, 541, 480, 485, 489, 433, 498, 499, 438}	363.0
500	1289	418.925	115.99999999999999	270.0	18.56	43.2	0	6					-100	-100.0
501	1291	419.575	224.00000000000003	394.0	35.84	63.04	0	2					-100	-100.0
502	1299	422.175	491.0	85.0	78.56	13.6	35	37					{544, 523, 494, 528, 533, 502, 505, 507}	372.0
503	1314	427.05	434.99999999999994	373.0	69.6	59.68	20	-1					-100	-100.0
504	1315	427.375	128.0	337.0	20.48	53.92	34	7					{515, 526, 527, 546, 86, 87, 88, 113, 131, 141, 146, 158, 169, 170, 187, 196, 203, 213, 219, 229, 234, 238, 245, 247, 248, 249, 251, 254, 255, 258, 260, 261, 262, 263, 265, 266, 272, 275, 276, 277, 281, 284, 286, 287, 288, 292, 311, 312, 318, 322, 326, 330, 334, 336, 337, 342, 345, 347, 349, 355, 364, 370, 371, 380, 383, 384, 385, 389, 392, 398, 404, 407, 409, 417, 422, 424, 425, 426, 431, 439, 4…	341.0
505	1321	429.325	488.99999999999994	78.0	78.24	12.48	35	37					{544, 523, 494, 528, 533, 502, 505, 507}	372.0
506	1325	430.625	330.0	362.0	52.800000000000004	57.92	8	35					{506, 437}	368.0
507	1353	439.725	480.99999999999994	74.0	76.96	11.84	35	37					{544, 523, 494, 528, 533, 502, 505, 507}	372.0
508	1355	440.375	385.0	351.0	61.6	56.160000000000004	15	-1					-100	-100.0
509	1355	440.375	224.00000000000003	17.0	35.84	2.72	26	38					{509, 510}	373.0
510	1360	442.0	227.0	25.0	36.32	4.0	26	38					{509, 510}	373.0
511	1361	442.325	355.0	405.0	56.800000000000004	64.8	16	1					-100	-100.0
512	1375	446.875	90.0	242.0	14.4	38.72	0	-1					-100	-100.0
513	1378	447.85	470.0	112.99999999999999	75.2	18.08	35	39					{513, 521, 525}	374.0
514	1387	450.77500000000003	488.99999999999994	96.0	78.24	15.36	35	-1					-100	-100.0
515	1393	452.725	128.0	295.0	20.48	47.2	34	7					{515, 526, 527, 546, 86, 87, 88, 113, 131, 141, 146, 158, 169, 170, 187, 196, 203, 213, 219, 229, 234, 238, 245, 247, 248, 249, 251, 254, 255, 258, 260, 261, 262, 263, 265, 266, 272, 275, 276, 277, 281, 284, 286, 287, 288, 292, 311, 312, 318, 322, 326, 330, 334, 336, 337, 342, 345, 347, 349, 355, 364, 370, 371, 380, 383, 384, 385, 389, 392, 398, 404, 407, 409, 417, 422, 424, 425, 426, 431, 439, 4…	341.0
516	1394	453.05	445.0	86.0	71.2	13.76	35	30					{516, 456, 529, 530, 532, 405, 469, 473, 475, 541, 480, 485, 489, 433, 498, 499, 438}	363.0
517	1395	453.375	157.0	221.0	25.12	35.36	38	20					-100	-100.0
518	1407	457.27500000000003	150.0	248.0	24.0	39.68	38	6					-100	-100.0
519	1407	457.27500000000003	138.0	227.0	22.080000000000002	36.32	38	17					{465, 519, 446}	369.0
520	1415	459.875	480.0	93.0	76.8	14.88	35	-1					-100	-100.0
521	1418	460.85	471.0	109.00000000000001	75.36	17.44	35	39					{513, 521, 525}	374.0
522	1425	463.125	104.0	363.0	16.64	58.08	34	26					-100	-100.0
523	1436	466.7	499.0	79.0	79.84	12.64	35	37					{544, 523, 494, 528, 533, 502, 505, 507}	372.0
524	1439	467.675	114.99999999999999	284.0	18.4	45.44	0	6					-100	-100.0
525	1445	469.625	475.0	101.0	76.0	16.16	35	39					{513, 521, 525}	374.0
526	1447	470.27500000000003	114.99999999999999	319.0	18.4	51.04	34	7					{515, 526, 527, 546, 86, 87, 88, 113, 131, 141, 146, 158, 169, 170, 187, 196, 203, 213, 219, 229, 234, 238, 245, 247, 248, 249, 251, 254, 255, 258, 260, 261, 262, 263, 265, 266, 272, 275, 276, 277, 281, 284, 286, 287, 288, 292, 311, 312, 318, 322, 326, 330, 334, 336, 337, 342, 345, 347, 349, 355, 364, 370, 371, 380, 383, 384, 385, 389, 392, 398, 404, 407, 409, 417, 422, 424, 425, 426, 431, 439, 4…	341.0
527	1450	471.25	112.99999999999999	302.0	18.08	48.32	34	7					{515, 526, 527, 546, 86, 87, 88, 113, 131, 141, 146, 158, 169, 170, 187, 196, 203, 213, 219, 229, 234, 238, 245, 247, 248, 249, 251, 254, 255, 258, 260, 261, 262, 263, 265, 266, 272, 275, 276, 277, 281, 284, 286, 287, 288, 292, 311, 312, 318, 322, 326, 330, 334, 336, 337, 342, 345, 347, 349, 355, 364, 370, 371, 380, 383, 384, 385, 389, 392, 398, 404, 407, 409, 417, 422, 424, 425, 426, 431, 439, 4…	341.0
528	1455	472.875	495.0	79.0	79.2	12.64	35	37					{544, 523, 494, 528, 533, 502, 505, 507}	372.0
529	1464	475.8	455.99999999999994	97.0	72.96	15.52	35	30					{516, 456, 529, 530, 532, 405, 469, 473, 475, 541, 480, 485, 489, 433, 498, 499, 438}	363.0
530	1465	476.125	454.0	102.0	72.64	16.32	35	30					{516, 456, 529, 530, 532, 405, 469, 473, 475, 541, 480, 485, 489, 433, 498, 499, 438}	363.0
531	1466	476.45	430.0	98.0	68.8	15.68	0	30					-100	-100.0
532	1478	480.35	442.0	80.0	70.72	12.8	35	30					{516, 456, 529, 530, 532, 405, 469, 473, 475, 541, 480, 485, 489, 433, 498, 499, 438}	363.0
533	1480	481.0	503.0	85.0	80.48	13.6	35	37					{544, 523, 494, 528, 533, 502, 505, 507}	372.0
534	1484	482.3	112.00000000000001	185.0	17.92	29.6	12	-1					-100	-100.0
535	1484	482.3	134.0	391.0	21.44	62.56	0	23					-100	-100.0
536	1496	486.2	90.0	307.0	14.4	49.120000000000005	34	6					-100	-100.0
537	1496	486.2	112.99999999999999	277.0	18.08	44.32	0	19					-100	-100.0
538	1507	489.77500000000003	174.0	229.99999999999997	27.84	36.8	38	12					{448, 481, 356, 428, 441, 538, 412, 540}	359.0
539	1510	490.75	261.0	62.0	41.76	9.92	0	-1					-100	-100.0
540	1512	491.40000000000003	178.0	235.0	28.48	37.6	38	12					{448, 481, 356, 428, 441, 538, 412, 540}	359.0
541	1517	493.02500000000003	446.0	102.0	71.36	16.32	35	-1					{516, 456, 529, 530, 532, 405, 469, 473, 475, 541, 480, 485, 489, 433, 498, 499, 438}	363.0
542	1517	493.02500000000003	225.0	417.0	36.0	66.72	18	30					-100	-100.0
543	1525	495.625	119.0	279.0	19.04	44.64	0	6					-100	-100.0
544	1527	496.27500000000003	499.0	81.0	79.84	12.96	35	37					{544, 523, 494, 528, 533, 502, 505, 507}	372.0
545	1540	500.5	40.0	200.99999999999997	6.4	32.16	31	-1					-100	-100.0
546	1540	500.5	130.0	326.0	20.8	52.160000000000004	34	7					{515, 526, 527, 546, 86, 87, 88, 113, 131, 141, 146, 158, 169, 170, 187, 196, 203, 213, 219, 229, 234, 238, 245, 247, 248, 249, 251, 254, 255, 258, 260, 261, 262, 263, 265, 266, 272, 275, 276, 277, 281, 284, 286, 287, 288, 292, 311, 312, 318, 322, 326, 330, 334, 336, 337, 342, 345, 347, 349, 355, 364, 370, 371, 380, 383, 384, 385, 389, 392, 398, 404, 407, 409, 417, 422, 424, 425, 426, 431, 439, 4…	341.0
547	1546	502.45000000000005	149.0	386.0	23.84	61.76	36	34					-100	-100.0
548	1548	503.1	121.0	279.0	19.36	44.64	0	6					-100	-100.0
549	1551	504.07500000000005	426.99999999999994	100.0	68.32	16.0	0	30					-100	-100.0
550	1554	505.05	487.0	107.0	77.92	17.12	35	36					{488, 493, 550}	371.0
551	1561	507.32500000000005	130.0	315.0	20.8	50.4	34	7					-100	-100.0
552	1563	507.975	242.0	174.0	38.72	27.84	39	33					{484, 421, 486, 487, 552, 556, 461, 462, 472}	366.0
553	1575	511.875	242.0	47.0	38.72	7.5200000000000005	26	-1					-100	-100.0
554	1576	512.2	413.0	412.0	66.08	65.92	21	-1					-100	-100.0
555	1579	513.1750000000001	461.00000000000006	67.0	73.76	10.72	35	16					-100	-100.0
556	1588	516.1	238.0	174.0	38.08	27.84	39	33					{484, 421, 486, 487, 552, 556, 461, 462, 472}	366.0
