# Supplementary material for: Microtubules regulate pancreatic β-cell heterogeneity via spatiotemporal control of insulin secretion hot spots
Source: eLife. 2021 Nov 16;10:e59912. doi: 10.7554/eLife.59912 (PMC8635970; doi:10.7554/eLife.59912)
Supplement: Figure 5—source data 2. [file elife-59912-fig5-data2.zip › Figure 5-source data 1-Python scripts that produce statistical analysis and plots for Figure 5B-F/NOCHigh2/Nocodazole High Islet 15.csv]

	Time (frame)	Time (s)	x (px)	y (px)	x (um)	y (um)	Cell #	Cluster #	Unnamed: 8	Unnamed: 9	File Folder	Noc High 12-17 Plate 2	PairClusterSets	ClusterNum_wrh
0	42	13.65	389.0	379.0	62.24	60.64	24	-1					-100	-100.0
1	77	25.025000000000002	313.0	425.0	50.08	68.0	2	-1					-100	-100.0
2	96	31.200000000000003	46.0	421.0	7.36	67.36	0	-1					-100	-100.0
3	105	34.125	359.0	321.0	57.44	51.36	20	-1					-100	-100.0
4	134	43.550000000000004	237.0	134.0	37.92	21.44	29	1					{4, 133, 11}	480.0
5	143	46.475	376.0	136.0	60.160000000000004	21.76	10	2					{226, 101, 5, 169, 170, 203, 13, 241, 210, 83, 26}	481.0
6	157	51.025	283.0	465.00000000000006	45.28	74.4	2	-1					-100	-100.0
7	160	52.0	178.0	86.0	28.48	13.76	23	3					{93, 7}	482.0
8	178	57.85	92.0	222.00000000000003	14.72	35.52	27	-1					-100	-100.0
9	182	59.15	199.0	457.0	31.84	73.12	28	4					{9, 109, 110}	483.0
10	205	66.625	335.0	333.0	53.6	53.28	21	-1					-100	-100.0
11	208	67.60000000000001	236.0	142.0	37.76	22.72	29	1					{4, 133, 11}	480.0
12	209	67.925	433.0	113.99999999999999	69.28	18.24	15	-1					-100	-100.0
13	216	70.2	376.0	137.0	60.160000000000004	21.92	10	2					{5, 203, 13, 210, 83, 26, 226, 101, 169, 170, 241}	481.0
14	229	74.425	250.99999999999997	333.0	40.16	53.28	32	5					-100	-100.0
15	230	74.75	131.0	319.0	20.96	51.04	7	-1					-100	-100.0
16	237	77.025	380.0	84.0	60.800000000000004	13.44	15	-1					-100	-100.0
17	240	78.0	471.0	248.0	75.36	39.68	18	-1					-100	-100.0
18	248	80.60000000000001	314.0	196.0	50.24	31.36	0	-1					-100	-100.0
19	257	83.525	280.0	31.0	44.800000000000004	4.96	0	-1					-100	-100.0
20	257	83.525	106.0	249.00000000000003	16.96	39.84	7	-1					-100	-100.0
21	257	83.525	442.0	86.0	70.72	13.76	16	6					{21, 22, 88, 139, 62}	484.0
22	259	84.175	442.0	86.0	70.72	13.76	16	6					{21, 22, 88, 139, 62}	484.0
23	260	84.5	178.0	160.0	28.48	25.6	27	7					{33, 105, 23}	485.0
24	269	87.425	326.0	288.0	52.160000000000004	46.08	31	-1					-100	-100.0
25	272	88.4	371.0	434.0	59.36	69.44	22	8					{25, 28}	486.0
26	277	90.025	366.0	127.0	58.56	20.32	10	2					{5, 203, 13, 210, 83, 26, 226, 101, 169, 170, 241}	481.0
27	280	91.0	279.0	412.0	44.64	65.92	34	9					{27, 157}	487.0
28	290	94.25	379.0	433.0	60.64	69.28	22	-1					{25, 28}	486.0
29	290	94.25	430.0	242.0	68.8	38.72	18	8					-100	-100.0
30	291	94.575	376.0	149.0	60.160000000000004	23.84	10	2					-100	-100.0
31	304	98.8	433.0	200.99999999999997	69.28	32.16	10	-1					-100	-100.0
32	313	101.72500000000001	151.0	354.0	24.16	56.64	8	-1					-100	-100.0
33	320	104.0	185.0	161.0	29.6	25.76	27	7					{33, 105, 23}	485.0
34	323	104.97500000000001	474.0	333.0	75.84	53.28	19	10					{130, 138, 142, 145, 146, 160, 34, 36, 37, 166, 167, 165, 168, 47, 50, 180, 181, 60, 61, 191, 192, 197, 74, 75, 205, 209, 86, 216, 217, 92, 99, 227, 228, 102, 104, 232, 235, 107, 112, 121, 251}	488.0
35	327	106.275	396.0	303.0	63.36	48.480000000000004	20	-1					-100	-100.0
36	334	108.55	468.0	365.0	74.88	58.4	19	10					{34, 36, 37, 47, 50, 60, 61, 74, 75, 86, 92, 99, 102, 104, 107, 112, 121, 130, 138, 142, 145, 146, 160, 165, 166, 167, 168, 180, 181, 191, 192, 197, 205, 209, 216, 217, 227, 228, 232, 235, 251}	488.0
37	358	116.35000000000001	473.00000000000006	352.0	75.68	56.32	19	10					{34, 36, 37, 47, 50, 60, 61, 74, 75, 86, 92, 99, 102, 104, 107, 112, 121, 130, 138, 142, 145, 146, 160, 165, 166, 167, 168, 180, 181, 191, 192, 197, 205, 209, 216, 217, 227, 228, 232, 235, 251}	488.0
38	359	116.675	382.0	248.0	61.120000000000005	39.68	31	-1					-100	-100.0
39	362	117.65	478.0	270.0	76.48	43.2	18	-1					-100	-100.0
40	372	120.9	62.0	356.0	9.92	56.96	33	-1					-100	-100.0
41	374	121.55	84.0	123.0	13.44	19.68	12	-1					-100	-100.0
42	374	121.55	321.0	469.00000000000006	51.36	75.04	2	11					{42, 43}	489.0
43	380	123.5	324.0	475.0	51.84	76.0	2	11					{42, 43}	489.0
44	391	127.075	172.0	332.0	27.52	53.120000000000005	8	-1					-100	-100.0
45	391	127.075	463.99999999999994	202.0	74.24	32.32	18	-1					-100	-100.0
46	396	128.70000000000002	442.0	247.00000000000003	70.72	39.52	18	12					{70, 46}	490.0
47	397	129.025	465.00000000000006	327.0	74.4	52.32	19	13					{34, 36, 37, 47, 50, 60, 61, 74, 75, 86, 92, 99, 102, 104, 107, 112, 121, 130, 138, 142, 145, 146, 160, 165, 166, 167, 168, 180, 181, 191, 192, 197, 205, 209, 216, 217, 227, 228, 232, 235, 251}	488.0
48	400	130.0	204.99999999999997	243.00000000000003	32.8	38.88	26	14					{48, 206, 190}	491.0
49	414	134.55	254.0	44.0	40.64	7.04	14	-1					-100	-100.0
50	423	137.475	478.0	325.0	76.48	52.0	19	10					{34, 36, 37, 47, 50, 60, 61, 74, 75, 86, 92, 99, 102, 104, 107, 112, 121, 130, 138, 142, 145, 146, 160, 165, 166, 167, 168, 180, 181, 191, 192, 197, 205, 209, 216, 217, 227, 228, 232, 235, 251}	488.0
51	427	138.775	278.0	354.0	44.480000000000004	56.64	0	-1					-100	-100.0
52	427	138.775	171.0	173.0	27.36	27.68	27	-1					-100	-100.0
53	428	139.1	158.0	74.0	25.28	11.84	23	-1					-100	-100.0
54	432	140.4	438.99999999999994	434.99999999999994	70.24	69.6	25	-1					-100	-100.0
55	432	140.4	362.0	206.99999999999997	57.92	33.12	10	-1					-100	-100.0
56	434	141.05	155.0	107.0	24.8	17.12	23	-1					-100	-100.0
57	435	141.375	216.0	473.00000000000006	34.56	75.68	28	-1					-100	-100.0
58	439	142.675	375.0	170.0	60.0	27.2	10	-1					-100	-100.0
59	440	143.0	416.0	313.0	66.56	50.08	20	-1					-100	-100.0
60	443	143.975	486.00000000000006	343.0	77.76	54.88	19	10					{34, 36, 37, 47, 50, 60, 61, 74, 75, 86, 92, 99, 102, 104, 107, 112, 121, 130, 138, 142, 145, 146, 160, 165, 166, 167, 168, 180, 181, 191, 192, 197, 205, 209, 216, 217, 227, 228, 232, 235, 251}	488.0
61	443	143.975	484.0	361.0	77.44	57.76	19	10					{34, 36, 37, 47, 50, 60, 61, 74, 75, 86, 92, 99, 102, 104, 107, 112, 121, 130, 138, 142, 145, 146, 160, 165, 166, 167, 168, 180, 181, 191, 192, 197, 205, 209, 216, 217, 227, 228, 232, 235, 251}	488.0
62	444	144.3	442.0	79.0	70.72	12.64	16	6					{139, 21, 22, 88, 62}	484.0
63	445	144.625	393.0	189.0	62.88	30.240000000000002	10	15					{125, 63}	492.0
64	446	144.95000000000002	166.0	277.0	26.560000000000002	44.32	0	-1					-100	-100.0
65	447	145.275	428.0	265.0	68.48	42.4	18	-1					-100	-100.0
66	448	145.6	160.0	122.0	25.6	19.52	23	-1					-100	-100.0
67	455	147.875	409.0	121.0	65.44	19.36	15	-1					-100	-100.0
68	457	148.525	287.0	151.0	45.92	24.16	30	-1					-100	-100.0
69	457	148.525	285.0	16.0	45.6	2.56	0	16					-100	-100.0
70	459	149.175	443.0	241.0	70.88	38.56	18	12					{70, 46}	490.0
71	465	151.125	331.0	442.0	52.96	70.72	2	-1					-100	-100.0
72	467	151.775	496.0	233.0	79.36	37.28	18	10					{72, 155, 149}	493.0
73	467	151.775	361.0	300.0	57.76	48.0	31	17					-100	-100.0
74	467	151.775	476.99999999999994	341.0	76.32	54.56	19	18					{34, 36, 37, 47, 50, 60, 61, 74, 75, 86, 92, 99, 102, 104, 107, 112, 121, 130, 138, 142, 145, 146, 160, 165, 166, 167, 168, 180, 181, 191, 192, 197, 205, 209, 216, 217, 227, 228, 232, 235, 251}	488.0
75	469	152.425	472.0	343.0	75.52	54.88	19	10					{34, 36, 37, 47, 50, 60, 61, 74, 75, 86, 92, 99, 102, 104, 107, 112, 121, 130, 138, 142, 145, 146, 160, 165, 166, 167, 168, 180, 181, 191, 192, 197, 205, 209, 216, 217, 227, 228, 232, 235, 251}	488.0
76	476	154.70000000000002	187.0	185.0	29.92	29.6	27	-1					-100	-100.0
77	478	155.35	13.0	318.0	2.08	50.88	9	-1					-100	-100.0
78	483	156.975	178.0	403.0	28.48	64.48	8	-1					-100	-100.0
79	484	157.3	511.00000000000006	351.0	81.76	56.160000000000004	19	19					-100	-100.0
80	492	159.9	344.0	397.0	55.04	63.52	24	-1					-100	-100.0
81	492	159.9	376.0	190.0	60.160000000000004	30.400000000000002	10	-1					-100	-100.0
82	493	160.225	413.0	389.0	66.08	62.24	24	-1					-100	-100.0
83	494	160.55	364.0	135.0	58.24	21.6	10	2					{5, 203, 13, 210, 83, 26, 226, 101, 169, 170, 241}	481.0
84	496	161.20000000000002	326.0	455.99999999999994	52.160000000000004	72.96	2	20					{163, 84}	494.0
85	500	162.5	365.0	50.0	58.4	8.0	15	-1					-100	-100.0
86	500	162.5	476.0	314.0	76.16	50.24	19	10					{34, 36, 37, 47, 50, 60, 61, 74, 75, 86, 92, 99, 102, 104, 107, 112, 121, 130, 138, 142, 145, 146, 160, 165, 166, 167, 168, 180, 181, 191, 192, 197, 205, 209, 216, 217, 227, 228, 232, 235, 251}	488.0
87	501	162.82500000000002	264.0	440.00000000000006	42.24	70.4	34	-1					-100	-100.0
88	504	163.8	443.0	82.0	70.88	13.120000000000001	16	6					{139, 21, 22, 88, 62}	484.0
89	513	166.725	426.0	380.0	68.16	60.800000000000004	24	-1					-100	-100.0
90	513	166.725	4.0	197.0	0.64	31.52	6	-1					-100	-100.0
91	514	167.05	428.0	219.0	68.48	35.04	10	21					{91, 183}	495.0
92	515	167.375	479.0	362.0	76.64	57.92	19	10					{34, 36, 37, 47, 50, 60, 61, 74, 75, 86, 92, 99, 102, 104, 107, 112, 121, 130, 138, 142, 145, 146, 160, 165, 166, 167, 168, 180, 181, 191, 192, 197, 205, 209, 216, 217, 227, 228, 232, 235, 251}	488.0
93	516	167.70000000000002	172.0	85.0	27.52	13.6	23	-1					{93, 7}	482.0
94	516	167.70000000000002	155.0	323.0	24.8	51.68	8	-1					-100	-100.0
95	516	167.70000000000002	380.0	351.0	60.800000000000004	56.160000000000004	24	3					-100	-100.0
96	516	167.70000000000002	361.0	364.0	57.76	58.24	21	22					-100	-100.0
97	518	168.35	401.99999999999994	256.0	64.32	40.96	20	23					-100	-100.0
98	518	168.35	423.00000000000006	292.0	67.68	46.72	20	24					{98, 214, 119, 184, 221}	496.0
99	522	169.65	480.0	324.0	76.8	51.84	19	10					{34, 36, 37, 47, 50, 60, 61, 74, 75, 86, 92, 99, 102, 104, 107, 112, 121, 130, 138, 142, 145, 146, 160, 165, 166, 167, 168, 180, 181, 191, 192, 197, 205, 209, 216, 217, 227, 228, 232, 235, 251}	488.0
100	523	169.975	66.0	409.99999999999994	10.56	65.6	33	-1					-100	-100.0
101	525	170.625	375.0	129.0	60.0	20.64	10	2					{5, 203, 13, 210, 83, 26, 226, 101, 169, 170, 241}	481.0
102	526	170.95000000000002	467.0	316.0	74.72	50.56	19	13					{34, 36, 37, 47, 50, 60, 61, 74, 75, 86, 92, 99, 102, 104, 107, 112, 121, 130, 138, 142, 145, 146, 160, 165, 166, 167, 168, 180, 181, 191, 192, 197, 205, 209, 216, 217, 227, 228, 232, 235, 251}	488.0
103	527	171.275	507.0	505.99999999999994	81.12	80.96	0	-1					-100	-100.0
104	527	171.275	470.0	345.0	75.2	55.2	19	10					{34, 36, 37, 47, 50, 60, 61, 74, 75, 86, 92, 99, 102, 104, 107, 112, 121, 130, 138, 142, 145, 146, 160, 165, 166, 167, 168, 180, 181, 191, 192, 197, 205, 209, 216, 217, 227, 228, 232, 235, 251}	488.0
105	529	171.925	181.0	159.0	28.96	25.44	27	7					{33, 105, 23}	485.0
106	530	172.25	0.0	316.0	0.0	50.56	9	-1					-100	-100.0
107	534	173.55	454.0	340.0	72.64	54.4	19	13					{34, 36, 37, 47, 50, 60, 61, 74, 75, 86, 92, 99, 102, 104, 107, 112, 121, 130, 138, 142, 145, 146, 160, 165, 166, 167, 168, 180, 181, 191, 192, 197, 205, 209, 216, 217, 227, 228, 232, 235, 251}	488.0
108	544	176.8	272.0	455.99999999999994	43.52	72.96	2	-1					-100	-100.0
109	544	176.8	199.0	455.99999999999994	31.84	72.96	28	4					{9, 109, 110}	483.0
110	544	176.8	194.0	455.0	31.04	72.8	28	4					{9, 109, 110}	483.0
111	546	177.45000000000002	392.0	450.0	62.72	72.0	22	-1					-100	-100.0
112	555	180.375	454.0	341.0	72.64	54.56	19	13					{34, 36, 37, 47, 50, 60, 61, 74, 75, 86, 92, 99, 102, 104, 107, 112, 121, 130, 138, 142, 145, 146, 160, 165, 166, 167, 168, 180, 181, 191, 192, 197, 205, 209, 216, 217, 227, 228, 232, 235, 251}	488.0
113	557	181.025	254.99999999999997	103.0	40.8	16.48	14	-1					-100	-100.0
114	572	185.9	405.99999999999994	99.0	64.96	15.84	15	25					{114, 195, 174}	497.0
115	574	186.55	451.99999999999994	24.0	72.32	3.84	16	-1					-100	-100.0
116	578	187.85	105.0	168.0	16.8	26.88	12	26					-100	-100.0
117	579	188.175	419.00000000000006	283.0	67.04	45.28	20	-1					-100	-100.0
118	583	189.475	276.0	193.0	44.160000000000004	30.88	0	-1					-100	-100.0
119	584	189.8	420.0	295.0	67.2	47.2	20	23					{98, 214, 119, 184, 221}	496.0
120	586	190.45000000000002	391.0	142.0	62.56	22.72	10	-1					-100	-100.0
121	591	192.07500000000002	459.99999999999994	316.0	73.6	50.56	19	13					{34, 36, 37, 47, 50, 60, 61, 74, 75, 86, 92, 99, 102, 104, 107, 112, 121, 130, 138, 142, 145, 146, 160, 165, 166, 167, 168, 180, 181, 191, 192, 197, 205, 209, 216, 217, 227, 228, 232, 235, 251}	488.0
122	600	195.0	334.0	413.99999999999994	53.44	66.24	2	-1					-100	-100.0
123	611	198.57500000000002	21.0	276.0	3.36	44.160000000000004	5	-1					-100	-100.0
124	614	199.55	413.99999999999994	215.0	66.24	34.4	10	-1					-100	-100.0
125	624	202.8	385.0	187.0	61.6	29.92	10	15					{125, 63}	492.0
126	625	203.125	470.0	88.0	75.2	14.08	17	27					-100	-100.0
127	626	203.45000000000002	394.0	113.99999999999999	63.04	18.24	15	-1					-100	-100.0
128	629	204.425	483.0	293.0	77.28	46.88	19	-1					-100	-100.0
129	635	206.375	284.0	380.0	45.44	60.800000000000004	34	-1					-100	-100.0
130	637	207.025	458.0	325.0	73.28	52.0	19	13					{34, 36, 37, 47, 50, 60, 61, 74, 75, 86, 92, 99, 102, 104, 107, 112, 121, 130, 138, 142, 145, 146, 160, 165, 166, 167, 168, 180, 181, 191, 192, 197, 205, 209, 216, 217, 227, 228, 232, 235, 251}	488.0
131	641	208.32500000000002	357.0	344.0	57.120000000000005	55.04	21	-1					-100	-100.0
132	648	210.6	351.0	447.0	56.160000000000004	71.52	22	28					{204, 132}	498.0
133	649	210.925	238.0	126.0	38.08	20.16	29	1					{4, 133, 11}	480.0
134	650	211.25	250.99999999999997	87.0	40.16	13.92	14	29					-100	-100.0
135	652	211.9	25.0	60.0	4.0	9.6	0	-1					-100	-100.0
136	666	216.45000000000002	152.0	39.0	24.32	6.24	13	-1					-100	-100.0
137	670	217.75	294.0	250.99999999999997	47.04	40.16	11	-1					-100	-100.0
138	674	219.05	491.0	348.0	78.56	55.68	19	10					{34, 36, 37, 47, 50, 60, 61, 74, 75, 86, 92, 99, 102, 104, 107, 112, 121, 130, 138, 142, 145, 146, 160, 165, 166, 167, 168, 180, 181, 191, 192, 197, 205, 209, 216, 217, 227, 228, 232, 235, 251}	488.0
139	679	220.675	443.0	92.0	70.88	14.72	16	6					{21, 22, 88, 139, 62}	484.0
140	683	221.975	351.0	302.0	56.160000000000004	48.32	31	-1					-100	-100.0
141	684	222.3	465.00000000000006	82.0	74.4	13.120000000000001	16	27					-100	-100.0
142	690	224.25	466.0	341.0	74.56	54.56	19	10					{34, 36, 37, 47, 50, 60, 61, 74, 75, 86, 92, 99, 102, 104, 107, 112, 121, 130, 138, 142, 145, 146, 160, 165, 166, 167, 168, 180, 181, 191, 192, 197, 205, 209, 216, 217, 227, 228, 232, 235, 251}	488.0
143	696	226.20000000000002	433.0	185.0	69.28	29.6	10	-1					-100	-100.0
144	706	229.45000000000002	362.0	192.0	57.92	30.72	10	10					{144, 176}	499.0
145	706	229.45000000000002	480.99999999999994	355.0	76.96	56.800000000000004	19	30					{34, 36, 37, 47, 50, 60, 61, 74, 75, 86, 92, 99, 102, 104, 107, 112, 121, 130, 138, 142, 145, 146, 160, 165, 166, 167, 168, 180, 181, 191, 192, 197, 205, 209, 216, 217, 227, 228, 232, 235, 251}	488.0
146	707	229.775	493.0	348.0	78.88	55.68	19	10					{34, 36, 37, 47, 50, 60, 61, 74, 75, 86, 92, 99, 102, 104, 107, 112, 121, 130, 138, 142, 145, 146, 160, 165, 166, 167, 168, 180, 181, 191, 192, 197, 205, 209, 216, 217, 227, 228, 232, 235, 251}	488.0
147	715	232.375	182.0	130.0	29.12	20.8	23	31					{147, 156}	500.0
148	720	234.0	496.0	113.99999999999999	79.36	18.24	0	-1					-100	-100.0
149	721	234.32500000000002	498.00000000000006	225.0	79.68	36.0	18	18					{72, 155, 149}	493.0
150	722	234.65	292.0	462.0	46.72	73.92	2	-1					-100	-100.0
151	723	234.975	462.0	388.0	73.92	62.08	0	-1					-100	-100.0
152	725	235.625	303.0	484.99999999999994	48.480000000000004	77.6	2	-1					-100	-100.0
153	728	236.6	229.0	94.0	36.64	15.040000000000001	14	-1					-100	-100.0
154	730	237.25	445.0	351.0	71.2	56.160000000000004	19	-1					-100	-100.0
155	736	239.20000000000002	505.0	231.0	80.8	36.96	18	-1					{72, 155, 149}	493.0
156	736	239.20000000000002	184.0	131.0	29.44	20.96	23	31					{147, 156}	500.0
157	737	239.525	275.0	405.99999999999994	44.0	64.96	34	-1					{27, 157}	487.0
158	737	239.525	486.00000000000006	306.0	77.76	48.96	19	9					-100	-100.0
159	738	239.85	337.0	405.0	53.92	64.8	24	-1					-100	-100.0
160	739	240.175	467.0	327.0	74.72	52.32	19	13					{34, 36, 37, 47, 50, 60, 61, 74, 75, 86, 92, 99, 102, 104, 107, 112, 121, 130, 138, 142, 145, 146, 160, 165, 166, 167, 168, 180, 181, 191, 192, 197, 205, 209, 216, 217, 227, 228, 232, 235, 251}	488.0
161	745	242.125	256.0	429.0	40.96	68.64	34	-1					-100	-100.0
162	747	242.775	301.0	219.0	48.160000000000004	35.04	11	-1					-100	-100.0
163	748	243.1	324.0	451.99999999999994	51.84	72.32	2	20					{163, 84}	494.0
164	755	245.375	509.99999999999994	412.0	81.6	65.92	0	-1					-100	-100.0
165	759	246.675	471.0	359.0	75.36	57.44	19	10					{34, 36, 37, 47, 50, 60, 61, 74, 75, 86, 92, 99, 102, 104, 107, 112, 121, 130, 138, 142, 145, 146, 160, 165, 166, 167, 168, 180, 181, 191, 192, 197, 205, 209, 216, 217, 227, 228, 232, 235, 251}	488.0
166	774	251.55	453.0	328.0	72.48	52.480000000000004	19	13					{34, 36, 37, 47, 50, 60, 61, 74, 75, 86, 92, 99, 102, 104, 107, 112, 121, 130, 138, 142, 145, 146, 160, 165, 166, 167, 168, 180, 181, 191, 192, 197, 205, 209, 216, 217, 227, 228, 232, 235, 251}	488.0
167	791	257.075	459.99999999999994	323.0	73.6	51.68	19	13					{34, 36, 37, 47, 50, 60, 61, 74, 75, 86, 92, 99, 102, 104, 107, 112, 121, 130, 138, 142, 145, 146, 160, 165, 166, 167, 168, 180, 181, 191, 192, 197, 205, 209, 216, 217, 227, 228, 232, 235, 251}	488.0
168	793	257.725	484.0	369.0	77.44	59.04	19	10					{34, 36, 37, 47, 50, 60, 61, 74, 75, 86, 92, 99, 102, 104, 107, 112, 121, 130, 138, 142, 145, 146, 160, 165, 166, 167, 168, 180, 181, 191, 192, 197, 205, 209, 216, 217, 227, 228, 232, 235, 251}	488.0
169	794	258.05	365.0	140.0	58.4	22.400000000000002	10	2					{5, 203, 13, 210, 83, 26, 226, 101, 169, 170, 241}	481.0
170	794	258.05	364.0	129.0	58.24	20.64	10	2					{5, 203, 13, 210, 83, 26, 226, 101, 169, 170, 241}	481.0
171	799	259.675	451.0	285.0	72.16	45.6	0	-1					-100	-100.0
172	804	261.3	212.0	88.0	33.92	14.08	14	-1					-100	-100.0
173	819	266.175	465.00000000000006	60.0	74.4	9.6	16	-1					-100	-100.0
174	822	267.15000000000003	413.0	92.0	66.08	14.72	15	25					{114, 195, 174}	497.0
175	825	268.125	257.0	329.0	41.12	52.64	32	5					-100	-100.0
176	839	272.675	365.0	194.0	58.4	31.04	10	30					{144, 176}	499.0
177	840	273.0	438.0	282.0	70.08	45.12	20	-1					-100	-100.0
178	845	274.625	13.0	426.99999999999994	2.08	68.32	0	-1					-100	-100.0
179	848	275.6	293.0	351.0	46.88	56.160000000000004	21	-1					-100	-100.0
180	849	275.925	463.0	314.0	74.08	50.24	19	13					{34, 36, 37, 47, 50, 60, 61, 74, 75, 86, 92, 99, 102, 104, 107, 112, 121, 130, 138, 142, 145, 146, 160, 165, 166, 167, 168, 180, 181, 191, 192, 197, 205, 209, 216, 217, 227, 228, 232, 235, 251}	488.0
181	850	276.25	479.0	316.0	76.64	50.56	19	10					{34, 36, 37, 47, 50, 60, 61, 74, 75, 86, 92, 99, 102, 104, 107, 112, 121, 130, 138, 142, 145, 146, 160, 165, 166, 167, 168, 180, 181, 191, 192, 197, 205, 209, 216, 217, 227, 228, 232, 235, 251}	488.0
182	852	276.90000000000003	135.0	40.0	21.6	6.4	13	-1					-100	-100.0
183	877	285.02500000000003	430.0	211.0	68.8	33.76	10	21					{91, 183}	495.0
184	887	288.27500000000003	424.0	297.0	67.84	47.52	20	23					{98, 214, 119, 184, 221}	496.0
185	892	289.90000000000003	444.00000000000006	399.0	71.04	63.84	24	32					{229, 185, 252}	501.0
186	898	291.85	416.0	182.0	66.56	29.12	10	-1					{247, 233, 186}	502.0
187	898	291.85	19.0	78.0	3.04	12.48	0	33					-100	-100.0
188	902	293.15000000000003	423.00000000000006	46.0	67.68	7.36	16	-1					-100	-100.0
189	912	296.40000000000003	220.00000000000003	97.0	35.2	15.52	14	-1					-100	-100.0
190	918	298.35	197.0	242.0	31.52	38.72	26	14					{48, 206, 190}	491.0
191	921	299.325	466.0	309.0	74.56	49.44	19	13					{34, 36, 37, 47, 50, 60, 61, 74, 75, 86, 92, 99, 102, 104, 107, 112, 121, 130, 138, 142, 145, 146, 160, 165, 166, 167, 168, 180, 181, 191, 192, 197, 205, 209, 216, 217, 227, 228, 232, 235, 251}	488.0
192	931	302.575	450.0	334.0	72.0	53.44	19	13					{34, 36, 37, 47, 50, 60, 61, 74, 75, 86, 92, 99, 102, 104, 107, 112, 121, 130, 138, 142, 145, 146, 160, 165, 166, 167, 168, 180, 181, 191, 192, 197, 205, 209, 216, 217, 227, 228, 232, 235, 251}	488.0
193	931	302.575	401.99999999999994	248.0	64.32	39.68	0	24					-100	-100.0
194	949	308.425	364.0	265.0	58.24	42.4	31	34					{194, 212}	503.0
195	952	309.40000000000003	412.0	96.0	65.92	15.36	15	25					{114, 195, 174}	497.0
196	962	312.65000000000003	438.0	133.0	70.08	21.28	15	35					{196, 236}	504.0
197	964	313.3	467.0	325.0	74.72	52.0	19	13					{34, 36, 37, 47, 50, 60, 61, 74, 75, 86, 92, 99, 102, 104, 107, 112, 121, 130, 138, 142, 145, 146, 160, 165, 166, 167, 168, 180, 181, 191, 192, 197, 205, 209, 216, 217, 227, 228, 232, 235, 251}	488.0
198	975	316.875	482.0	126.0	77.12	20.16	17	-1					-100	-100.0
199	986	320.45	471.0	290.0	75.36	46.4	19	-1					-100	-100.0
200	994	323.05	233.0	319.0	37.28	51.04	32	36					{200, 213}	505.0
201	1004	326.3	468.0	30.0	74.88	4.8	16	-1					-100	-100.0
202	1012	328.90000000000003	68.0	60.0	10.88	9.6	0	-1					-100	-100.0
203	1017	330.52500000000003	374.0	140.0	59.84	22.400000000000002	10	2					{5, 203, 13, 210, 83, 26, 226, 101, 169, 170, 241}	481.0
204	1026	333.45	349.0	446.0	55.84	71.36	22	28					{204, 132}	498.0
205	1027	333.77500000000003	486.00000000000006	353.0	77.76	56.480000000000004	19	10					{34, 36, 37, 47, 50, 60, 61, 74, 75, 86, 92, 99, 102, 104, 107, 112, 121, 130, 138, 142, 145, 146, 160, 165, 166, 167, 168, 180, 181, 191, 192, 197, 205, 209, 216, 217, 227, 228, 232, 235, 251}	488.0
206	1050	341.25	191.0	249.00000000000003	30.560000000000002	39.84	26	-1					{48, 206, 190}	491.0
207	1054	342.55	239.0	278.0	38.24	44.480000000000004	0	-1					-100	-100.0
208	1065	346.125	41.0	231.0	6.5600000000000005	36.96	5	-1					-100	-100.0
209	1080	351.0	466.0	341.0	74.56	54.56	19	10					{34, 36, 37, 47, 50, 60, 61, 74, 75, 86, 92, 99, 102, 104, 107, 112, 121, 130, 138, 142, 145, 146, 160, 165, 166, 167, 168, 180, 181, 191, 192, 197, 205, 209, 216, 217, 227, 228, 232, 235, 251}	488.0
210	1111	361.075	376.0	138.0	60.160000000000004	22.080000000000002	10	2					{226, 101, 5, 169, 170, 203, 13, 241, 210, 83, 26}	481.0
211	1125	365.625	289.0	13.0	46.24	2.08	0	16					-100	-100.0
212	1127	366.27500000000003	363.0	260.0	58.08	41.6	31	34					{194, 212}	503.0
213	1127	366.27500000000003	231.0	316.0	36.96	50.56	32	36					{200, 213}	505.0
214	1129	366.925	424.0	292.0	67.84	46.72	20	23					{98, 214, 119, 184, 221}	496.0
215	1139	370.175	507.0	347.0	81.12	55.52	19	19					-100	-100.0
216	1172	380.90000000000003	486.00000000000006	366.0	77.76	58.56	19	10					{34, 36, 37, 47, 50, 60, 61, 74, 75, 86, 92, 99, 102, 104, 107, 112, 121, 130, 138, 142, 145, 146, 160, 165, 166, 167, 168, 180, 181, 191, 192, 197, 205, 209, 216, 217, 227, 228, 232, 235, 251}	488.0
217	1176	382.2	463.99999999999994	323.0	74.24	51.68	19	13					{34, 36, 37, 47, 50, 60, 61, 74, 75, 86, 92, 99, 102, 104, 107, 112, 121, 130, 138, 142, 145, 146, 160, 165, 166, 167, 168, 180, 181, 191, 192, 197, 205, 209, 216, 217, 227, 228, 232, 235, 251}	488.0
218	1180	383.5	299.0	425.0	47.84	68.0	2	-1					-100	-100.0
219	1182	384.15000000000003	265.0	82.0	42.4	13.120000000000001	14	-1					-100	-100.0
220	1184	384.8	365.0	168.0	58.4	26.88	10	37					{220, 245}	506.0
221	1220	396.5	425.0	294.0	68.0	47.04	20	23					{98, 214, 119, 184, 221}	496.0
222	1223	397.475	244.0	83.0	39.04	13.280000000000001	14	29					-100	-100.0
223	1241	403.325	380.0	415.00000000000006	60.800000000000004	66.4	22	-1					-100	-100.0
224	1242	403.65000000000003	498.00000000000006	142.0	79.68	22.72	4	-1					-100	-100.0
225	1245	404.625	328.0	196.0	52.480000000000004	31.36	0	-1					-100	-100.0
226	1273	413.725	377.0	137.0	60.32	21.92	10	2					{226, 101, 5, 169, 170, 203, 13, 241, 210, 83, 26}	481.0
227	1278	415.35	463.0	323.0	74.08	51.68	19	13					{34, 36, 37, 47, 50, 60, 61, 74, 75, 86, 92, 99, 102, 104, 107, 112, 121, 130, 138, 142, 145, 146, 160, 165, 166, 167, 168, 180, 181, 191, 192, 197, 205, 209, 216, 217, 227, 228, 232, 235, 251}	488.0
228	1304	423.8	459.99999999999994	321.0	73.6	51.36	19	13					{34, 36, 37, 47, 50, 60, 61, 74, 75, 86, 92, 99, 102, 104, 107, 112, 121, 130, 138, 142, 145, 146, 160, 165, 166, 167, 168, 180, 181, 191, 192, 197, 205, 209, 216, 217, 227, 228, 232, 235, 251}	488.0
229	1322	429.65000000000003	447.0	401.0	71.52	64.16	24	32					{229, 185, 252}	501.0
230	1324	430.3	352.0	359.0	56.32	57.44	21	22					{250, 230, 231}	507.0
231	1345	437.125	358.0	361.0	57.28	57.76	21	22					{250, 230, 231}	507.0
232	1346	437.45	458.0	320.0	73.28	51.2	19	13					{130, 138, 142, 145, 146, 160, 34, 36, 37, 166, 167, 165, 168, 47, 50, 180, 181, 60, 61, 191, 192, 197, 74, 75, 205, 209, 86, 216, 217, 92, 99, 227, 228, 102, 104, 232, 235, 107, 112, 121, 251}	488.0
233	1362	442.65000000000003	408.0	186.0	65.28	29.76	10	33					{247, 233, 186}	502.0
234	1388	451.1	231.0	186.0	36.96	29.76	29	-1					-100	-100.0
235	1390	451.75	486.00000000000006	319.0	77.76	51.04	19	10					{130, 138, 142, 145, 146, 160, 34, 36, 37, 166, 167, 165, 168, 47, 50, 180, 181, 60, 61, 191, 192, 197, 74, 75, 205, 209, 86, 216, 217, 92, 99, 227, 228, 102, 104, 232, 235, 107, 112, 121, 251}	488.0
236	1393	452.725	443.0	133.0	70.88	21.28	15	35					{196, 236}	504.0
237	1415	459.875	353.0	437.0	56.480000000000004	69.92	22	-1					-100	-100.0
238	1452	471.90000000000003	348.0	186.0	55.68	29.76	10	-1					-100	-100.0
239	1467	476.77500000000003	443.0	240.0	70.88	38.4	18	12					{246, 239}	508.0
240	1468	477.1	34.0	312.0	5.44	49.92	9	-1					-100	-100.0
241	1469	477.425	381.0	142.0	60.96	22.72	10	2					{226, 101, 5, 169, 170, 203, 13, 241, 210, 83, 26}	481.0
242	1470	477.75	101.0	163.0	16.16	26.080000000000002	12	26					-100	-100.0
243	1475	479.375	254.99999999999997	93.0	40.8	14.88	14	29					-100	-100.0
244	1478	480.35	363.0	295.0	58.08	47.2	31	17					-100	-100.0
245	1494	485.55	366.0	168.0	58.56	26.88	10	37					{220, 245}	506.0
246	1495	485.875	441.0	249.00000000000003	70.56	39.84	18	12					{246, 239}	508.0
247	1496	486.2	411.00000000000006	186.0	65.76	29.76	10	33					{247, 233, 186}	502.0
248	1516	492.7	470.0	160.0	75.2	25.6	17	-1					-100	-100.0
249	1540	500.5	12.0	144.0	1.92	23.04	6	-1					-100	-100.0
250	1555	505.375	355.0	365.0	56.800000000000004	58.4	21	22					{250, 230, 231}	507.0
251	1593	517.725	459.99999999999994	313.0	73.6	50.08	19	13					{130, 138, 142, 145, 146, 160, 34, 36, 37, 166, 167, 165, 168, 47, 50, 180, 181, 60, 61, 191, 192, 197, 74, 75, 205, 209, 86, 216, 217, 92, 99, 227, 228, 102, 104, 232, 235, 107, 112, 121, 251}	488.0
252	1598	519.35	441.0	399.0	70.56	63.84	24	32					{229, 185, 252}	501.0
