# Supplementary material for: Microtubules regulate pancreatic β-cell heterogeneity via spatiotemporal control of insulin secretion hot spots
Source: eLife. 2021 Nov 16;10:e59912. doi: 10.7554/eLife.59912 (PMC8635970; doi:10.7554/eLife.59912)
Supplement: Figure 5—source data 2. [file elife-59912-fig5-data2.zip › Figure 5-source data 1-Python scripts that produce statistical analysis and plots for Figure 5B-F/NOCHigh2/Nocodazole High Islet 16.csv]

	Time (frame)	Time (s)	x (px)	y (px)	x (um)	y (um)	Cell #	Cluster #	Unnamed: 8	Unnamed: 9	File Folder	Noc High 12-18 Plate 2	PairClusterSets	ClusterNum_wrh
0	2	0.65	459.99999999999994	250.99999999999997	73.6	40.16	13	1					{0, 25}	12.0
1	14	4.55	374.0	229.0	59.84	36.64	0	2					-100	-100.0
2	27	8.775	379.0	346.0	60.64	55.36	16	-1					-100	-100.0
3	38	12.35	258.0	381.0	41.28	60.96	0	-1					-100	-100.0
4	38	12.35	288.0	467.0	46.08	74.72	32	-1					-100	-100.0
5	48	15.600000000000001	394.0	415.00000000000006	63.04	66.4	16	3					{34, 67, 5, 6, 106, 61, 30}	13.0
6	49	15.925	390.0	416.0	62.4	66.56	16	3					{34, 67, 5, 6, 106, 61, 30}	13.0
7	52	16.900000000000002	286.0	430.0	45.76	68.8	32	-1					-100	-100.0
8	52	16.900000000000002	316.0	234.0	50.56	37.44	6	4					{8, 26}	14.0
9	55	17.875	442.0	324.0	70.72	51.84	0	5					-100	-100.0
10	69	22.425	424.0	94.0	67.84	15.040000000000001	11	-1					-100	-100.0
11	69	22.425	383.0	387.0	61.28	61.92	16	6					{11, 14}	15.0
12	74	24.05	295.0	210.0	47.2	33.6	7	-1					-100	-100.0
13	78	25.35	447.0	329.0	71.52	52.64	15	5					{37, 20, 13}	16.0
14	79	25.675	383.0	382.0	61.28	61.120000000000005	16	6					{11, 14}	15.0
15	86	27.95	291.0	158.0	46.56	25.28	7	7					-100	-100.0
16	87	28.275000000000002	382.0	370.0	61.120000000000005	59.2	16	2					-100	-100.0
17	87	28.275000000000002	370.0	231.99999999999997	59.2	37.12	0	8					-100	-100.0
18	96	31.200000000000003	467.0	229.99999999999997	74.72	36.8	13	9					{64, 65, 66, 74, 75, 79, 18, 84, 35, 44, 46, 51, 57, 59, 60}	17.0
19	99	32.175000000000004	380.0	423.00000000000006	60.800000000000004	67.68	17	-1					-100	-100.0
20	123	39.975	444.00000000000006	337.0	71.04	53.92	15	5					{37, 20, 13}	16.0
21	124	40.300000000000004	342.0	219.0	54.72	35.04	6	-1					-100	-100.0
22	137	44.525	480.99999999999994	231.0	76.96	36.96	13	-1					-100	-100.0
23	151	49.075	498.00000000000006	229.99999999999997	79.68	36.8	13	10					{99, 72, 77, 53, 54, 23, 85, 87, 58, 88, 63}	18.0
24	153	49.725	316.0	176.0	50.56	28.16	7	-1					-100	-100.0
25	156	50.7	453.0	254.99999999999997	72.48	40.8	13	1					{0, 25}	12.0
26	183	59.475	319.0	239.0	51.04	38.24	6	4					{8, 26}	14.0
27	203	65.97500000000001	413.0	407.0	66.08	65.12	16	11					{32, 27, 31}	19.0
28	208	67.60000000000001	422.0	421.0	67.52	67.36	0	-1					-100	-100.0
29	217	70.525	450.0	198.0	72.0	31.68	13	12					{49, 50, 29, 47}	20.0
30	231	75.075	394.0	418.0	63.04	66.88	16	3					{34, 67, 5, 6, 106, 61, 30}	13.0
31	231	75.075	408.0	407.0	65.28	65.12	16	11					{32, 27, 31}	19.0
32	239	77.675	409.0	407.0	65.44	65.12	16	11					{32, 27, 31}	19.0
33	241	78.325	308.0	31.0	49.28	4.96	18	-1					-100	-100.0
34	241	78.325	387.0	412.0	61.92	65.92	16	3					{34, 67, 5, 6, 106, 61, 30}	13.0
35	243	78.97500000000001	459.99999999999994	229.0	73.6	36.64	13	-1					{64, 65, 66, 74, 75, 79, 18, 84, 35, 44, 46, 51, 57, 59, 60}	17.0
36	243	78.97500000000001	428.0	482.0	68.48	77.12	17	9					-100	-100.0
37	272	88.4	447.0	331.0	71.52	52.96	15	5					{37, 20, 13}	16.0
38	279	90.675	59.0	136.0	9.44	21.76	0	-1					-100	-100.0
39	310	100.75	340.0	330.0	54.4	52.800000000000004	5	-1					-100	-100.0
40	325	105.625	448.00000000000006	157.0	71.68	25.12	0	-1					-100	-100.0
41	326	105.95	472.0	192.0	75.52	30.72	0	-1					-100	-100.0
42	340	110.5	474.0	242.0	75.84	38.72	13	13					{42, 68}	21.0
43	402	130.65	393.0	66.0	62.88	10.56	11	-1					-100	-100.0
44	418	135.85	447.0	222.00000000000003	71.52	35.52	13	9					{64, 65, 66, 74, 75, 79, 18, 84, 35, 44, 46, 51, 57, 59, 60}	17.0
45	438	142.35	9.0	50.0	1.44	8.0	1	14					{52, 45}	22.0
46	459	149.175	449.0	224.00000000000003	71.84	35.84	13	9					{64, 65, 66, 74, 75, 79, 18, 84, 35, 44, 46, 51, 57, 59, 60}	17.0
47	469	152.425	450.0	199.0	72.0	31.84	13	12					{49, 50, 29, 47}	20.0
48	512	166.4	426.99999999999994	25.0	68.32	4.0	19	-1					-100	-100.0
49	538	174.85	447.0	191.0	71.52	30.560000000000002	13	12					{49, 50, 29, 47}	20.0
50	552	179.4	455.99999999999994	204.99999999999997	72.96	32.8	13	12					{49, 50, 29, 47}	20.0
51	557	181.025	445.0	223.0	71.2	35.68	13	9					{64, 65, 66, 74, 75, 79, 18, 84, 35, 44, 46, 51, 57, 59, 60}	17.0
52	610	198.25	10.0	42.0	1.6	6.72	1	14					{52, 45}	22.0
53	615	199.875	500.0	223.0	80.0	35.68	13	10					{72, 77, 85, 87, 23, 88, 99, 53, 54, 58, 63}	18.0
54	617	200.525	498.00000000000006	239.0	79.68	38.24	13	10					{72, 77, 85, 87, 23, 88, 99, 53, 54, 58, 63}	18.0
55	627	203.775	334.0	441.0	53.44	70.56	24	-1					-100	-100.0
56	643	208.975	488.99999999999994	247.00000000000003	78.24	39.52	13	-1					-100	-100.0
57	672	218.4	461.00000000000006	223.0	73.76	35.68	13	9					{64, 65, 66, 74, 75, 79, 18, 84, 35, 44, 46, 51, 57, 59, 60}	17.0
58	678	220.35	495.0	239.0	79.2	38.24	13	10					{72, 77, 85, 87, 23, 88, 99, 53, 54, 58, 63}	18.0
59	718	233.35	453.0	223.0	72.48	35.68	13	9					{64, 65, 66, 74, 75, 79, 18, 84, 35, 44, 46, 51, 57, 59, 60}	17.0
60	758	246.35	467.0	227.0	74.72	36.32	13	9					{64, 65, 66, 74, 75, 79, 18, 84, 35, 44, 46, 51, 57, 59, 60}	17.0
61	759	246.675	383.0	413.0	61.28	66.08	16	3					{34, 67, 5, 6, 106, 61, 30}	13.0
62	775	251.875	467.0	202.99999999999997	74.72	32.48	13	-1					-100	-100.0
63	808	262.6	498.00000000000006	235.0	79.68	37.6	13	10					{72, 77, 85, 87, 23, 88, 99, 53, 54, 58, 63}	18.0
64	809	262.925	463.99999999999994	223.0	74.24	35.68	13	9					{64, 65, 66, 74, 75, 79, 18, 84, 35, 44, 46, 51, 57, 59, 60}	17.0
65	844	274.3	447.0	218.00000000000003	71.52	34.88	13	9					{64, 65, 66, 74, 75, 79, 18, 84, 35, 44, 46, 51, 57, 59, 60}	17.0
66	853	277.225	450.0	216.0	72.0	34.56	13	9					{64, 65, 66, 74, 75, 79, 18, 84, 35, 44, 46, 51, 57, 59, 60}	17.0
67	875	284.375	389.0	408.0	62.24	65.28	16	3					{34, 67, 5, 6, 106, 61, 30}	13.0
68	885	287.625	478.0	244.0	76.48	39.04	13	13					{42, 68}	21.0
69	897	291.52500000000003	341.0	369.0	54.56	59.04	24	-1					-100	-100.0
70	897	291.52500000000003	363.0	363.0	58.08	58.08	16	-1					-100	-100.0
71	908	295.1	484.99999999999994	200.99999999999997	77.6	32.16	0	-1					-100	-100.0
72	926	300.95	495.0	233.0	79.2	37.28	13	10					{72, 77, 85, 87, 23, 88, 99, 53, 54, 58, 63}	18.0
73	941	305.825	434.0	14.000000000000002	69.44	2.24	19	-1					-100	-100.0
74	967	314.27500000000003	440.00000000000006	222.00000000000003	70.4	35.52	13	9					{64, 65, 66, 74, 75, 79, 18, 84, 35, 44, 46, 51, 57, 59, 60}	17.0
75	992	322.40000000000003	433.0	225.0	69.28	36.0	13	9					{64, 65, 66, 35, 74, 75, 44, 46, 79, 18, 51, 84, 57, 59, 60}	17.0
76	993	322.725	187.0	244.0	29.92	39.04	25	15					{76, 103, 92}	23.0
77	995	323.375	498.00000000000006	225.0	79.68	36.0	13	10					{72, 77, 85, 87, 23, 88, 99, 53, 54, 58, 63}	18.0
78	1003	325.975	290.0	254.99999999999997	46.4	40.8	4	16					{104, 78}	24.0
79	1013	329.225	442.0	222.00000000000003	70.72	35.52	13	9					{64, 65, 66, 74, 75, 79, 18, 84, 35, 44, 46, 51, 57, 59, 60}	17.0
80	1022	332.15000000000003	208.0	254.99999999999997	33.28	40.8	4	17					{80, 93, 102}	25.0
81	1050	341.25	234.0	282.0	37.44	45.12	4	-1					-100	-100.0
82	1058	343.85	381.0	362.0	60.96	57.92	16	8					-100	-100.0
83	1072	348.40000000000003	87.0	39.0	13.92	6.24	26	-1					-100	-100.0
84	1083	351.975	451.99999999999994	225.0	72.32	36.0	13	9					{64, 65, 66, 74, 75, 79, 18, 84, 35, 44, 46, 51, 57, 59, 60}	17.0
85	1096	356.2	490.00000000000006	237.0	78.4	37.92	13	10					{72, 77, 85, 23, 87, 88, 99, 53, 54, 58, 63}	18.0
86	1179	383.175	332.0	260.0	53.120000000000005	41.6	6	-1					-100	-100.0
87	1205	391.625	490.00000000000006	237.0	78.4	37.92	13	10					{72, 77, 85, 23, 87, 88, 99, 53, 54, 58, 63}	18.0
88	1208	392.6	491.0	219.0	78.56	35.04	13	18					{72, 77, 85, 23, 87, 88, 99, 53, 54, 58, 63}	18.0
89	1236	401.7	199.0	307.0	31.84	49.120000000000005	2	-1					-100	-100.0
90	1247	405.27500000000003	288.0	159.0	46.08	25.44	7	7					-100	-100.0
91	1258	408.85	206.0	249.00000000000003	32.96	39.84	25	17					-100	-100.0
92	1270	412.75	182.0	244.0	29.12	39.04	25	15					{76, 103, 92}	23.0
93	1281	416.325	218.00000000000003	252.99999999999997	34.88	40.48	4	17					{80, 93, 102}	25.0
94	1285	417.625	245.00000000000003	246.0	39.2	39.36	4	-1					-100	-100.0
95	1295	420.875	311.0	234.0	49.76	37.44	6	4					-100	-100.0
96	1320	429.0	172.0	248.0	27.52	39.68	25	-1					-100	-100.0
97	1329	431.925	250.0	215.0	40.0	34.4	4	-1					-100	-100.0
98	1329	431.925	297.0	438.99999999999994	47.52	70.24	32	-1					-100	-100.0
99	1332	432.90000000000003	490.00000000000006	214.0	78.4	34.24	13	18					{99, 72, 77, 53, 54, 23, 85, 87, 58, 88, 63}	18.0
100	1341	435.825	267.0	195.0	42.72	31.2	0	-1					-100	-100.0
101	1347	437.77500000000003	289.0	193.0	46.24	30.88	7	-1					-100	-100.0
102	1358	441.35	213.0	259.0	34.08	41.44	4	17					{80, 93, 102}	25.0
103	1360	442.0	185.0	240.0	29.6	38.4	25	15					{76, 103, 92}	23.0
104	1385	450.125	296.0	257.0	47.36	41.12	4	16					{104, 78}	24.0
105	1393	452.725	229.0	267.0	36.64	42.72	4	-1					-100	-100.0
106	1428	464.1	389.0	415.00000000000006	62.24	66.4	16	3					{34, 67, 5, 6, 106, 61, 30}	13.0
107	1461	474.825	269.0	220.00000000000003	43.04	35.2	4	-1					-100	-100.0
108	1479	480.675	19.0	49.0	3.04	7.84	0	-1					-100	-100.0
109	1483	481.975	219.0	210.0	35.04	33.6	25	-1					-100	-100.0
110	1515	492.375	198.0	238.0	31.68	38.08	25	-1					-100	-100.0
111	1532	497.90000000000003	303.0	220.00000000000003	48.480000000000004	35.2	6	-1					-100	-100.0
112	1548	503.1	172.0	231.99999999999997	27.52	37.12	25	-1					-100	-100.0
113	1561	507.32500000000005	194.0	225.0	31.04	36.0	25	-1					-100	-100.0
114	1588	516.1	214.0	325.0	34.24	52.0	2	-1					-100	-100.0
115	1594	518.0500000000001	25.0	32.0	4.0	5.12	0	-1					-100	-100.0
