# Supplementary material for: Microtubules regulate pancreatic β-cell heterogeneity via spatiotemporal control of insulin secretion hot spots
Source: eLife. 2021 Nov 16;10:e59912. doi: 10.7554/eLife.59912 (PMC8635970; doi:10.7554/eLife.59912)
Supplement: Figure 5—source data 2. [file elife-59912-fig5-data2.zip › Figure 5-source data 1-Python scripts that produce statistical analysis and plots for Figure 5B-F/NOCHigh2/Nocodazole High Islet 17.csv]

	Time (frame)	Time (s)	x (px)	y (px)	x (um)	y (um)	Cell #	Cluster #	Unnamed: 8	Unnamed: 9	File Folder	Noc High 12-18 Plate 3	PairClusterSets	ClusterNum_wrh
0	9	2.9250000000000003	348.0	19.0	55.68	3.04	26	-1					-100	-100.0
1	28	9.1	463.99999999999994	214.0	74.24	34.24	21	1					{1, 33, 37, 47, 51, 25, 31}	151.0
2	52	16.900000000000002	476.99999999999994	155.0	76.32	24.8	20	2					-100	-100.0
3	60	19.5	360.0	125.0	57.6	20.0	27	-1					-100	-100.0
4	65	21.125	137.0	231.0	21.92	36.96	7	3					-100	-100.0
5	92	29.900000000000002	438.99999999999994	133.0	70.24	21.28	0	-1					-100	-100.0
6	98	31.85	120.0	209.0	19.2	33.44	5	-1					-100	-100.0
7	102	33.15	38.0	234.0	6.08	37.44	0	-1					-100	-100.0
8	119	38.675000000000004	440.00000000000006	194.0	70.4	31.04	3	-1					-100	-100.0
9	122	39.65	417.0	68.0	66.72	10.88	28	-1					-100	-100.0
10	140	45.5	146.0	250.0	23.36	40.0	7	4					-100	-100.0
11	167	54.275	286.0	319.0	45.76	51.04	15	5					{11, 15}	152.0
12	183	59.475	113.99999999999999	284.0	18.24	45.44	0	-1					-100	-100.0
13	198	64.35000000000001	467.0	188.0	74.72	30.080000000000002	21	6					{24, 13, 23}	153.0
14	219	71.175	78.0	396.0	12.48	63.36	10	-1					-100	-100.0
15	229	74.425	279.0	317.0	44.64	50.72	15	5					{11, 15}	152.0
16	278	90.35000000000001	355.0	43.0	56.800000000000004	6.88	28	-1					-100	-100.0
17	304	98.8	403.0	450.0	64.48	72.0	0	-1					-100	-100.0
18	306	99.45	319.0	55.00000000000001	51.04	8.8	26	-1					-100	-100.0
19	327	106.275	360.0	370.0	57.6	59.2	16	-1					-100	-100.0
20	360	117.0	409.0	106.0	65.44	16.96	28	-1					-100	-100.0
21	394	128.05	469.00000000000006	301.0	75.04	48.160000000000004	4	-1					-100	-100.0
22	442	143.65	148.0	23.0	23.68	3.68	12	-1					-100	-100.0
23	457	148.525	466.0	189.0	74.56	30.240000000000002	21	6					{24, 13, 23}	153.0
24	467	151.775	467.0	188.0	74.72	30.080000000000002	21	6					{24, 13, 23}	153.0
25	512	166.4	463.99999999999994	213.0	74.24	34.08	21	1					{1, 33, 37, 47, 51, 25, 31}	151.0
26	514	167.05	461.00000000000006	247.00000000000003	73.76	39.52	21	7					{26, 27}	154.0
27	525	170.625	461.00000000000006	252.99999999999997	73.76	40.48	21	7					{26, 27}	154.0
28	544	176.8	434.0	403.0	69.44	64.48	19	-1					-100	-100.0
29	569	184.925	459.99999999999994	85.0	73.6	13.6	0	-1					-100	-100.0
30	599	194.675	305.0	416.0	48.800000000000004	66.56	0	-1					-100	-100.0
31	625	203.125	458.0	215.0	73.28	34.4	21	1					{1, 33, 37, 47, 51, 25, 31}	151.0
32	642	208.65	484.99999999999994	198.0	77.6	31.68	21	-1					{32, 34}	155.0
33	692	224.9	463.0	210.0	74.08	33.6	21	1					{1, 33, 37, 47, 51, 25, 31}	151.0
34	752	244.4	486.00000000000006	189.0	77.76	30.240000000000002	21	-1					{32, 34}	155.0
35	793	257.725	501.99999999999994	231.99999999999997	80.32	37.12	21	-1					-100	-100.0
36	807	262.27500000000003	430.99999999999994	259.0	68.96	41.44	3	8					{36, 38}	156.0
37	810	263.25	462.0	214.0	73.92	34.24	21	1					{1, 33, 37, 47, 51, 25, 31}	151.0
38	810	263.25	430.0	260.0	68.8	41.6	3	8					{36, 38}	156.0
39	814	264.55	128.0	235.0	20.48	37.6	0	-1					-100	-100.0
40	825	268.125	140.0	247.00000000000003	22.400000000000002	39.52	7	4					-100	-100.0
41	876	284.7	139.0	236.0	22.240000000000002	37.76	7	3					-100	-100.0
42	963	312.975	450.0	187.0	72.0	29.92	3	9					{42, 45}	157.0
43	971	315.575	399.0	122.0	63.84	19.52	22	-1					-100	-100.0
44	979	318.175	433.0	46.0	69.28	7.36	0	-1					-100	-100.0
45	1008	327.6	450.0	188.0	72.0	30.080000000000002	3	9					{42, 45}	157.0
46	1125	365.625	480.0	124.0	76.8	19.84	20	-1					-100	-100.0
47	1139	370.175	463.0	220.00000000000003	74.08	35.2	21	1					{1, 33, 37, 47, 51, 25, 31}	151.0
48	1160	377.0	465.00000000000006	189.0	74.4	30.240000000000002	21	6					-100	-100.0
49	1220	396.5	424.0	325.0	67.84	52.0	4	10					{49, 57}	158.0
50	1302	423.15000000000003	457.0	46.0	73.12	7.36	0	-1					-100	-100.0
51	1308	425.1	458.0	216.0	73.28	34.56	21	1					{1, 33, 37, 47, 51, 25, 31}	151.0
52	1325	430.625	455.0	247.00000000000003	72.8	39.52	21	7					-100	-100.0
53	1327	431.27500000000003	254.99999999999997	418.0	40.8	66.88	14	-1					-100	-100.0
54	1331	432.575	420.0	10.0	67.2	1.6	0	-1					-100	-100.0
55	1387	450.77500000000003	479.0	134.0	76.64	21.44	20	-1					-100	-100.0
56	1388	451.1	476.99999999999994	156.0	76.32	24.96	20	2					-100	-100.0
57	1463	475.475	430.99999999999994	325.0	68.96	52.0	4	10					{49, 57}	158.0
58	1466	476.45	455.99999999999994	225.0	72.96	36.0	0	1					-100	-100.0
59	1555	505.375	421.0	123.0	67.36	19.68	22	-1					-100	-100.0
60	1567	509.27500000000003	461.00000000000006	152.0	73.76	24.32	20	-1					-100	-100.0
