# Supplementary material for: Microtubules regulate pancreatic β-cell heterogeneity via spatiotemporal control of insulin secretion hot spots
Source: eLife. 2021 Nov 16;10:e59912. doi: 10.7554/eLife.59912 (PMC8635970; doi:10.7554/eLife.59912)
Supplement: Figure 5—source data 2. [file elife-59912-fig5-data2.zip › Figure 5-source data 1-Python scripts that produce statistical analysis and plots for Figure 5B-F/NOCHigh2/Nocodazole High Islet 18.csv]

	Time (frame)	Time (s)	x (px)	y (px)	x (um)	y (um)	Cell #	Cluster #	Unnamed: 8	Unnamed: 9	File Folder	Noc High 12-18 Plate 5	PairClusterSets	ClusterNum_wrh
0	19	6.175	492.0	259.0	78.72	41.44	19	1					{0, 27}	462.0
1	21	6.825	511.00000000000006	154.0	81.76	24.64	0	2					-100	-100.0
2	31	10.075000000000001	342.0	363.0	54.72	58.08	33	-1					-100	-100.0
3	33	10.725	345.0	385.0	55.2	61.6	33	-1					-100	-100.0
4	35	11.375	463.99999999999994	187.0	74.24	29.92	15	-1					-100	-100.0
5	38	12.35	432.0	271.0	69.12	43.36	18	-1					-100	-100.0
6	54	17.55	408.0	388.0	65.28	62.08	35	-1					-100	-100.0
7	65	21.125	366.0	432.0	58.56	69.12	36	-1					-100	-100.0
8	66	21.45	148.0	455.0	23.68	72.8	0	-1					-100	-100.0
9	93	30.225	445.0	266.0	71.2	42.56	18	-1					-100	-100.0
10	111	36.075	453.0	288.0	72.48	46.08	0	3					-100	-100.0
11	125	40.625	468.0	249.00000000000003	74.88	39.84	19	4					{16, 11}	463.0
12	131	42.575	467.0	309.0	74.72	49.44	42	-1					-100	-100.0
13	134	43.550000000000004	457.0	312.0	73.12	49.92	42	-1					-100	-100.0
14	141	45.825	393.0	363.0	62.88	58.08	35	-1					-100	-100.0
15	145	47.125	430.0	339.0	68.8	54.24	35	-1					-100	-100.0
16	155	50.375	466.0	248.0	74.56	39.68	19	4					{16, 11}	463.0
17	156	50.7	488.0	241.0	78.08	38.56	19	-1					-100	-100.0
18	182	59.15	480.99999999999994	294.0	76.96	47.04	19	-1					-100	-100.0
19	183	59.475	451.99999999999994	291.0	72.32	46.56	0	3					-100	-100.0
20	193	62.725	118.0	383.0	18.88	61.28	29	-1					-100	-100.0
21	210	68.25	341.0	374.0	54.56	59.84	33	-1					-100	-100.0
22	214	69.55	500.0	189.0	80.0	30.240000000000002	15	5					-100	-100.0
23	234	76.05	361.0	407.0	57.76	65.12	33	-1					-100	-100.0
24	242	78.65	320.0	316.0	51.2	50.56	24	-1					-100	-100.0
25	271	88.075	505.0	231.99999999999997	80.8	37.12	19	6					{25, 26}	464.0
26	272	88.4	505.0	231.99999999999997	80.8	37.12	19	6					{25, 26}	464.0
27	322	104.65	484.99999999999994	264.0	77.6	42.24	19	1					{0, 27}	462.0
28	452	146.9	363.0	354.0	58.08	56.64	33	-1					-100	-100.0
29	482	156.65	416.0	31.0	66.56	4.96	6	7					{33, 29, 46}	465.0
30	548	178.1	482.0	186.0	77.12	29.76	15	-1					-100	-100.0
31	672	218.4	496.0	150.0	79.36	24.0	15	2					{34, 35, 41, 31}	466.0
32	730	237.25	401.0	371.0	64.16	59.36	35	-1					-100	-100.0
33	763	247.975	413.99999999999994	35.0	66.24	5.6000000000000005	6	7					{33, 29, 46}	465.0
34	771	250.57500000000002	504.0	154.0	80.64	24.64	15	2					{34, 35, 41, 31}	466.0
35	780	253.5	500.0	155.0	80.0	24.8	15	2					{41, 34, 35, 31}	466.0
36	794	258.05	291.0	17.0	46.56	2.72	5	-1					-100	-100.0
37	805	261.625	497.0	189.0	79.52	30.240000000000002	15	5					-100	-100.0
38	849	275.925	204.99999999999997	151.0	32.8	24.16	0	-1					-100	-100.0
39	849	275.925	425.0	43.0	68.0	6.88	8	-1					-100	-100.0
40	867	281.77500000000003	252.99999999999997	434.99999999999994	40.48	69.6	0	-1					-100	-100.0
41	870	282.75	505.0	153.0	80.8	24.48	15	2					{34, 35, 41, 31}	466.0
42	895	290.875	242.0	436.00000000000006	38.72	69.76	30	-1					-100	-100.0
43	926	300.95	119.0	310.0	19.04	49.6	25	-1					-100	-100.0
44	966	313.95	184.0	120.0	29.44	19.2	10	-1					-100	-100.0
45	1057	343.52500000000003	264.0	428.0	42.24	68.48	32	-1					-100	-100.0
46	1098	356.85	416.0	31.0	66.56	4.96	6	7					{33, 29, 46}	465.0
47	1118	363.35	446.0	287.0	71.36	45.92	18	-1					-100	-100.0
48	1118	363.35	335.0	356.0	53.6	56.96	33	3					-100	-100.0
49	1124	365.3	387.0	202.0	61.92	32.32	16	-1					-100	-100.0
50	1167	379.27500000000003	214.0	158.0	34.24	25.28	0	-1					-100	-100.0
51	1171	380.575	357.0	342.0	57.120000000000005	54.72	33	-1					-100	-100.0
52	1210	393.25	162.0	293.0	25.92	46.88	20	-1					-100	-100.0
53	1220	396.5	423.00000000000006	176.0	67.68	28.16	14	8					{90, 53}	467.0
54	1262	410.15000000000003	235.0	272.0	37.6	43.52	21	-1					-100	-100.0
55	1266	411.45	416.0	189.0	66.56	30.240000000000002	16	9					{88, 80, 55}	468.0
56	1269	412.425	225.0	154.0	36.0	24.64	10	10					{56, 64}	469.0
57	1276	414.7	503.0	283.0	80.48	45.28	19	11					{57, 86}	470.0
58	1279	415.675	90.0	268.0	14.4	42.88	2	-1					-100	-100.0
59	1289	418.925	341.0	178.0	54.56	28.48	13	-1					-100	-100.0
60	1295	420.875	304.0	259.0	48.64	41.44	24	-1					-100	-100.0
61	1321	429.325	178.0	90.0	28.48	14.4	4	-1					-100	-100.0
62	1322	429.65000000000003	144.0	221.0	23.04	35.36	2	-1					-100	-100.0
63	1322	429.65000000000003	378.0	298.0	60.480000000000004	47.68	18	-1					-100	-100.0
64	1360	442.0	225.0	146.0	36.0	23.36	10	10					{56, 64}	469.0
65	1366	443.95	294.0	378.0	47.04	60.480000000000004	32	-1					-100	-100.0
66	1366	443.95	273.0	248.0	43.68	39.68	11	-1					-100	-100.0
67	1366	443.95	313.0	208.0	50.08	33.28	13	-1					-100	-100.0
68	1366	443.95	377.0	206.99999999999997	60.32	33.12	16	-1					-100	-100.0
69	1394	453.05	401.0	285.0	64.16	45.6	18	-1					-100	-100.0
70	1399	454.675	196.0	152.0	31.36	24.32	3	-1					-100	-100.0
71	1400	455.0	219.0	180.0	35.04	28.8	3	-1					-100	-100.0
72	1402	455.65000000000003	193.0	206.0	30.88	32.96	3	-1					-100	-100.0
73	1409	457.925	194.0	309.0	31.04	49.44	22	12					{73, 100}	471.0
74	1417	460.52500000000003	365.0	151.0	58.4	24.16	14	-1					-100	-100.0
75	1426	463.45	335.0	293.0	53.6	46.88	0	-1					-100	-100.0
76	1445	469.625	183.0	151.0	29.28	24.16	3	-1					-100	-100.0
77	1448	470.6	190.0	334.0	30.400000000000002	53.44	22	-1					-100	-100.0
78	1451	471.575	428.0	289.0	68.48	46.24	18	-1					-100	-100.0
79	1472	478.40000000000003	136.0	61.0	21.76	9.76	43	-1					{95, 79}	472.0
80	1473	478.725	403.0	187.0	64.48	29.92	16	-1					{88, 80, 55}	468.0
81	1473	478.725	444.00000000000006	157.0	71.04	25.12	15	9					-100	-100.0
82	1480	481.0	370.0	227.99999999999997	59.2	36.48	17	-1					-100	-100.0
83	1487	483.27500000000003	160.0	243.00000000000003	25.6	38.88	20	-1					-100	-100.0
84	1487	483.27500000000003	411.00000000000006	331.0	65.76	52.96	0	-1					-100	-100.0
85	1494	485.55	181.0	101.0	28.96	16.16	4	-1					-100	-100.0
86	1499	487.175	503.0	283.0	80.48	45.28	19	11					{57, 86}	470.0
87	1501	487.825	99.0	257.0	15.84	41.12	2	-1					-100	-100.0
88	1502	488.15000000000003	411.00000000000006	185.0	65.76	29.6	16	9					{80, 88, 55}	468.0
89	1505	489.125	340.0	301.0	54.4	48.160000000000004	0	-1					-100	-100.0
90	1506	489.45	418.0	170.0	66.88	27.2	14	8					{90, 53}	467.0
91	1512	491.40000000000003	270.0	118.0	43.2	18.88	9	-1					-100	-100.0
92	1518	493.35	110.00000000000001	202.99999999999997	17.6	32.48	47	-1					-100	-100.0
93	1523	494.975	320.0	183.0	51.2	29.28	13	-1					-100	-100.0
94	1528	496.6	167.0	160.0	26.72	25.6	3	-1					-100	-100.0
95	1531	497.575	135.0	70.0	21.6	11.200000000000001	43	-1					{95, 79}	472.0
96	1538	499.85	209.0	333.0	33.44	53.28	22	-1					-100	-100.0
97	1542	501.15000000000003	428.0	192.0	68.48	30.72	16	-1					-100	-100.0
98	1544	501.8	162.0	418.0	25.92	66.88	31	-1					-100	-100.0
99	1549	503.425	217.0	265.0	34.72	42.4	21	-1					-100	-100.0
100	1555	505.375	187.0	311.0	29.92	49.76	22	12					{73, 100}	471.0
101	1557	506.02500000000003	112.99999999999999	88.0	18.08	14.08	43	-1					-100	-100.0
102	1560	507.0	97.0	277.0	15.52	44.32	2	-1					-100	-100.0
103	1560	507.0	509.0	197.0	81.44	31.52	15	-1					-100	-100.0
104	1563	507.975	139.0	177.0	22.240000000000002	28.32	3	-1					-100	-100.0
105	1564	508.3	178.0	326.0	28.48	52.160000000000004	25	-1					-100	-100.0
106	1568	509.6	391.0	237.0	62.56	37.92	17	-1					-100	-100.0
107	1569	509.925	311.0	157.0	49.76	25.12	10	-1					-100	-100.0
108	1571	510.57500000000005	433.0	153.0	69.28	24.48	14	-1					-100	-100.0
109	1592	517.4	158.0	128.0	25.28	20.48	43	-1					-100	-100.0
