# Supplementary material for: Microtubules regulate pancreatic β-cell heterogeneity via spatiotemporal control of insulin secretion hot spots
Source: eLife. 2021 Nov 16;10:e59912. doi: 10.7554/eLife.59912 (PMC8635970; doi:10.7554/eLife.59912)
Supplement: Figure 5—source data 2. [file elife-59912-fig5-data2.zip › Figure 5-source data 1-Python scripts that produce statistical analysis and plots for Figure 5B-F/NOCHigh2/Nocodazole High Islet 2.csv]

	Time (frame)	Time (s)	x (px)	y (px)	x (um)	y (um)	Cell #	Cluster #	Unnamed: 8	Unnamed: 9	File Folder	Noc High 11-4 Plate 2	PairClusterSets	ClusterNum_wrh
0	105	34.125	219.0	281.0	35.04	44.96	2	1					{0, 1, 5, 10, 11, 12, 13, 273, 18, 33, 37, 41, 45, 48, 50, 52, 56, 64, 82, 85, 87, 99, 104, 106, 107, 122, 123, 135, 148, 154, 156, 157, 158, 165, 167, 168, 170, 176, 188, 189, 190, 205, 226, 230}	190.0
1	148	48.1	214.0	280.0	34.24	44.800000000000004	2	1					{0, 1, 5, 10, 11, 12, 13, 273, 18, 33, 37, 41, 45, 48, 50, 52, 56, 64, 82, 85, 87, 99, 104, 106, 107, 122, 123, 135, 148, 154, 156, 157, 158, 165, 167, 168, 170, 176, 188, 189, 190, 205, 226, 230}	190.0
2	156	50.7	339.0	274.0	54.24	43.84	22	2					{2, 4, 133, 14, 15, 35, 36, 169, 42, 173, 180, 71, 93, 222, 100, 117, 255}	191.0
3	209	67.925	299.0	263.0	47.84	42.08	21	3					{34, 3, 150, 202}	192.0
4	214	69.55	343.0	281.0	54.88	44.96	22	2					{2, 4, 133, 14, 15, 35, 36, 169, 42, 173, 180, 71, 93, 222, 100, 117, 255}	191.0
5	216	70.2	214.0	286.0	34.24	45.76	2	1					{0, 1, 5, 10, 11, 12, 13, 273, 18, 33, 37, 41, 45, 48, 50, 52, 56, 64, 82, 85, 87, 99, 104, 106, 107, 122, 123, 135, 148, 154, 156, 157, 158, 165, 167, 168, 170, 176, 188, 189, 190, 205, 226, 230}	190.0
6	219	71.175	180.0	105.0	28.8	16.8	16	-1					-100	-100.0
7	225	73.125	340.0	261.0	54.4	41.76	0	4					-100	-100.0
8	250	81.25	267.0	266.0	42.72	42.56	21	-1					-100	-100.0
9	257	83.525	294.0	329.0	47.04	52.64	14	5					{9, 111}	193.0
10	258	83.85000000000001	206.99999999999997	291.0	33.12	46.56	2	1					{0, 1, 5, 10, 11, 12, 13, 273, 18, 33, 37, 41, 45, 48, 50, 52, 56, 64, 82, 85, 87, 99, 104, 106, 107, 122, 123, 135, 148, 154, 156, 157, 158, 165, 167, 168, 170, 176, 188, 189, 190, 205, 226, 230}	190.0
11	264	85.8	212.0	280.0	33.92	44.800000000000004	2	1					{0, 1, 5, 10, 11, 12, 13, 273, 18, 33, 37, 41, 45, 48, 50, 52, 56, 64, 82, 85, 87, 99, 104, 106, 107, 122, 123, 135, 148, 154, 156, 157, 158, 165, 167, 168, 170, 176, 188, 189, 190, 205, 226, 230}	190.0
12	267	86.775	211.0	274.0	33.76	43.84	2	1					{0, 1, 5, 10, 11, 12, 13, 273, 18, 33, 37, 41, 45, 48, 50, 52, 56, 64, 82, 85, 87, 99, 104, 106, 107, 122, 123, 135, 148, 154, 156, 157, 158, 165, 167, 168, 170, 176, 188, 189, 190, 205, 226, 230}	190.0
13	278	90.35000000000001	215.0	280.0	34.4	44.800000000000004	2	1					{0, 1, 5, 10, 11, 12, 13, 273, 18, 33, 37, 41, 45, 48, 50, 52, 56, 64, 82, 85, 87, 99, 104, 106, 107, 122, 123, 135, 148, 154, 156, 157, 158, 165, 167, 168, 170, 176, 188, 189, 190, 205, 226, 230}	190.0
14	281	91.325	342.0	285.0	54.72	45.6	22	2					{2, 4, 133, 14, 15, 35, 36, 169, 42, 173, 180, 71, 93, 222, 100, 117, 255}	191.0
15	291	94.575	341.0	275.0	54.56	44.0	22	2					{2, 4, 133, 14, 15, 35, 36, 169, 42, 173, 180, 71, 93, 222, 100, 117, 255}	191.0
16	303	98.47500000000001	252.99999999999997	293.0	40.48	46.88	2	6					{193, 233, 138, 78, 16, 144, 89, 250}	194.0
17	314	102.05	194.0	260.0	31.04	41.6	24	1					{65, 195, 17, 209, 19, 20, 275, 86, 274, 282, 155, 287, 225, 290, 294, 103, 39, 231, 49, 244, 54}	195.0
18	317	103.025	221.0	277.0	35.36	44.32	2	1					{0, 1, 5, 10, 11, 12, 13, 273, 18, 33, 37, 41, 45, 48, 50, 52, 56, 64, 82, 85, 87, 99, 104, 106, 107, 122, 123, 135, 148, 154, 156, 157, 158, 165, 167, 168, 170, 176, 188, 189, 190, 205, 226, 230}	190.0
19	319	103.675	199.0	272.0	31.84	43.52	24	1					{17, 274, 19, 20, 275, 282, 155, 287, 290, 294, 39, 49, 54, 65, 195, 209, 86, 225, 103, 231, 244}	195.0
20	323	104.97500000000001	202.0	271.0	32.32	43.36	24	1					{17, 274, 19, 20, 275, 282, 155, 287, 290, 294, 39, 49, 54, 65, 195, 209, 86, 225, 103, 231, 244}	195.0
21	328	106.60000000000001	346.0	211.0	55.36	33.76	20	7					{152, 21}	196.0
22	329	106.925	307.0	264.0	49.120000000000005	42.24	0	3					-100	-100.0
23	335	108.875	174.0	250.0	27.84	40.0	24	8					{163, 30, 55, 23, 24, 153, 26, 184}	197.0
24	344	111.8	178.0	249.00000000000003	28.48	39.84	24	8					{163, 184, 55, 23, 24, 153, 26, 30}	197.0
25	348	113.10000000000001	299.0	102.0	47.84	16.32	18	-1					-100	-100.0
26	358	116.35000000000001	177.0	254.99999999999997	28.32	40.8	24	8					{163, 30, 55, 23, 24, 153, 26, 184}	197.0
27	359	116.675	237.0	320.0	37.92	51.2	2	9					{57, 27, 53}	198.0
28	367	119.275	291.0	234.0	46.56	37.44	21	10					{102, 40, 73, 108, 44, 28}	199.0
29	368	119.60000000000001	296.0	250.0	47.36	40.0	21	11					{29, 59, 75, 61}	200.0
30	369	119.925	164.0	254.0	26.240000000000002	40.64	24	8					{163, 30, 55, 23, 24, 153, 26, 184}	197.0
31	373	121.22500000000001	332.0	264.0	53.120000000000005	42.24	0	4					-100	-100.0
32	373	121.22500000000001	218.00000000000003	332.0	34.88	53.120000000000005	15	12					{32, 145, 118, 175}	201.0
33	383	124.47500000000001	199.0	287.0	31.84	45.92	2	1					{0, 1, 5, 10, 11, 12, 13, 273, 18, 33, 37, 41, 45, 48, 50, 52, 56, 64, 82, 85, 87, 99, 104, 106, 107, 122, 123, 135, 148, 154, 156, 157, 158, 165, 167, 168, 170, 176, 188, 189, 190, 205, 226, 230}	190.0
34	383	124.47500000000001	304.0	259.0	48.64	41.44	21	2					{34, 3, 150, 202}	192.0
35	383	124.47500000000001	356.0	285.0	56.96	45.6	22	3					{2, 4, 133, 14, 15, 35, 36, 169, 42, 173, 180, 71, 93, 222, 100, 117, 255}	191.0
36	387	125.775	360.0	276.0	57.6	44.160000000000004	22	2					{2, 4, 133, 71, 14, 15, 93, 222, 35, 100, 36, 169, 42, 173, 180, 117, 255}	191.0
37	396	128.70000000000002	202.99999999999997	288.0	32.48	46.08	2	1					{0, 1, 5, 10, 11, 12, 13, 273, 18, 33, 37, 41, 45, 48, 50, 52, 56, 64, 82, 85, 87, 99, 104, 106, 107, 122, 123, 135, 148, 154, 156, 157, 158, 165, 167, 168, 170, 176, 188, 189, 190, 205, 226, 230}	190.0
38	401	130.32500000000002	289.0	306.0	46.24	48.96	14	-1					-100	-100.0
39	419	136.175	209.0	269.0	33.44	43.04	24	1					{17, 274, 19, 20, 275, 282, 155, 287, 290, 294, 39, 49, 54, 65, 195, 209, 86, 225, 103, 231, 244}	195.0
40	421	136.82500000000002	278.0	224.00000000000003	44.480000000000004	35.84	21	10					{102, 40, 73, 108, 44, 28}	199.0
41	423	137.475	204.99999999999997	296.0	32.8	47.36	2	1					{0, 1, 5, 10, 11, 12, 13, 273, 18, 33, 37, 41, 45, 48, 50, 52, 56, 64, 82, 85, 87, 99, 104, 106, 107, 122, 123, 135, 148, 154, 156, 157, 158, 165, 167, 168, 170, 176, 188, 189, 190, 205, 226, 230}	190.0
42	434	141.05	345.0	274.0	55.2	43.84	22	2					{2, 4, 133, 71, 14, 15, 93, 222, 35, 100, 36, 169, 42, 173, 180, 117, 255}	191.0
43	435	141.375	349.0	254.99999999999997	55.84	40.8	0	13					-100	-100.0
44	436	141.70000000000002	285.0	231.0	45.6	36.96	21	10					{102, 40, 73, 108, 44, 28}	199.0
45	439	142.675	194.0	290.0	31.04	46.4	2	1					{0, 1, 5, 10, 11, 12, 13, 273, 18, 33, 37, 41, 45, 48, 50, 52, 56, 64, 82, 85, 87, 99, 104, 106, 107, 122, 123, 135, 148, 154, 156, 157, 158, 165, 167, 168, 170, 176, 188, 189, 190, 205, 226, 230}	190.0
46	442	143.65	294.0	83.0	47.04	13.280000000000001	18	14					{98, 68, 72, 46, 207, 147, 90, 126}	202.0
47	443	143.975	299.0	216.0	47.84	34.56	7	1					{217, 70, 47}	203.0
48	443	143.975	209.0	280.0	33.44	44.800000000000004	2	1					{0, 1, 5, 10, 11, 12, 13, 273, 18, 33, 37, 41, 45, 48, 50, 52, 56, 64, 82, 85, 87, 99, 104, 106, 107, 122, 123, 135, 148, 154, 156, 157, 158, 165, 167, 168, 170, 176, 188, 189, 190, 205, 226, 230}	190.0
49	443	143.975	194.0	265.0	31.04	42.4	24	15					{17, 274, 19, 20, 275, 282, 155, 287, 290, 294, 39, 49, 54, 65, 195, 209, 86, 225, 103, 231, 244}	195.0
50	447	145.275	217.0	274.0	34.72	43.84	2	1					{0, 1, 5, 10, 11, 12, 13, 273, 18, 33, 37, 41, 45, 48, 50, 52, 56, 64, 82, 85, 87, 99, 104, 106, 107, 122, 123, 135, 148, 154, 156, 157, 158, 165, 167, 168, 170, 176, 188, 189, 190, 205, 226, 230}	190.0
51	449	145.925	355.0	250.0	56.800000000000004	40.0	0	13					-100	-100.0
52	452	146.9	222.00000000000003	314.0	35.52	50.24	2	16					{0, 1, 5, 10, 11, 12, 13, 273, 18, 33, 37, 41, 45, 48, 50, 52, 56, 64, 82, 85, 87, 99, 104, 106, 107, 122, 123, 135, 148, 154, 156, 157, 158, 165, 167, 168, 170, 176, 188, 189, 190, 205, 226, 230}	190.0
53	462	150.15	250.0	323.0	40.0	51.68	2	9					{57, 27, 53}	198.0
54	472	153.4	192.0	260.0	30.72	41.6	24	1					{17, 274, 19, 20, 275, 282, 155, 287, 290, 294, 39, 49, 54, 65, 195, 209, 86, 225, 103, 231, 244}	195.0
55	472	153.4	172.0	252.0	27.52	40.32	24	8					{163, 30, 55, 23, 24, 153, 26, 184}	197.0
56	475	154.375	229.99999999999997	305.0	36.8	48.800000000000004	2	16					{0, 1, 5, 10, 11, 12, 13, 273, 18, 33, 37, 41, 45, 48, 50, 52, 56, 64, 82, 85, 87, 99, 104, 106, 107, 122, 123, 135, 148, 154, 156, 157, 158, 165, 167, 168, 170, 176, 188, 189, 190, 205, 226, 230}	190.0
57	476	154.70000000000002	242.0	327.0	38.72	52.32	2	9					{57, 27, 53}	198.0
58	477	155.025	317.0	249.00000000000003	50.72	39.84	20	4					{96, 58, 60}	204.0
59	480	156.0	304.0	245.00000000000003	48.64	39.2	21	11					{29, 59, 75, 61}	200.0
60	481	156.32500000000002	323.0	246.0	51.68	39.36	20	4					{96, 58, 60}	204.0
61	482	156.65	301.0	243.00000000000003	48.160000000000004	38.88	21	11					{61, 75, 59, 29}	200.0
62	483	156.975	276.0	186.0	44.160000000000004	29.76	7	17					{197, 151, 121, 62}	205.0
63	484	157.3	256.0	272.0	40.96	43.52	21	18					-100	-100.0
64	490	159.25	219.0	302.0	35.04	48.32	2	16					{0, 1, 5, 10, 11, 12, 13, 273, 18, 33, 37, 41, 45, 48, 50, 52, 56, 64, 82, 85, 87, 99, 104, 106, 107, 122, 123, 135, 148, 154, 156, 157, 158, 165, 167, 168, 170, 176, 188, 189, 190, 205, 226, 230}	190.0
65	491	159.57500000000002	193.0	277.0	30.88	44.32	24	1					{17, 274, 19, 20, 275, 282, 155, 287, 290, 294, 39, 49, 54, 65, 195, 209, 86, 225, 103, 231, 244}	195.0
66	495	160.875	362.0	250.0	57.92	40.0	0	13					-100	-100.0
67	499	162.175	323.0	254.0	51.68	40.64	0	4					-100	-100.0
68	502	163.15	299.0	82.0	47.84	13.120000000000001	18	14					{98, 68, 72, 46, 207, 147, 90, 126}	202.0
69	514	167.05	183.0	278.0	29.28	44.480000000000004	24	1					{129, 69}	206.0
70	515	167.375	299.0	222.00000000000003	47.84	35.52	7	15					{217, 70, 47}	203.0
71	523	169.975	347.0	295.0	55.52	47.2	22	2					{2, 4, 133, 71, 14, 15, 93, 222, 35, 100, 36, 169, 42, 173, 180, 117, 255}	191.0
72	527	171.275	304.0	90.0	48.64	14.4	18	14					{98, 68, 72, 46, 207, 147, 90, 126}	202.0
73	529	171.925	282.0	227.99999999999997	45.12	36.48	21	10					{102, 40, 73, 108, 44, 28}	199.0
74	533	173.225	381.0	308.0	60.96	49.28	22	-1					-100	-100.0
75	534	173.55	299.0	250.99999999999997	47.84	40.16	21	11					{61, 75, 59, 29}	200.0
76	535	173.875	393.0	227.99999999999997	62.88	36.48	0	-1					-100	-100.0
77	536	174.20000000000002	324.0	326.0	51.84	52.160000000000004	14	19					{241, 91, 77}	207.0
78	538	174.85	252.0	298.0	40.32	47.68	2	6					{193, 233, 138, 78, 16, 144, 89, 250}	194.0
79	543	176.475	351.0	234.0	56.160000000000004	37.44	0	-1					-100	-100.0
80	545	177.125	168.0	119.0	26.88	19.04	16	1					-100	-100.0
81	545	177.125	191.0	289.0	30.560000000000002	46.24	0	20					-100	-100.0
82	554	180.05	231.99999999999997	282.0	37.12	45.12	2	1					{0, 1, 5, 10, 11, 12, 13, 273, 18, 33, 37, 41, 45, 48, 50, 52, 56, 64, 82, 85, 87, 99, 104, 106, 107, 122, 123, 135, 148, 154, 156, 157, 158, 165, 167, 168, 170, 176, 188, 189, 190, 205, 226, 230}	190.0
83	555	180.375	331.0	234.0	52.96	37.44	20	-1					-100	-100.0
84	560	182.0	100.0	157.0	16.0	25.12	12	-1					-100	-100.0
85	568	184.6	234.0	280.0	37.44	44.800000000000004	2	1					{0, 1, 5, 10, 11, 12, 13, 273, 18, 33, 37, 41, 45, 48, 50, 52, 56, 64, 82, 85, 87, 99, 104, 106, 107, 122, 123, 135, 148, 154, 156, 157, 158, 165, 167, 168, 170, 176, 188, 189, 190, 205, 226, 230}	190.0
86	572	185.9	202.99999999999997	272.0	32.48	43.52	24	1					{17, 274, 19, 20, 275, 282, 155, 287, 290, 294, 39, 49, 54, 65, 195, 209, 86, 225, 103, 231, 244}	195.0
87	580	188.5	234.0	300.0	37.44	48.0	2	16					{0, 1, 5, 10, 11, 12, 13, 273, 18, 33, 37, 41, 45, 48, 50, 52, 56, 64, 82, 85, 87, 99, 104, 106, 107, 122, 123, 135, 148, 154, 156, 157, 158, 165, 167, 168, 170, 176, 188, 189, 190, 205, 226, 230}	190.0
88	589	191.425	381.0	361.0	60.96	57.76	0	-1					-100	-100.0
89	589	191.425	254.0	301.0	40.64	48.160000000000004	2	6					{193, 233, 138, 78, 16, 144, 89, 250}	194.0
90	592	192.4	304.0	71.0	48.64	11.36	18	14					{98, 68, 72, 46, 207, 147, 90, 126}	202.0
91	595	193.375	325.0	319.0	52.0	51.04	14	19					{241, 91, 77}	207.0
92	595	193.375	24.0	216.0	3.84	34.56	1	21					-100	-100.0
93	596	193.70000000000002	346.0	273.0	55.36	43.68	22	2					{2, 4, 133, 71, 14, 15, 93, 222, 35, 100, 36, 169, 42, 173, 180, 117, 255}	191.0
94	599	194.675	311.0	295.0	49.76	47.2	14	-1					{134, 94}	208.0
95	600	195.0	161.0	231.99999999999997	25.76	37.12	24	-1					-100	-100.0
96	600	195.0	315.0	249.00000000000003	50.4	39.84	20	4					{96, 58, 60}	204.0
97	602	195.65	89.0	248.0	14.24	39.68	17	-1					-100	-100.0
98	603	195.975	303.0	79.0	48.480000000000004	12.64	18	14					{98, 68, 72, 46, 207, 147, 90, 126}	202.0
99	605	196.625	241.0	284.0	38.56	45.44	2	1					{0, 1, 5, 10, 11, 12, 13, 273, 18, 33, 37, 41, 45, 48, 50, 52, 56, 64, 82, 85, 87, 99, 104, 106, 107, 122, 123, 135, 148, 154, 156, 157, 158, 165, 167, 168, 170, 176, 188, 189, 190, 205, 226, 230}	190.0
100	607	197.275	354.0	272.0	56.64	43.52	22	2					{2, 4, 133, 71, 14, 15, 93, 222, 35, 100, 36, 169, 42, 173, 180, 117, 255}	191.0
101	609	197.925	337.0	215.0	53.92	34.4	20	-1					-100	-100.0
102	609	197.925	295.0	235.0	47.2	37.6	21	10					{102, 40, 73, 108, 28, 44}	199.0
103	611	198.57500000000002	200.0	273.0	32.0	43.68	24	1					{17, 274, 19, 20, 275, 282, 155, 287, 290, 294, 39, 49, 54, 65, 195, 209, 86, 225, 103, 231, 244}	195.0
104	611	198.57500000000002	233.0	287.0	37.28	45.92	2	1					{0, 1, 5, 10, 11, 12, 13, 273, 18, 33, 37, 41, 45, 48, 50, 52, 56, 64, 82, 85, 87, 99, 104, 106, 107, 122, 123, 135, 148, 154, 156, 157, 158, 165, 167, 168, 170, 176, 188, 189, 190, 205, 226, 230}	190.0
105	612	198.9	222.00000000000003	204.0	35.52	32.64	0	22					-100	-100.0
106	614	199.55	214.0	272.0	34.24	43.52	2	1					{0, 1, 5, 10, 11, 12, 13, 273, 18, 33, 37, 41, 45, 48, 50, 52, 56, 64, 82, 85, 87, 99, 104, 106, 107, 122, 123, 135, 148, 154, 156, 157, 158, 165, 167, 168, 170, 176, 188, 189, 190, 205, 226, 230}	190.0
107	620	201.5	223.0	281.0	35.68	44.96	2	1					{0, 1, 5, 10, 11, 12, 13, 273, 18, 33, 37, 41, 45, 48, 50, 52, 56, 64, 82, 85, 87, 99, 104, 106, 107, 122, 123, 135, 148, 154, 156, 157, 158, 165, 167, 168, 170, 176, 188, 189, 190, 205, 226, 230}	190.0
108	628	204.1	287.0	222.00000000000003	45.92	35.52	21	4					{102, 40, 73, 108, 44, 28}	199.0
109	628	204.1	340.0	264.0	54.4	42.24	0	10					-100	-100.0
110	628	204.1	105.0	141.0	16.8	22.56	12	23					-100	-100.0
111	637	207.025	295.0	333.0	47.2	53.28	14	5					{9, 111}	193.0
112	644	209.3	364.0	213.0	58.24	34.08	0	-1					-100	-100.0
113	655	212.875	362.0	266.0	57.92	42.56	22	-1					-100	-100.0
114	665	216.125	170.0	264.0	27.2	42.24	24	8					-100	-100.0
115	665	216.125	277.0	216.0	44.32	34.56	0	10					-100	-100.0
116	665	216.125	250.99999999999997	335.0	40.16	53.6	2	24					{116, 166}	209.0
117	666	216.45000000000002	364.0	286.0	58.24	45.76	22	2					{2, 4, 133, 71, 14, 15, 93, 222, 35, 100, 36, 169, 42, 173, 180, 117, 255}	191.0
118	671	218.07500000000002	206.0	331.0	32.96	52.96	15	12					{32, 145, 118, 175}	201.0
119	672	218.4	342.0	261.0	54.72	41.76	0	4					-100	-100.0
120	678	220.35	321.0	257.0	51.36	41.12	0	4					-100	-100.0
121	679	220.675	279.0	200.0	44.64	32.0	7	17					{197, 151, 121, 62}	205.0
122	680	221.0	200.0	297.0	32.0	47.52	2	1					{0, 1, 5, 10, 11, 12, 13, 273, 18, 33, 37, 41, 45, 48, 50, 52, 56, 64, 82, 85, 87, 99, 104, 106, 107, 122, 123, 135, 148, 154, 156, 157, 158, 165, 167, 168, 170, 176, 188, 189, 190, 205, 226, 230}	190.0
123	682	221.65	233.0	290.0	37.28	46.4	2	1					{0, 1, 5, 10, 11, 12, 13, 273, 18, 33, 37, 41, 45, 48, 50, 52, 56, 64, 82, 85, 87, 99, 104, 106, 107, 122, 123, 135, 148, 154, 156, 157, 158, 165, 167, 168, 170, 176, 188, 189, 190, 205, 226, 230}	190.0
124	688	223.6	298.0	313.0	47.68	50.08	14	25					-100	-100.0
125	689	223.925	313.0	317.0	50.08	50.72	14	-1					-100	-100.0
126	690	224.25	302.0	87.0	48.32	13.92	18	14					{98, 68, 72, 46, 207, 147, 90, 126}	202.0
127	695	225.875	208.0	217.0	33.28	34.72	0	26					-100	-100.0
128	697	226.525	362.0	333.0	57.92	53.28	22	-1					-100	-100.0
129	699	227.175	180.0	277.0	28.8	44.32	24	1					{129, 69}	206.0
130	713	231.725	307.0	281.0	49.120000000000005	44.96	14	4					-100	-100.0
131	713	231.725	321.0	258.0	51.36	41.28	0	27					-100	-100.0
132	715	232.375	314.0	256.0	50.24	40.96	0	4					-100	-100.0
133	722	234.65	347.0	302.0	55.52	48.32	22	2					{2, 4, 133, 71, 14, 15, 93, 222, 35, 100, 36, 169, 42, 173, 180, 117, 255}	191.0
134	730	237.25	309.0	304.0	49.44	48.64	14	-1					{134, 94}	208.0
135	731	237.57500000000002	220.00000000000003	308.0	35.2	49.28	2	16					{0, 1, 5, 10, 11, 12, 13, 273, 18, 33, 37, 41, 45, 48, 50, 52, 56, 64, 82, 85, 87, 99, 104, 106, 107, 122, 123, 135, 148, 154, 156, 157, 158, 165, 167, 168, 170, 176, 188, 189, 190, 205, 226, 230}	190.0
136	734	238.55	288.0	316.0	46.08	50.56	14	-1					-100	-100.0
137	737	239.525	206.99999999999997	238.0	33.12	38.08	24	28					{257, 194, 259, 200, 137, 218, 220}	210.0
138	742	241.15	250.0	299.0	40.0	47.84	2	6					{193, 233, 138, 78, 16, 144, 89, 250}	194.0
139	742	241.15	233.0	330.0	37.28	52.800000000000004	2	29					{224, 277, 183, 267, 139}	211.0
140	743	241.475	341.0	353.0	54.56	56.480000000000004	0	-1					-100	-100.0
141	747	242.775	358.0	225.99999999999997	57.28	36.16	0	30					-100	-100.0
142	755	245.375	257.0	220.00000000000003	41.12	35.2	21	31					{192, 142}	212.0
143	758	246.35	47.0	272.0	7.5200000000000005	43.52	0	-1					-100	-100.0
144	760	247.0	246.0	300.0	39.36	48.0	2	6					{193, 233, 138, 78, 16, 144, 89, 250}	194.0
145	762	247.65	216.0	330.0	34.56	52.800000000000004	15	12					{32, 145, 118, 175}	201.0
146	767	249.275	215.0	211.0	34.4	33.76	0	-1					-100	-100.0
147	768	249.60000000000002	308.0	75.0	49.28	12.0	18	14					{98, 68, 72, 46, 207, 147, 90, 126}	202.0
148	769	249.925	213.0	315.0	34.08	50.4	2	16					{0, 1, 5, 10, 11, 12, 13, 273, 18, 33, 37, 41, 45, 48, 50, 52, 56, 64, 82, 85, 87, 99, 104, 106, 107, 122, 123, 135, 148, 154, 156, 157, 158, 165, 167, 168, 170, 176, 188, 189, 190, 205, 226, 230}	190.0
149	773	251.22500000000002	317.0	285.0	50.72	45.6	14	-1					-100	-100.0
150	774	251.55	296.0	271.0	47.36	43.36	21	3					{34, 3, 150, 202}	192.0
151	774	251.55	274.0	202.0	43.84	32.32	7	17					{197, 151, 121, 62}	205.0
152	776	252.20000000000002	351.0	213.0	56.160000000000004	34.08	20	7					{152, 21}	196.0
153	778	252.85000000000002	164.0	256.0	26.240000000000002	40.96	24	8					{163, 30, 55, 23, 24, 153, 26, 184}	197.0
154	783	254.47500000000002	220.00000000000003	308.0	35.2	49.28	2	16					{0, 1, 5, 10, 11, 12, 13, 273, 18, 33, 37, 41, 45, 48, 50, 52, 56, 64, 82, 85, 87, 99, 104, 106, 107, 122, 123, 135, 148, 154, 156, 157, 158, 165, 167, 168, 170, 176, 188, 189, 190, 205, 226, 230}	190.0
155	784	254.8	198.0	272.0	31.68	43.52	24	1					{17, 274, 19, 20, 275, 282, 155, 287, 290, 294, 39, 49, 54, 65, 195, 209, 86, 225, 103, 231, 244}	195.0
156	784	254.8	187.0	292.0	29.92	46.72	2	1					{0, 1, 5, 10, 11, 12, 13, 273, 18, 33, 37, 41, 45, 48, 50, 52, 56, 64, 82, 85, 87, 99, 104, 106, 107, 122, 123, 135, 148, 154, 156, 157, 158, 165, 167, 168, 170, 176, 188, 189, 190, 205, 226, 230}	190.0
157	784	254.8	231.99999999999997	303.0	37.12	48.480000000000004	2	16					{0, 1, 5, 10, 11, 12, 13, 273, 18, 33, 37, 41, 45, 48, 50, 52, 56, 64, 82, 85, 87, 99, 104, 106, 107, 122, 123, 135, 148, 154, 156, 157, 158, 165, 167, 168, 170, 176, 188, 189, 190, 205, 226, 230}	190.0
158	785	255.125	210.0	300.0	33.6	48.0	2	1					{0, 1, 5, 10, 11, 12, 13, 273, 18, 33, 37, 41, 45, 48, 50, 52, 56, 64, 82, 85, 87, 99, 104, 106, 107, 122, 123, 135, 148, 154, 156, 157, 158, 165, 167, 168, 170, 176, 188, 189, 190, 205, 226, 230}	190.0
159	787	255.775	323.0	175.0	51.68	28.0	20	-1					-100	-100.0
160	789	256.425	263.0	331.0	42.08	52.96	0	24					-100	-100.0
161	795	258.375	105.0	202.0	16.8	32.32	17	-1					-100	-100.0
162	800	260.0	239.0	204.0	38.24	32.64	7	-1					-100	-100.0
163	800	260.0	176.0	252.0	28.16	40.32	24	8					{163, 30, 55, 23, 24, 153, 26, 184}	197.0
164	801	260.325	362.0	245.00000000000003	57.92	39.2	0	13					-100	-100.0
165	807	262.27500000000003	227.99999999999997	313.0	36.48	50.08	2	16					{0, 1, 5, 10, 11, 12, 13, 273, 18, 33, 37, 41, 45, 48, 50, 52, 56, 64, 82, 85, 87, 99, 104, 106, 107, 122, 123, 135, 148, 154, 156, 157, 158, 165, 167, 168, 170, 176, 188, 189, 190, 205, 226, 230}	190.0
166	823	267.475	254.99999999999997	335.0	40.8	53.6	2	24					{116, 166}	209.0
167	825	268.125	234.0	286.0	37.44	45.76	2	1					{0, 1, 5, 10, 11, 12, 13, 273, 18, 33, 37, 41, 45, 48, 50, 52, 56, 64, 82, 85, 87, 99, 104, 106, 107, 122, 123, 135, 148, 154, 156, 157, 158, 165, 167, 168, 170, 176, 188, 189, 190, 205, 226, 230}	190.0
168	829	269.425	215.0	278.0	34.4	44.480000000000004	2	1					{0, 1, 5, 10, 11, 12, 13, 273, 18, 33, 37, 41, 45, 48, 50, 52, 56, 64, 82, 85, 87, 99, 104, 106, 107, 122, 123, 135, 148, 154, 156, 157, 158, 165, 167, 168, 170, 176, 188, 189, 190, 205, 226, 230}	190.0
169	831	270.075	344.0	291.0	55.04	46.56	22	2					{2, 4, 133, 71, 14, 15, 93, 222, 35, 100, 36, 169, 42, 173, 180, 117, 255}	191.0
170	832	270.40000000000003	225.99999999999997	275.0	36.16	44.0	2	1					{0, 1, 5, 10, 11, 12, 13, 273, 18, 33, 37, 41, 45, 48, 50, 52, 56, 64, 82, 85, 87, 99, 104, 106, 107, 122, 123, 135, 148, 154, 156, 157, 158, 165, 167, 168, 170, 176, 188, 189, 190, 205, 226, 230}	190.0
171	832	270.40000000000003	227.99999999999997	133.0	36.48	21.28	8	32					{171, 191}	213.0
172	835	271.375	236.0	141.0	37.76	22.56	8	32					-100	-100.0
173	837	272.02500000000003	361.0	288.0	57.76	46.08	22	2					{2, 4, 133, 71, 14, 15, 93, 222, 35, 100, 36, 169, 42, 173, 180, 117, 255}	191.0
174	837	272.02500000000003	224.00000000000003	202.99999999999997	35.84	32.48	0	22					-100	-100.0
175	841	273.325	213.0	334.0	34.08	53.44	15	12					{32, 145, 118, 175}	201.0
176	844	274.3	187.0	293.0	29.92	46.88	2	1					{0, 1, 5, 10, 11, 12, 13, 273, 18, 33, 37, 41, 45, 48, 50, 52, 56, 64, 82, 85, 87, 99, 104, 106, 107, 122, 123, 135, 148, 154, 156, 157, 158, 165, 167, 168, 170, 176, 188, 189, 190, 205, 226, 230}	190.0
177	849	275.925	208.0	352.0	33.28	56.32	15	-1					-100	-100.0
178	849	275.925	374.0	262.0	59.84	41.92	22	13					{264, 178}	214.0
179	850	276.25	110.00000000000001	128.0	17.6	20.48	12	33					{232, 179, 252}	215.0
180	852	276.90000000000003	359.0	278.0	57.44	44.480000000000004	22	2					{2, 4, 133, 71, 14, 15, 93, 222, 35, 100, 36, 169, 42, 173, 180, 117, 255}	191.0
181	854	277.55	82.0	154.0	13.120000000000001	24.64	12	-1					-100	-100.0
182	861	279.825	173.0	129.0	27.68	20.64	16	20					{272, 182}	216.0
183	862	280.15000000000003	225.0	324.0	36.0	51.84	2	29					{224, 277, 183, 267, 139}	211.0
184	865	281.125	161.0	254.0	25.76	40.64	24	8					{163, 30, 55, 23, 24, 153, 26, 184}	197.0
185	866	281.45	262.0	281.0	41.92	44.96	21	-1					-100	-100.0
186	866	281.45	305.0	326.0	48.800000000000004	52.160000000000004	14	-1					{186, 237}	217.0
187	866	281.45	333.0	313.0	53.28	50.08	22	5					-100	-100.0
188	868	282.1	220.00000000000003	266.0	35.2	42.56	2	1					{0, 1, 5, 10, 11, 12, 13, 273, 18, 33, 37, 41, 45, 48, 50, 52, 56, 64, 82, 85, 87, 99, 104, 106, 107, 122, 123, 135, 148, 154, 156, 157, 158, 165, 167, 168, 170, 176, 188, 189, 190, 205, 226, 230}	190.0
189	868	282.1	190.0	291.0	30.400000000000002	46.56	2	1					{0, 1, 5, 10, 11, 12, 13, 273, 18, 33, 37, 41, 45, 48, 50, 52, 56, 64, 82, 85, 87, 99, 104, 106, 107, 122, 123, 135, 148, 154, 156, 157, 158, 165, 167, 168, 170, 176, 188, 189, 190, 205, 226, 230}	190.0
190	871	283.075	224.00000000000003	271.0	35.84	43.36	2	1					{0, 1, 5, 10, 11, 12, 13, 273, 18, 33, 37, 41, 45, 48, 50, 52, 56, 64, 82, 85, 87, 99, 104, 106, 107, 122, 123, 135, 148, 154, 156, 157, 158, 165, 167, 168, 170, 176, 188, 189, 190, 205, 226, 230}	190.0
191	874	284.05	227.99999999999997	132.0	36.48	21.12	8	32					{171, 191}	213.0
192	876	284.7	252.0	218.00000000000003	40.32	34.88	21	31					{192, 142}	212.0
193	878	285.35	249.00000000000003	290.0	39.84	46.4	2	6					{193, 233, 138, 78, 16, 144, 89, 250}	194.0
194	880	286.0	193.0	225.99999999999997	30.88	36.16	24	28					{257, 194, 259, 200, 137, 218, 220}	210.0
195	881	286.325	204.0	271.0	32.64	43.36	24	1					{17, 274, 19, 20, 275, 282, 155, 287, 290, 294, 39, 49, 54, 65, 195, 209, 86, 225, 103, 231, 244}	195.0
196	881	286.325	121.0	187.0	19.36	29.92	16	34					-100	-100.0
197	889	288.925	276.0	192.0	44.160000000000004	30.72	7	17					{197, 151, 121, 62}	205.0
198	892	289.90000000000003	118.0	185.0	18.88	29.6	0	34					-100	-100.0
199	899	292.175	313.0	182.0	50.08	29.12	20	-1					-100	-100.0
200	916	297.7	187.0	248.0	29.92	39.68	24	-1					{257, 194, 259, 200, 137, 218, 220}	210.0
201	921	299.325	221.0	223.0	35.36	35.68	0	-1					-100	-100.0
202	924	300.3	300.0	267.0	48.0	42.72	21	3					{34, 3, 150, 202}	192.0
203	925	300.625	368.0	258.0	58.88	41.28	0	13					-100	-100.0
204	929	301.925	234.0	135.0	37.44	21.6	0	32					-100	-100.0
205	945	307.125	233.0	272.0	37.28	43.52	2	1					{0, 1, 5, 10, 11, 12, 13, 273, 18, 33, 37, 41, 45, 48, 50, 52, 56, 64, 82, 85, 87, 99, 104, 106, 107, 122, 123, 135, 148, 154, 156, 157, 158, 165, 167, 168, 170, 176, 188, 189, 190, 205, 226, 230}	190.0
206	948	308.1	91.0	128.0	14.56	20.48	12	35					{236, 206}	218.0
207	950	308.75	308.0	92.0	49.28	14.72	18	14					{98, 68, 72, 46, 207, 147, 90, 126}	202.0
208	953	309.725	376.0	249.00000000000003	60.160000000000004	39.84	0	1					-100	-100.0
209	953	309.725	190.0	259.0	30.400000000000002	41.44	24	13					{17, 274, 19, 20, 275, 282, 155, 287, 290, 294, 39, 49, 54, 65, 195, 209, 86, 225, 103, 231, 244}	195.0
210	957	311.02500000000003	313.0	213.0	50.08	34.08	20	36					{210, 258, 234}	219.0
211	970	315.25	272.0	294.0	43.52	47.04	14	37					{211, 229, 285, 301}	220.0
212	976	317.2	190.0	144.0	30.400000000000002	23.04	8	-1					-100	-100.0
213	976	317.2	227.99999999999997	411.00000000000006	36.48	65.76	0	-1					-100	-100.0
214	976	317.2	329.0	376.0	52.64	60.160000000000004	6	-1					-100	-100.0
215	976	317.2	370.0	248.0	59.2	39.68	0	13					-100	-100.0
216	976	317.2	292.0	292.0	46.72	46.72	14	38					{216, 227}	221.0
217	977	317.52500000000003	299.0	222.00000000000003	47.84	35.52	7	15					{217, 70, 47}	203.0
218	978	317.85	197.0	223.0	31.52	35.68	24	28					{257, 194, 259, 200, 137, 218, 220}	210.0
219	983	319.475	369.0	370.0	59.04	59.2	0	-1					-100	-100.0
220	991	322.075	193.0	241.0	30.88	38.56	24	28					{257, 194, 259, 200, 137, 218, 220}	210.0
221	996	323.7	268.0	241.0	42.88	38.56	21	-1					-100	-100.0
222	997	324.02500000000003	354.0	273.0	56.64	43.68	22	2					{2, 4, 133, 71, 14, 15, 93, 222, 35, 100, 36, 169, 42, 173, 180, 117, 255}	191.0
223	1001	325.325	327.0	264.0	52.32	42.24	0	4					-100	-100.0
224	1008	327.6	234.0	334.0	37.44	53.44	2	29					{224, 277, 183, 267, 139}	211.0
225	1016	330.2	196.0	273.0	31.36	43.68	24	1					{17, 274, 19, 20, 275, 282, 155, 287, 290, 294, 39, 49, 54, 65, 195, 209, 86, 225, 103, 231, 244}	195.0
226	1016	330.2	213.0	277.0	34.08	44.32	2	1					{0, 1, 5, 10, 11, 12, 13, 273, 18, 33, 37, 41, 45, 48, 50, 52, 56, 64, 82, 85, 87, 99, 104, 106, 107, 122, 123, 135, 148, 154, 156, 157, 158, 165, 167, 168, 170, 176, 188, 189, 190, 205, 226, 230}	190.0
227	1017	330.52500000000003	295.0	297.0	47.2	47.52	14	38					{216, 227}	221.0
228	1023	332.475	161.0	242.0	25.76	38.72	24	-1					-100	-100.0
229	1031	335.075	267.0	294.0	42.72	47.04	14	37					{211, 229, 301, 285}	220.0
230	1032	335.40000000000003	216.0	307.0	34.56	49.120000000000005	2	16					{0, 1, 5, 10, 11, 12, 13, 273, 18, 33, 37, 41, 45, 48, 50, 52, 56, 64, 82, 85, 87, 99, 104, 106, 107, 122, 123, 135, 148, 154, 156, 157, 158, 165, 167, 168, 170, 176, 188, 189, 190, 205, 226, 230}	190.0
231	1035	336.375	204.0	272.0	32.64	43.52	24	1					{17, 274, 19, 20, 275, 282, 155, 287, 290, 294, 39, 49, 54, 65, 195, 209, 86, 225, 103, 231, 244}	195.0
232	1037	337.02500000000003	108.0	130.0	17.28	20.8	12	33					{232, 179, 252}	215.0
233	1042	338.65000000000003	254.99999999999997	301.0	40.8	48.160000000000004	2	6					{193, 233, 138, 78, 16, 144, 89, 250}	194.0
234	1084	352.3	316.0	206.99999999999997	50.56	33.12	20	36					{210, 258, 234}	219.0
235	1086	352.95	289.0	78.0	46.24	12.48	18	14					{242, 235}	222.0
236	1089	353.925	92.0	129.0	14.72	20.64	12	35					{236, 206}	218.0
237	1090	354.25	299.0	323.0	47.84	51.68	14	5					{186, 237}	217.0
238	1105	359.125	368.0	166.0	58.88	26.560000000000002	11	-1					-100	-100.0
239	1118	363.35	267.0	350.0	42.72	56.0	14	-1					-100	-100.0
240	1119	363.675	290.0	280.0	46.4	44.800000000000004	21	-1					-100	-100.0
241	1129	366.925	324.0	323.0	51.84	51.68	14	19					{241, 91, 77}	207.0
242	1132	367.90000000000003	289.0	79.0	46.24	12.64	18	14					{242, 235}	222.0
243	1139	370.175	200.99999999999997	214.0	32.16	34.24	0	26					-100	-100.0
244	1143	371.475	198.0	260.0	31.68	41.6	24	1					{65, 195, 17, 209, 19, 20, 275, 86, 274, 282, 155, 287, 225, 290, 294, 103, 39, 231, 49, 244, 54}	195.0
245	1156	375.7	242.0	227.99999999999997	38.72	36.48	21	-1					-100	-100.0
246	1159	376.675	256.0	344.0	40.96	55.04	15	24					{246, 295}	223.0
247	1160	377.0	256.0	270.0	40.96	43.2	21	18					-100	-100.0
248	1162	377.65000000000003	330.0	87.0	52.800000000000004	13.92	10	-1					-100	-100.0
249	1167	379.27500000000003	243.00000000000003	263.0	38.88	42.08	21	-1					-100	-100.0
250	1198	389.35	254.99999999999997	295.0	40.8	47.2	2	6					{193, 233, 138, 78, 16, 144, 89, 250}	194.0
251	1204	391.3	227.0	357.0	36.32	57.120000000000005	15	-1					-100	-100.0
252	1222	397.15000000000003	106.0	128.0	16.96	20.48	12	33					{232, 179, 252}	215.0
253	1223	397.475	250.0	249.00000000000003	40.0	39.84	21	-1					-100	-100.0
254	1234	401.05	109.00000000000001	143.0	17.44	22.88	12	23					-100	-100.0
255	1235	401.375	347.0	277.0	55.52	44.32	22	2					{2, 4, 133, 71, 14, 15, 93, 222, 35, 100, 36, 169, 42, 173, 180, 117, 255}	191.0
256	1236	401.7	28.000000000000004	217.0	4.48	34.72	1	21					-100	-100.0
257	1237	402.02500000000003	200.0	238.0	32.0	38.08	24	28					{257, 194, 259, 200, 137, 218, 220}	210.0
258	1241	403.325	314.0	199.0	50.24	31.84	20	36					{210, 258, 234}	219.0
259	1252	406.90000000000003	199.0	231.99999999999997	31.84	37.12	24	28					{257, 194, 259, 200, 137, 218, 220}	210.0
260	1258	408.85	353.0	244.0	56.480000000000004	39.04	0	13					-100	-100.0
261	1262	410.15000000000003	275.0	331.0	44.0	52.96	14	-1					-100	-100.0
262	1264	410.8	357.0	250.0	57.120000000000005	40.0	0	13					-100	-100.0
263	1268	412.1	221.0	238.0	35.36	38.08	0	-1					-100	-100.0
264	1292	419.90000000000003	375.0	261.0	60.0	41.76	22	13					{264, 178}	214.0
265	1299	422.175	100.0	275.0	16.0	44.0	17	-1					-100	-100.0
266	1322	429.65000000000003	300.0	308.0	48.0	49.28	14	25					-100	-100.0
267	1322	429.65000000000003	227.0	328.0	36.32	52.480000000000004	2	29					{224, 267, 139, 277, 183}	211.0
268	1323	429.975	177.0	278.0	28.32	44.480000000000004	24	1					{280, 283, 268}	224.0
269	1326	430.95	370.0	250.0	59.2	40.0	0	13					-100	-100.0
270	1335	433.875	229.0	256.0	36.64	40.96	21	-1					-100	-100.0
271	1343	436.475	265.0	310.0	42.4	49.6	0	-1					-100	-100.0
272	1343	436.475	172.0	125.0	27.52	20.0	16	20					{272, 182}	216.0
273	1350	438.75	235.0	319.0	37.6	51.04	2	9					{0, 1, 5, 10, 11, 12, 13, 273, 18, 33, 37, 41, 45, 48, 50, 52, 56, 64, 82, 85, 87, 99, 104, 106, 107, 122, 123, 135, 148, 154, 156, 157, 158, 165, 167, 168, 170, 176, 188, 189, 190, 205, 226, 230}	190.0
274	1352	439.40000000000003	188.0	266.0	30.080000000000002	42.56	24	1					{65, 195, 17, 209, 19, 20, 275, 86, 274, 282, 155, 287, 225, 290, 294, 103, 39, 231, 49, 244, 54}	195.0
275	1352	439.40000000000003	200.99999999999997	271.0	32.16	43.36	24	1					{65, 195, 17, 209, 19, 20, 275, 86, 274, 282, 155, 287, 225, 290, 294, 103, 39, 231, 49, 244, 54}	195.0
276	1369	444.925	24.0	252.0	3.84	40.32	0	39					-100	-100.0
277	1370	445.25	227.99999999999997	335.0	36.48	53.6	2	29					{224, 277, 183, 267, 139}	211.0
278	1390	451.75	257.0	231.99999999999997	41.12	37.12	21	-1					-100	-100.0
279	1397	454.02500000000003	30.0	247.00000000000003	4.8	39.52	0	39					-100	-100.0
280	1401	455.325	179.0	269.0	28.64	43.04	24	1					{280, 283, 268}	224.0
281	1402	455.65000000000003	222.00000000000003	341.0	35.52	54.56	15	29					-100	-100.0
282	1411	458.575	199.0	273.0	31.84	43.68	24	1					{65, 195, 17, 209, 19, 20, 275, 86, 274, 282, 155, 287, 225, 290, 294, 103, 39, 231, 49, 244, 54}	195.0
283	1414	459.55	186.0	279.0	29.76	44.64	24	1					{280, 283, 268}	224.0
284	1421	461.825	323.0	309.0	51.68	49.44	14	-1					-100	-100.0
285	1447	470.27500000000003	267.0	295.0	42.72	47.2	14	37					{211, 229, 301, 285}	220.0
286	1454	472.55	283.0	380.0	45.28	60.800000000000004	6	-1					-100	-100.0
287	1457	473.52500000000003	204.99999999999997	270.0	32.8	43.2	24	1					{65, 195, 17, 209, 19, 20, 275, 86, 274, 282, 155, 287, 225, 290, 294, 103, 39, 231, 49, 244, 54}	195.0
288	1459	474.175	145.0	183.0	23.2	29.28	16	-1					-100	-100.0
289	1469	477.425	206.99999999999997	137.0	33.12	21.92	8	-1					-100	-100.0
290	1474	479.05	198.0	261.0	31.68	41.76	24	1					{65, 195, 17, 209, 19, 20, 275, 86, 274, 282, 155, 287, 225, 290, 294, 103, 39, 231, 49, 244, 54}	195.0
291	1487	483.27500000000003	328.0	263.0	52.480000000000004	42.08	0	4					-100	-100.0
292	1489	483.925	357.0	225.99999999999997	57.120000000000005	36.16	0	30					-100	-100.0
293	1514	492.05	168.0	257.0	26.88	41.12	24	8					-100	-100.0
294	1523	494.975	196.0	274.0	31.36	43.84	24	1					{65, 195, 17, 209, 19, 20, 275, 86, 274, 282, 155, 287, 225, 290, 294, 103, 39, 231, 49, 244, 54}	195.0
295	1542	501.15000000000003	254.99999999999997	343.0	40.8	54.88	15	24					{246, 295}	223.0
296	1555	505.375	322.0	235.0	51.52	37.6	20	-1					-100	-100.0
297	1562	507.65000000000003	198.0	301.0	31.68	48.160000000000004	2	1					-100	-100.0
298	1576	512.2	303.0	289.0	48.480000000000004	46.24	14	27					-100	-100.0
299	1577	512.525	236.0	347.0	37.76	55.52	15	-1					-100	-100.0
300	1578	512.85	206.99999999999997	222.00000000000003	33.12	35.52	0	26					-100	-100.0
301	1581	513.825	276.0	297.0	44.160000000000004	47.52	14	37					{211, 229, 285, 301}	220.0
302	1600	520.0	179.0	183.0	28.64	29.28	16	-1					-100	-100.0
