# Supplementary material for: Microtubules regulate pancreatic β-cell heterogeneity via spatiotemporal control of insulin secretion hot spots
Source: eLife. 2021 Nov 16;10:e59912. doi: 10.7554/eLife.59912 (PMC8635970; doi:10.7554/eLife.59912)
Supplement: Figure 5—source data 2. [file elife-59912-fig5-data2.zip › Figure 5-source data 1-Python scripts that produce statistical analysis and plots for Figure 5B-F/NOCHigh2/Nocodazole High Islet 3.csv]

	Time (frame)	Time (s)	x (px)	y (px)	x (um)	y (um)	Cell #	Cluster #	Unnamed: 8	Unnamed: 9	File Folder	Noc High 11-4 Plate 3	PairClusterSets	ClusterNum_wrh
0	9	2.9250000000000003	461.00000000000006	108.0	73.76	17.28	13	-1					-100	-100.0
1	270	87.75	276.0	380.0	44.160000000000004	60.800000000000004	0	-1					-100	-100.0
2	315	102.375	210.0	380.0	33.6	60.800000000000004	24	-1					-100	-100.0
3	407	132.275	288.0	263.0	46.08	42.08	7	-1					-100	-100.0
4	671	218.07500000000002	437.0	486.00000000000006	69.92	77.76	4	1					{16, 4, 20, 7, 12}	238.0
5	777	252.525	210.0	282.0	33.6	45.12	5	-1					-100	-100.0
6	837	272.02500000000003	418.0	89.0	66.88	14.24	25	-1					-100	-100.0
7	845	274.625	432.0	490.00000000000006	69.12	78.4	4	1					{4, 7, 12, 16, 20}	238.0
8	973	316.225	451.99999999999994	498.00000000000006	72.32	79.68	0	-1					-100	-100.0
9	1010	328.25	400.0	509.99999999999994	64.0	81.6	4	2					{9, 13, 15}	239.0
10	1034	336.05	509.0	436.00000000000006	81.44	69.76	0	-1					-100	-100.0
11	1036	336.7	365.0	494.00000000000006	58.4	79.04	4	-1					-100	-100.0
12	1172	380.90000000000003	433.0	492.0	69.28	78.72	4	1					{4, 7, 12, 16, 20}	238.0
13	1180	383.5	407.0	509.99999999999994	65.12	81.6	4	2					{9, 13, 15}	239.0
14	1190	386.75	384.0	509.0	61.44	81.44	4	-1					-100	-100.0
15	1332	432.90000000000003	400.0	509.99999999999994	64.0	81.6	4	2					{9, 13, 15}	239.0
16	1379	448.175	434.99999999999994	497.0	69.6	79.52	4	1					{4, 7, 12, 16, 20}	238.0
17	1398	454.35	436.00000000000006	504.0	69.76	80.64	0	1					-100	-100.0
18	1453	472.225	419.00000000000006	509.99999999999994	67.04	81.6	4	-1					-100	-100.0
19	1457	473.52500000000003	423.00000000000006	500.0	67.68	80.0	4	-1					-100	-100.0
20	1501	487.825	436.00000000000006	494.00000000000006	69.76	79.04	4	1					{16, 4, 20, 7, 12}	238.0
21	1527	496.27500000000003	424.0	408.0	67.84	65.28	20	-1					-100	-100.0
22	1553	504.725	418.0	428.0	66.88	68.48	20	-1					-100	-100.0
