# Supplementary material for: Microtubules regulate pancreatic β-cell heterogeneity via spatiotemporal control of insulin secretion hot spots
Source: eLife. 2021 Nov 16;10:e59912. doi: 10.7554/eLife.59912 (PMC8635970; doi:10.7554/eLife.59912)
Supplement: Figure 5—source data 2. [file elife-59912-fig5-data2.zip › Figure 5-source data 1-Python scripts that produce statistical analysis and plots for Figure 5B-F/NOCHigh2/Nocodazole High Islet 4.csv]

	Time (frame)	Time (s)	x (px)	y (px)	x (um)	y (um)	Cell #	Cluster #	Unnamed: 8	Unnamed: 9	File Folder	Noc High 11-6 Plate 1	PairClusterSets	ClusterNum_wrh
0	106	34.45	248.0	186.0	39.68	29.76	19	1					{0, 37, 10, 44, 19, 51, 25}	1.0
1	220	71.5	236.0	345.0	37.76	55.2	23	-1					-100	-100.0
2	220	71.5	221.0	193.0	35.36	30.88	19	2					-100	-100.0
3	253	82.22500000000001	483.0	210.0	77.28	33.6	3	-1					-100	-100.0
4	295	95.875	181.0	405.99999999999994	28.96	64.96	8	3					{17, 4, 43, 14}	2.0
5	311	101.075	220.00000000000003	163.0	35.2	26.080000000000002	19	4					{33, 5, 39, 41, 20, 26}	3.0
6	386	125.45	170.0	364.0	27.2	58.24	9	-1					-100	-100.0
7	417	135.525	212.0	204.99999999999997	33.92	32.8	21	2					{13, 7}	4.0
8	428	139.1	217.0	408.0	34.72	65.28	10	-1					-100	-100.0
9	441	143.32500000000002	280.0	166.0	44.800000000000004	26.560000000000002	0	-1					-100	-100.0
10	450	146.25	248.0	183.0	39.68	29.28	19	1					{0, 37, 10, 44, 19, 51, 25}	1.0
11	452	146.9	121.0	389.0	19.36	62.24	8	-1					-100	-100.0
12	522	169.65	274.0	145.0	43.84	23.2	4	5					-100	-100.0
13	542	176.15	220.00000000000003	200.99999999999997	35.2	32.16	21	2					{13, 7}	4.0
14	557	181.025	183.0	395.0	29.28	63.2	8	3					{17, 4, 43, 14}	2.0
15	563	182.975	191.0	221.0	30.560000000000002	35.36	20	-1					-100	-100.0
16	574	186.55	196.0	376.0	31.36	60.160000000000004	9	6					{16, 28}	5.0
17	582	189.15	175.0	405.99999999999994	28.0	64.96	8	3					{17, 4, 43, 14}	2.0
18	596	193.70000000000002	179.0	449.0	28.64	71.84	6	7					{18, 27}	6.0
19	612	198.9	240.0	179.0	38.4	28.64	19	1					{0, 37, 10, 44, 19, 51, 25}	1.0
20	631	205.07500000000002	210.0	168.0	33.6	26.88	19	4					{33, 20, 5, 39, 41, 26}	3.0
21	662	215.15	213.0	384.0	34.08	61.44	10	-1					-100	-100.0
22	674	219.05	139.0	401.0	22.240000000000002	64.16	8	8					{34, 22}	7.0
23	714	232.05	170.0	446.0	27.2	71.36	8	7					{46, 23}	8.0
24	724	235.3	178.0	416.0	28.48	66.56	8	9					{24, 40}	9.0
25	736	239.20000000000002	247.00000000000003	182.0	39.52	29.12	19	1					{0, 37, 10, 44, 19, 51, 25}	1.0
26	745	242.125	213.0	167.0	34.08	26.72	19	4					{33, 20, 5, 39, 41, 26}	3.0
27	764	248.3	178.0	451.99999999999994	28.48	72.32	6	7					{18, 27}	6.0
28	769	249.925	197.0	380.0	31.52	60.800000000000004	9	6					{16, 28}	5.0
29	772	250.9	172.0	426.99999999999994	27.52	68.32	8	10					{29, 47}	10.0
30	778	252.85000000000002	212.0	446.0	33.92	71.36	10	-1					-100	-100.0
31	785	255.125	243.00000000000003	220.00000000000003	38.88	35.2	21	-1					-100	-100.0
32	797	259.02500000000003	191.0	448.00000000000006	30.560000000000002	71.68	6	-1					-100	-100.0
33	800	260.0	204.0	168.0	32.64	26.88	19	4					{33, 5, 39, 41, 20, 26}	3.0
34	810	263.25	139.0	400.0	22.240000000000002	64.0	8	8					{34, 22}	7.0
35	844	274.3	240.0	393.0	38.4	62.88	10	-1					-100	-100.0
36	846	274.95	250.0	194.0	40.0	31.04	22	1					-100	-100.0
37	854	277.55	242.0	183.0	38.72	29.28	19	1					{0, 37, 10, 44, 19, 51, 25}	1.0
38	865	281.125	241.0	196.0	38.56	31.36	21	1					-100	-100.0
39	877	285.02500000000003	217.0	166.0	34.72	26.560000000000002	19	4					{33, 5, 39, 41, 20, 26}	3.0
40	881	286.325	184.0	416.0	29.44	66.56	8	9					{24, 40}	9.0
41	966	313.95	209.0	168.0	33.44	26.88	19	4					{33, 5, 39, 41, 20, 26}	3.0
42	971	315.575	231.0	173.0	36.96	27.68	19	-1					-100	-100.0
43	988	321.1	179.0	399.0	28.64	63.84	8	3					{17, 4, 43, 14}	2.0
44	991	322.075	240.0	190.0	38.4	30.400000000000002	19	1					{0, 37, 10, 44, 19, 51, 25}	1.0
45	1051	341.575	175.0	202.99999999999997	28.0	32.48	18	-1					-100	-100.0
46	1170	380.25	172.0	446.0	27.52	71.36	8	7					{46, 23}	8.0
47	1203	390.975	172.0	430.99999999999994	27.52	68.96	8	10					{29, 47}	10.0
48	1325	430.625	160.0	451.0	25.6	72.16	8	-1					-100	-100.0
49	1420	461.5	246.0	465.00000000000006	39.36	74.4	0	-1					-100	-100.0
50	1468	477.1	221.0	167.0	35.36	26.72	19	4					-100	-100.0
51	1481	481.325	241.0	186.0	38.56	29.76	19	1					{0, 37, 10, 44, 19, 51, 25}	1.0
52	1587	515.775	280.0	146.0	44.800000000000004	23.36	4	5					-100	-100.0
53	1590	516.75	178.0	441.0	28.48	70.56	0	7					-100	-100.0
