# Supplementary material for: Microtubules regulate pancreatic β-cell heterogeneity via spatiotemporal control of insulin secretion hot spots
Source: eLife. 2021 Nov 16;10:e59912. doi: 10.7554/eLife.59912 (PMC8635970; doi:10.7554/eLife.59912)
Supplement: Figure 5—source data 2. [file elife-59912-fig5-data2.zip › Figure 5-source data 1-Python scripts that produce statistical analysis and plots for Figure 5B-F/NOCHigh2/Nocodazole High Islet 5.csv]

	Time (frame)	Time (s)	x (px)	y (px)	x (um)	y (um)	Cell #	Cluster #	Unnamed: 8	Unnamed: 9	File Folder	Noc High 11-6 Plate 2	PairClusterSets	ClusterNum_wrh
0	65	21.125	83.0	99.0	13.280000000000001	15.84	20	-1					-100	-100.0
1	154	50.050000000000004	424.0	352.0	67.84	56.32	2	-1					-100	-100.0
2	254	82.55	376.0	140.0	60.160000000000004	22.400000000000002	40	1					{16, 2, 55, 56, 12, 94}	160.0
3	266	86.45	181.0	53.0	28.96	8.48	12	-1					-100	-100.0
4	337	109.525	437.0	178.0	69.92	28.48	28	-1					-100	-100.0
5	368	119.60000000000001	426.0	239.0	68.16	38.24	43	2					{5, 8, 9, 10, 265, 18, 20, 29, 30, 33, 40, 42, 45, 47, 53, 57, 61, 65, 67, 72, 81, 83, 84, 87, 88, 97, 98, 104, 107, 111, 115, 121, 123, 131, 136, 141, 142, 146, 154, 178, 179, 186, 197, 216, 217, 238, 243, 247}	161.0
6	388	126.10000000000001	328.0	338.0	52.480000000000004	54.08	16	-1					-100	-100.0
7	403	130.975	413.0	136.0	66.08	21.76	40	3					{128, 36, 230, 7, 167, 13, 27}	162.0
8	425	138.125	451.0	252.0	72.16	40.32	43	2					{5, 8, 9, 10, 265, 18, 20, 29, 30, 33, 40, 42, 45, 47, 53, 57, 61, 65, 67, 72, 81, 83, 84, 87, 88, 97, 98, 104, 107, 111, 115, 121, 123, 131, 136, 141, 142, 146, 154, 178, 179, 186, 197, 216, 217, 238, 243, 247}	161.0
9	429	139.425	440.00000000000006	231.99999999999997	70.4	37.12	43	2					{5, 8, 9, 10, 265, 18, 20, 29, 30, 33, 40, 42, 45, 47, 53, 57, 61, 65, 67, 72, 81, 83, 84, 87, 88, 97, 98, 104, 107, 111, 115, 121, 123, 131, 136, 141, 142, 146, 154, 178, 179, 186, 197, 216, 217, 238, 243, 247}	161.0
10	431	140.07500000000002	449.0	238.0	71.84	38.08	43	2					{5, 8, 9, 10, 265, 18, 20, 29, 30, 33, 40, 42, 45, 47, 53, 57, 61, 65, 67, 72, 81, 83, 84, 87, 88, 97, 98, 104, 107, 111, 115, 121, 123, 131, 136, 141, 142, 146, 154, 178, 179, 186, 197, 216, 217, 238, 243, 247}	161.0
11	452	146.9	13.0	306.0	2.08	48.96	33	-1					-100	-100.0
12	461	149.82500000000002	377.0	132.0	60.32	21.12	40	1					{2, 12, 16, 55, 56, 94}	160.0
13	461	149.82500000000002	411.00000000000006	139.0	65.76	22.240000000000002	40	3					{128, 36, 230, 7, 167, 13, 27}	162.0
14	467	151.775	409.99999999999994	279.0	65.6	44.64	2	4					-100	-100.0
15	472	153.4	426.99999999999994	150.0	68.32	24.0	40	5					{17, 35, 15}	163.0
16	473	153.725	383.0	124.0	61.28	19.84	40	1					{2, 12, 16, 55, 56, 94}	160.0
17	478	155.35	425.0	149.0	68.0	23.84	40	2					{17, 35, 15}	163.0
18	478	155.35	458.0	224.00000000000003	73.28	35.84	43	5					{5, 8, 9, 10, 265, 18, 20, 29, 30, 33, 40, 42, 45, 47, 53, 57, 61, 65, 67, 72, 81, 83, 84, 87, 88, 97, 98, 104, 107, 111, 115, 121, 123, 131, 136, 141, 142, 146, 154, 178, 179, 186, 197, 216, 217, 238, 243, 247}	161.0
19	503	163.475	24.0	24.0	3.84	3.84	19	-1					-100	-100.0
20	503	163.475	442.0	245.00000000000003	70.72	39.2	43	2					{5, 8, 9, 10, 265, 18, 20, 29, 30, 33, 40, 42, 45, 47, 53, 57, 61, 65, 67, 72, 81, 83, 84, 87, 88, 97, 98, 104, 107, 111, 115, 121, 123, 131, 136, 141, 142, 146, 154, 178, 179, 186, 197, 216, 217, 238, 243, 247}	161.0
21	539	175.175	405.99999999999994	426.99999999999994	64.96	68.32	29	6					{232, 218, 200, 208, 210, 211, 21, 22, 90}	164.0
22	542	176.15	405.99999999999994	429.0	64.96	68.64	29	6					{232, 218, 200, 208, 210, 211, 21, 22, 90}	164.0
23	543	176.475	388.0	237.0	62.08	37.92	38	7					-100	-100.0
24	545	177.125	430.99999999999994	121.0	68.96	19.36	40	8					{68, 135, 105, 44, 119, 24, 63, 95}	165.0
25	548	178.1	146.0	98.0	23.36	15.68	1	-1					-100	-100.0
26	550	178.75	212.0	331.0	33.92	52.96	15	-1					-100	-100.0
27	554	180.05	412.0	128.0	65.92	20.48	40	3					{128, 36, 230, 7, 167, 13, 27}	162.0
28	555	180.375	476.0	181.0	76.16	28.96	28	9					{226, 108, 28, 177, 149, 155, 124, 126}	166.0
29	560	182.0	438.0	225.0	70.08	36.0	43	2					{5, 8, 9, 10, 265, 18, 20, 29, 30, 33, 40, 42, 45, 47, 53, 57, 61, 65, 67, 72, 81, 83, 84, 87, 88, 97, 98, 104, 107, 111, 115, 121, 123, 131, 136, 141, 142, 146, 154, 178, 179, 186, 197, 216, 217, 238, 243, 247}	161.0
30	565	183.625	438.99999999999994	247.00000000000003	70.24	39.52	43	2					{5, 8, 9, 10, 265, 18, 20, 29, 30, 33, 40, 42, 45, 47, 53, 57, 61, 65, 67, 72, 81, 83, 84, 87, 88, 97, 98, 104, 107, 111, 115, 121, 123, 131, 136, 141, 142, 146, 154, 178, 179, 186, 197, 216, 217, 238, 243, 247}	161.0
31	572	185.9	369.0	260.0	59.04	41.6	42	10					{103, 31}	167.0
32	575	186.875	421.0	259.0	67.36	41.44	43	11					{32, 170, 50}	168.0
33	577	187.525	443.0	241.0	70.88	38.56	43	2					{5, 8, 9, 10, 265, 18, 20, 29, 30, 33, 40, 42, 45, 47, 53, 57, 61, 65, 67, 72, 81, 83, 84, 87, 88, 97, 98, 104, 107, 111, 115, 121, 123, 131, 136, 141, 142, 146, 154, 178, 179, 186, 197, 216, 217, 238, 243, 247}	161.0
34	579	188.175	254.99999999999997	227.0	40.8	36.32	11	12					-100	-100.0
35	585	190.125	428.0	151.0	68.48	24.16	40	5					{17, 35, 15}	163.0
36	593	192.725	409.0	128.0	65.44	20.48	40	3					{128, 36, 230, 7, 167, 13, 27}	162.0
37	596	193.70000000000002	400.0	152.0	64.0	24.32	40	-1					-100	-100.0
38	596	193.70000000000002	389.0	320.0	62.24	51.2	2	-1					-100	-100.0
39	600	195.0	393.0	446.0	62.88	71.36	30	13					-100	-100.0
40	604	196.3	426.99999999999994	240.0	68.32	38.4	43	2					{5, 8, 9, 10, 265, 18, 20, 29, 30, 33, 40, 42, 45, 47, 53, 57, 61, 65, 67, 72, 81, 83, 84, 87, 88, 97, 98, 104, 107, 111, 115, 121, 123, 131, 136, 141, 142, 146, 154, 178, 179, 186, 197, 216, 217, 238, 243, 247}	161.0
41	607	197.275	458.0	134.0	73.28	21.44	0	14					-100	-100.0
42	610	198.25	434.99999999999994	244.0	69.6	39.04	43	2					{5, 8, 9, 10, 265, 18, 20, 29, 30, 33, 40, 42, 45, 47, 53, 57, 61, 65, 67, 72, 81, 83, 84, 87, 88, 97, 98, 104, 107, 111, 115, 121, 123, 131, 136, 141, 142, 146, 154, 178, 179, 186, 197, 216, 217, 238, 243, 247}	161.0
43	616	200.20000000000002	277.0	454.0	44.32	72.64	0	-1					-100	-100.0
44	616	200.20000000000002	428.0	120.0	68.48	19.2	40	8					{68, 135, 105, 44, 119, 24, 95, 63}	165.0
45	619	201.175	467.0	237.0	74.72	37.92	43	2					{5, 8, 9, 10, 265, 18, 20, 29, 30, 33, 40, 42, 45, 47, 53, 57, 61, 65, 67, 72, 81, 83, 84, 87, 88, 97, 98, 104, 107, 111, 115, 121, 123, 131, 136, 141, 142, 146, 154, 178, 179, 186, 197, 216, 217, 238, 243, 247}	161.0
46	619	201.175	444.00000000000006	206.0	71.04	32.96	28	15					{51, 163, 46}	169.0
47	624	202.8	461.00000000000006	229.0	73.76	36.64	43	2					{5, 8, 9, 10, 265, 18, 20, 29, 30, 33, 40, 42, 45, 47, 53, 57, 61, 65, 67, 72, 81, 83, 84, 87, 88, 97, 98, 104, 107, 111, 115, 121, 123, 131, 136, 141, 142, 146, 154, 178, 179, 186, 197, 216, 217, 238, 243, 247}	161.0
48	627	203.775	449.0	118.0	71.84	18.88	0	16					-100	-100.0
49	630	204.75	429.0	211.0	68.64	33.76	43	-1					-100	-100.0
50	638	207.35	422.0	258.0	67.52	41.28	43	11					{32, 170, 50}	168.0
51	643	208.975	440.00000000000006	204.0	70.4	32.64	28	15					{51, 163, 46}	169.0
52	654	212.55	409.99999999999994	105.0	65.6	16.8	40	17					{69, 76, 79, 52, 122}	170.0
53	657	213.525	434.99999999999994	247.00000000000003	69.6	39.52	43	2					{5, 8, 9, 10, 265, 18, 20, 29, 30, 33, 40, 42, 45, 47, 53, 57, 61, 65, 67, 72, 81, 83, 84, 87, 88, 97, 98, 104, 107, 111, 115, 121, 123, 131, 136, 141, 142, 146, 154, 178, 179, 186, 197, 216, 217, 238, 243, 247}	161.0
54	659	214.175	274.0	341.0	43.84	54.56	31	-1					-100	-100.0
55	660	214.5	379.0	124.0	60.64	19.84	40	1					{2, 12, 16, 55, 56, 94}	160.0
56	660	214.5	379.0	124.0	60.64	19.84	40	1					{2, 12, 16, 55, 56, 94}	160.0
57	661	214.82500000000002	447.0	241.0	71.52	38.56	43	2					{5, 8, 9, 10, 265, 18, 20, 29, 30, 33, 40, 42, 45, 47, 53, 57, 61, 65, 67, 72, 81, 83, 84, 87, 88, 97, 98, 104, 107, 111, 115, 121, 123, 131, 136, 141, 142, 146, 154, 178, 179, 186, 197, 216, 217, 238, 243, 247}	161.0
58	673	218.725	394.0	284.0	63.04	45.44	38	18					{168, 58}	171.0
59	682	221.65	107.0	119.0	17.12	19.04	22	-1					-100	-100.0
60	682	221.65	34.0	325.0	5.44	52.0	6	19					{193, 231, 106, 268, 174, 144, 176, 60, 221}	172.0
61	687	223.275	466.0	242.0	74.56	38.72	43	2					{5, 8, 9, 10, 265, 18, 20, 29, 30, 33, 40, 42, 45, 47, 53, 57, 61, 65, 67, 72, 81, 83, 84, 87, 88, 97, 98, 104, 107, 111, 115, 121, 123, 131, 136, 141, 142, 146, 154, 178, 179, 186, 197, 216, 217, 238, 243, 247}	161.0
62	690	224.25	457.0	158.0	73.12	25.28	28	-1					-100	-100.0
63	691	224.57500000000002	428.0	135.0	68.48	21.6	40	8					{68, 135, 105, 44, 119, 24, 95, 63}	165.0
64	693	225.225	390.0	455.99999999999994	62.4	72.96	30	-1					-100	-100.0
65	694	225.55	447.0	244.0	71.52	39.04	43	2					{5, 8, 9, 10, 265, 18, 20, 29, 30, 33, 40, 42, 45, 47, 53, 57, 61, 65, 67, 72, 81, 83, 84, 87, 88, 97, 98, 104, 107, 111, 115, 121, 123, 131, 136, 141, 142, 146, 154, 178, 179, 186, 197, 216, 217, 238, 243, 247}	161.0
66	698	226.85	409.0	227.99999999999997	65.44	36.48	43	-1					-100	-100.0
67	698	226.85	445.0	240.0	71.2	38.4	43	2					{5, 8, 9, 10, 265, 18, 20, 29, 30, 33, 40, 42, 45, 47, 53, 57, 61, 65, 67, 72, 81, 83, 84, 87, 88, 97, 98, 104, 107, 111, 115, 121, 123, 131, 136, 141, 142, 146, 154, 178, 179, 186, 197, 216, 217, 238, 243, 247}	161.0
68	700	227.5	430.99999999999994	120.0	68.96	19.2	40	8					{68, 135, 105, 44, 119, 24, 63, 95}	165.0
69	702	228.15	404.0	105.0	64.64	16.8	40	17					{52, 69, 122, 76, 79}	170.0
70	704	228.8	247.00000000000003	451.0	39.52	72.16	13	-1					-100	-100.0
71	707	229.775	380.0	469.00000000000006	60.800000000000004	75.04	30	20					{259, 261, 71, 199, 204, 275, 148, 156, 159, 248, 100, 114, 120, 189, 190}	173.0
72	714	232.05	467.0	231.0	74.72	36.96	43	2					{5, 8, 9, 10, 265, 18, 20, 29, 30, 33, 40, 42, 45, 47, 53, 57, 61, 65, 67, 72, 81, 83, 84, 87, 88, 97, 98, 104, 107, 111, 115, 121, 123, 131, 136, 141, 142, 146, 154, 178, 179, 186, 197, 216, 217, 238, 243, 247}	161.0
73	721	234.32500000000002	142.0	188.0	22.72	30.080000000000002	4	-1					-100	-100.0
74	723	234.975	472.0	257.0	75.52	41.12	43	-1					-100	-100.0
75	726	235.95000000000002	424.0	100.0	67.84	16.0	40	21					{245, 250, 75, 175}	174.0
76	736	239.20000000000002	404.0	103.0	64.64	16.48	40	16					{69, 76, 79, 52, 122}	170.0
77	736	239.20000000000002	447.0	111.00000000000001	71.52	17.76	40	17					{196, 220, 77}	175.0
78	737	239.525	385.0	95.0	61.6	15.200000000000001	0	-1					-100	-100.0
79	737	239.525	403.0	109.00000000000001	64.48	17.44	40	17					{52, 69, 122, 76, 79}	170.0
80	748	243.1	304.0	407.0	48.64	65.12	18	22					{80, 203}	176.0
81	754	245.05	467.0	229.99999999999997	74.72	36.8	43	2					{5, 8, 9, 10, 265, 18, 20, 29, 30, 33, 40, 42, 45, 47, 53, 57, 61, 65, 67, 72, 81, 83, 84, 87, 88, 97, 98, 104, 107, 111, 115, 121, 123, 131, 136, 141, 142, 146, 154, 178, 179, 186, 197, 216, 217, 238, 243, 247}	161.0
82	756	245.70000000000002	474.0	197.0	75.84	31.52	28	23					{213, 82, 165}	177.0
83	759	246.675	442.0	238.0	70.72	38.08	43	2					{5, 8, 9, 10, 265, 18, 20, 29, 30, 33, 40, 42, 45, 47, 53, 57, 61, 65, 67, 72, 81, 83, 84, 87, 88, 97, 98, 104, 107, 111, 115, 121, 123, 131, 136, 141, 142, 146, 154, 178, 179, 186, 197, 216, 217, 238, 243, 247}	161.0
84	765	248.625	430.99999999999994	245.00000000000003	68.96	39.2	43	2					{5, 8, 9, 10, 265, 18, 20, 29, 30, 33, 40, 42, 45, 47, 53, 57, 61, 65, 67, 72, 81, 83, 84, 87, 88, 97, 98, 104, 107, 111, 115, 121, 123, 131, 136, 141, 142, 146, 154, 178, 179, 186, 197, 216, 217, 238, 243, 247}	161.0
85	770	250.25	488.0	209.0	78.08	33.44	35	24					{116, 85, 166}	178.0
86	772	250.9	479.0	281.0	76.64	44.96	35	-1					-100	-100.0
87	774	251.55	451.0	233.0	72.16	37.28	43	2					{5, 8, 9, 10, 265, 18, 20, 29, 30, 33, 40, 42, 45, 47, 53, 57, 61, 65, 67, 72, 81, 83, 84, 87, 88, 97, 98, 104, 107, 111, 115, 121, 123, 131, 136, 141, 142, 146, 154, 178, 179, 186, 197, 216, 217, 238, 243, 247}	161.0
88	775	251.875	434.0	242.0	69.44	38.72	43	2					{5, 8, 9, 10, 265, 18, 20, 29, 30, 33, 40, 42, 45, 47, 53, 57, 61, 65, 67, 72, 81, 83, 84, 87, 88, 97, 98, 104, 107, 111, 115, 121, 123, 131, 136, 141, 142, 146, 154, 178, 179, 186, 197, 216, 217, 238, 243, 247}	161.0
89	779	253.175	401.99999999999994	436.00000000000006	64.32	69.76	0	6					-100	-100.0
90	782	254.15	407.0	424.0	65.12	67.84	29	6					{232, 218, 200, 208, 210, 211, 21, 22, 90}	164.0
91	785	255.125	244.0	234.0	39.04	37.44	11	-1					-100	-100.0
92	785	255.125	457.0	139.0	73.12	22.240000000000002	0	14					-100	-100.0
93	788	256.1	372.0	479.0	59.52	76.64	30	-1					-100	-100.0
94	794	258.05	388.0	131.0	62.08	20.96	40	1					{16, 2, 55, 56, 12, 94}	160.0
95	795	258.375	434.0	139.0	69.44	22.240000000000002	40	8					{68, 135, 105, 44, 119, 24, 63, 95}	165.0
96	797	259.02500000000003	115.99999999999999	1.0	18.56	0.16	21	-1					-100	-100.0
97	797	259.02500000000003	433.0	247.00000000000003	69.28	39.52	43	2					{5, 8, 9, 10, 265, 18, 20, 29, 30, 33, 40, 42, 45, 47, 53, 57, 61, 65, 67, 72, 81, 83, 84, 87, 88, 97, 98, 104, 107, 111, 115, 121, 123, 131, 136, 141, 142, 146, 154, 178, 179, 186, 197, 216, 217, 238, 243, 247}	161.0
98	797	259.02500000000003	454.0	221.0	72.64	35.36	43	2					{5, 8, 9, 10, 265, 18, 20, 29, 30, 33, 40, 42, 45, 47, 53, 57, 61, 65, 67, 72, 81, 83, 84, 87, 88, 97, 98, 104, 107, 111, 115, 121, 123, 131, 136, 141, 142, 146, 154, 178, 179, 186, 197, 216, 217, 238, 243, 247}	161.0
99	801	260.325	360.0	304.0	57.6	48.64	38	-1					-100	-100.0
100	802	260.65000000000003	374.0	463.99999999999994	59.84	74.24	30	20					{259, 261, 71, 199, 204, 275, 148, 156, 159, 248, 100, 114, 120, 189, 190}	173.0
101	803	260.975	409.0	483.0	65.44	77.28	30	-1					-100	-100.0
102	807	262.27500000000003	438.0	401.0	70.08	64.16	29	25					-100	-100.0
103	811	263.575	368.0	250.99999999999997	58.88	40.16	42	-1					{103, 31}	167.0
104	814	264.55	447.0	237.0	71.52	37.92	43	2					{5, 8, 9, 10, 265, 18, 20, 29, 30, 33, 40, 42, 45, 47, 53, 57, 61, 65, 67, 72, 81, 83, 84, 87, 88, 97, 98, 104, 107, 111, 115, 121, 123, 131, 136, 141, 142, 146, 154, 178, 179, 186, 197, 216, 217, 238, 243, 247}	161.0
105	818	265.85	430.0	128.0	68.8	20.48	40	8					{68, 135, 105, 44, 119, 24, 63, 95}	165.0
106	824	267.8	33.0	317.0	5.28	50.72	6	19					{193, 231, 106, 268, 174, 144, 176, 60, 221}	172.0
107	826	268.45	451.99999999999994	235.0	72.32	37.6	43	2					{5, 8, 9, 10, 265, 18, 20, 29, 30, 33, 40, 42, 45, 47, 53, 57, 61, 65, 67, 72, 81, 83, 84, 87, 88, 97, 98, 104, 107, 111, 115, 121, 123, 131, 136, 141, 142, 146, 154, 178, 179, 186, 197, 216, 217, 238, 243, 247}	161.0
108	827	268.77500000000003	474.0	176.0	75.84	28.16	28	9					{226, 108, 28, 177, 149, 155, 124, 126}	166.0
109	831	270.075	127.0	311.0	20.32	49.76	8	-1					-100	-100.0
110	832	270.40000000000003	150.0	490.00000000000006	24.0	78.4	0	-1					-100	-100.0
111	834	271.05	437.0	245.00000000000003	69.92	39.2	43	2					{5, 8, 9, 10, 265, 18, 20, 29, 30, 33, 40, 42, 45, 47, 53, 57, 61, 65, 67, 72, 81, 83, 84, 87, 88, 97, 98, 104, 107, 111, 115, 121, 123, 131, 136, 141, 142, 146, 154, 178, 179, 186, 197, 216, 217, 238, 243, 247}	161.0
112	836	271.7	67.0	57.99999999999999	10.72	9.28	19	26					-100	-100.0
113	843	273.975	401.0	269.0	64.16	43.04	38	27					{113, 127}	179.0
114	844	274.3	375.0	467.0	60.0	74.72	30	20					{259, 261, 71, 199, 204, 275, 148, 156, 159, 248, 100, 114, 120, 189, 190}	173.0
115	845	274.625	438.99999999999994	239.0	70.24	38.24	43	2					{5, 8, 9, 10, 265, 18, 20, 29, 30, 33, 40, 42, 45, 47, 53, 57, 61, 65, 67, 72, 81, 83, 84, 87, 88, 97, 98, 104, 107, 111, 115, 121, 123, 131, 136, 141, 142, 146, 154, 178, 179, 186, 197, 216, 217, 238, 243, 247}	161.0
116	853	277.225	488.99999999999994	209.0	78.24	33.44	35	24					{116, 85, 166}	178.0
117	854	277.55	484.0	224.00000000000003	77.44	35.84	35	-1					-100	-100.0
118	856	278.2	370.0	133.0	59.2	21.28	0	1					-100	-100.0
119	858	278.85	436.00000000000006	125.0	69.76	20.0	40	8					{68, 135, 105, 44, 119, 24, 63, 95}	165.0
120	863	280.475	384.0	469.00000000000006	61.44	75.04	30	20					{259, 261, 71, 199, 204, 275, 148, 156, 159, 248, 100, 114, 120, 189, 190}	173.0
121	864	280.8	461.00000000000006	233.0	73.76	37.28	43	2					{5, 8, 9, 10, 265, 18, 20, 29, 30, 33, 40, 42, 45, 47, 53, 57, 61, 65, 67, 72, 81, 83, 84, 87, 88, 97, 98, 104, 107, 111, 115, 121, 123, 131, 136, 141, 142, 146, 154, 178, 179, 186, 197, 216, 217, 238, 243, 247}	161.0
122	872	283.40000000000003	412.0	108.0	65.92	17.28	40	17					{69, 76, 79, 52, 122}	170.0
123	873	283.725	442.0	221.0	70.72	35.36	43	2					{5, 8, 9, 10, 265, 18, 20, 29, 30, 33, 40, 42, 45, 47, 53, 57, 61, 65, 67, 72, 81, 83, 84, 87, 88, 97, 98, 104, 107, 111, 115, 121, 123, 131, 136, 141, 142, 146, 154, 178, 179, 186, 197, 216, 217, 238, 243, 247}	161.0
124	875	284.375	472.0	176.0	75.52	28.16	28	9					{124, 177, 226, 149, 155, 108, 28, 126}	166.0
125	884	287.3	469.00000000000006	149.0	75.04	23.84	35	-1					-100	-100.0
126	884	287.3	476.99999999999994	173.0	76.32	27.68	28	9					{226, 108, 28, 177, 149, 155, 124, 126}	166.0
127	884	287.3	399.0	265.0	63.84	42.4	38	27					{113, 127}	179.0
128	890	289.25	418.0	123.0	66.88	19.68	40	3					{128, 36, 230, 7, 167, 13, 27}	162.0
129	891	289.575	320.0	66.0	51.2	10.56	23	-1					-100	-100.0
130	897	291.52500000000003	504.0	326.0	80.64	52.160000000000004	3	-1					-100	-100.0
131	899	292.175	468.0	237.0	74.88	37.92	43	2					{5, 8, 9, 10, 265, 18, 20, 29, 30, 33, 40, 42, 45, 47, 53, 57, 61, 65, 67, 72, 81, 83, 84, 87, 88, 97, 98, 104, 107, 111, 115, 121, 123, 131, 136, 141, 142, 146, 154, 178, 179, 186, 197, 216, 217, 238, 243, 247}	161.0
132	902	293.15000000000003	127.0	32.0	20.32	5.12	21	-1					-100	-100.0
133	913	296.725	445.0	264.0	71.2	42.24	43	-1					-100	-100.0
134	915	297.375	332.0	386.0	53.120000000000005	61.76	17	-1					-100	-100.0
135	916	297.7	426.99999999999994	126.0	68.32	20.16	40	8					{68, 135, 105, 44, 119, 24, 63, 95}	165.0
136	917	298.02500000000003	434.99999999999994	238.0	69.6	38.08	43	2					{5, 8, 9, 10, 265, 18, 20, 29, 30, 33, 40, 42, 45, 47, 53, 57, 61, 65, 67, 72, 81, 83, 84, 87, 88, 97, 98, 104, 107, 111, 115, 121, 123, 131, 136, 141, 142, 146, 154, 178, 179, 186, 197, 216, 217, 238, 243, 247}	161.0
137	918	298.35	157.0	27.0	25.12	4.32	21	-1					-100	-100.0
138	919	298.675	469.00000000000006	413.99999999999994	75.04	66.24	36	-1					{138, 251}	180.0
139	921	299.325	375.0	424.0	60.0	67.84	0	28					-100	-100.0
140	925	300.625	202.99999999999997	32.0	32.48	5.12	12	-1					-100	-100.0
141	936	304.2	448.00000000000006	239.0	71.68	38.24	43	2					{5, 8, 9, 10, 265, 18, 20, 29, 30, 33, 40, 42, 45, 47, 53, 57, 61, 65, 67, 72, 81, 83, 84, 87, 88, 97, 98, 104, 107, 111, 115, 121, 123, 131, 136, 141, 142, 146, 154, 178, 179, 186, 197, 216, 217, 238, 243, 247}	161.0
142	940	305.5	429.0	249.00000000000003	68.64	39.84	43	2					{5, 8, 9, 10, 265, 18, 20, 29, 30, 33, 40, 42, 45, 47, 53, 57, 61, 65, 67, 72, 81, 83, 84, 87, 88, 97, 98, 104, 107, 111, 115, 121, 123, 131, 136, 141, 142, 146, 154, 178, 179, 186, 197, 216, 217, 238, 243, 247}	161.0
143	941	305.825	385.0	260.0	61.6	41.6	38	-1					-100	-100.0
144	947	307.77500000000003	36.0	316.0	5.76	50.56	6	19					{193, 231, 106, 268, 174, 144, 176, 60, 221}	172.0
145	950	308.75	237.0	95.0	37.92	15.200000000000001	24	-1					-100	-100.0
146	955	310.375	473.00000000000006	242.0	75.68	38.72	43	2					{5, 8, 9, 10, 265, 18, 20, 29, 30, 33, 40, 42, 45, 47, 53, 57, 61, 65, 67, 72, 81, 83, 84, 87, 88, 97, 98, 104, 107, 111, 115, 121, 123, 131, 136, 141, 142, 146, 154, 178, 179, 186, 197, 216, 217, 238, 243, 247}	161.0
147	955	310.375	372.0	415.00000000000006	59.52	66.4	29	28					{198, 263, 269, 274, 147, 212, 224, 240, 185, 187, 252}	181.0
148	956	310.7	378.0	470.0	60.480000000000004	75.2	30	20					{259, 261, 71, 199, 204, 275, 148, 156, 159, 248, 100, 114, 120, 189, 190}	173.0
149	957	311.02500000000003	478.0	180.0	76.48	28.8	28	9					{124, 177, 226, 149, 155, 108, 28, 126}	166.0
150	957	311.02500000000003	409.99999999999994	241.0	65.6	38.56	43	29					{256, 150}	182.0
151	966	313.95	458.0	132.0	73.28	21.12	35	14					-100	-100.0
152	966	313.95	71.0	57.99999999999999	11.36	9.28	20	26					-100	-100.0
153	968	314.6	362.0	396.0	57.92	63.36	0	30					-100	-100.0
154	971	315.575	450.0	240.0	72.0	38.4	43	2					{5, 8, 9, 10, 265, 18, 20, 29, 30, 33, 40, 42, 45, 47, 53, 57, 61, 65, 67, 72, 81, 83, 84, 87, 88, 97, 98, 104, 107, 111, 115, 121, 123, 131, 136, 141, 142, 146, 154, 178, 179, 186, 197, 216, 217, 238, 243, 247}	161.0
155	978	317.85	476.0	178.0	76.16	28.48	28	9					{124, 177, 226, 149, 155, 108, 28, 126}	166.0
156	978	317.85	376.0	465.00000000000006	60.160000000000004	74.4	30	20					{259, 261, 71, 199, 204, 275, 148, 156, 159, 248, 100, 114, 120, 189, 190}	173.0
157	987	320.77500000000003	451.0	135.0	72.16	21.6	0	14					-100	-100.0
158	988	321.1	463.0	250.99999999999997	74.08	40.16	43	-1					-100	-100.0
159	989	321.425	381.0	461.00000000000006	60.96	73.76	30	20					{259, 261, 71, 199, 204, 275, 148, 156, 159, 248, 100, 114, 120, 189, 190}	173.0
160	999	324.675	153.0	206.0	24.48	32.96	4	-1					-100	-100.0
161	1002	325.65000000000003	321.0	367.0	51.36	58.72	17	-1					-100	-100.0
162	1003	325.975	20.0	176.0	3.2	28.16	0	-1					-100	-100.0
163	1008	327.6	448.00000000000006	214.0	71.68	34.24	28	15					{51, 163, 46}	169.0
164	1016	330.2	44.0	326.0	7.04	52.160000000000004	6	-1					-100	-100.0
165	1017	330.52500000000003	473.00000000000006	195.0	75.68	31.2	28	23					{213, 82, 165}	177.0
166	1019	331.175	488.99999999999994	213.0	78.24	34.08	35	24					{116, 85, 166}	178.0
167	1022	332.15000000000003	413.0	136.0	66.08	21.76	40	3					{128, 36, 230, 7, 167, 13, 27}	162.0
168	1032	335.40000000000003	395.0	285.0	63.2	45.6	38	18					{168, 58}	171.0
169	1035	336.375	469.00000000000006	163.0	75.04	26.080000000000002	28	31					{169, 225}	183.0
170	1042	338.65000000000003	424.0	261.0	67.84	41.76	43	11					{32, 170, 50}	168.0
171	1043	338.975	442.0	387.0	70.72	61.92	29	-1					-100	-100.0
172	1043	338.975	369.0	417.0	59.04	66.72	0	28					-100	-100.0
173	1044	339.3	413.99999999999994	281.0	66.24	44.96	2	4					-100	-100.0
174	1044	339.3	33.0	316.0	5.28	50.56	6	19					{193, 231, 106, 268, 174, 144, 176, 60, 221}	172.0
175	1046	339.95	433.0	99.0	69.28	15.84	40	32					{245, 250, 75, 175}	174.0
176	1047	340.27500000000003	20.0	332.0	3.2	53.120000000000005	6	19					{193, 231, 106, 268, 174, 176, 144, 60, 221}	172.0
177	1054	342.55	480.0	179.0	76.8	28.64	28	9					{226, 108, 28, 177, 149, 155, 124, 126}	166.0
178	1063	345.475	430.0	241.0	68.8	38.56	43	2					{5, 8, 9, 10, 265, 18, 20, 29, 30, 33, 40, 42, 45, 47, 53, 57, 61, 65, 67, 72, 81, 83, 84, 87, 88, 97, 98, 104, 107, 111, 115, 121, 123, 131, 136, 141, 142, 146, 154, 178, 179, 186, 197, 216, 217, 238, 243, 247}	161.0
179	1065	346.125	428.0	241.0	68.48	38.56	43	2					{5, 8, 9, 10, 265, 18, 20, 29, 30, 33, 40, 42, 45, 47, 53, 57, 61, 65, 67, 72, 81, 83, 84, 87, 88, 97, 98, 104, 107, 111, 115, 121, 123, 131, 136, 141, 142, 146, 154, 178, 179, 186, 197, 216, 217, 238, 243, 247}	161.0
180	1069	347.425	375.0	424.0	60.0	67.84	0	28					-100	-100.0
181	1081	351.325	305.0	393.0	48.800000000000004	62.88	17	-1					-100	-100.0
182	1083	351.975	395.0	244.0	63.2	39.04	38	-1					-100	-100.0
183	1088	353.6	375.0	425.0	60.0	68.0	0	28					-100	-100.0
184	1092	354.90000000000003	245.00000000000003	400.0	39.2	64.0	0	-1					-100	-100.0
185	1096	356.2	375.0	420.0	60.0	67.2	29	28					{198, 263, 269, 274, 147, 212, 224, 240, 185, 187, 252}	181.0
186	1099	357.175	453.0	231.99999999999997	72.48	37.12	43	2					{5, 8, 9, 10, 265, 18, 20, 29, 30, 33, 40, 42, 45, 47, 53, 57, 61, 65, 67, 72, 81, 83, 84, 87, 88, 97, 98, 104, 107, 111, 115, 121, 123, 131, 136, 141, 142, 146, 154, 178, 179, 186, 197, 216, 217, 238, 243, 247}	161.0
187	1104	358.8	378.0	404.0	60.480000000000004	64.64	29	28					{198, 263, 269, 274, 147, 212, 224, 240, 185, 187, 252}	181.0
188	1110	360.75	511.00000000000006	143.0	81.76	22.88	0	-1					-100	-100.0
189	1112	361.40000000000003	382.0	469.00000000000006	61.120000000000005	75.04	30	20					{259, 261, 71, 199, 204, 275, 148, 156, 159, 248, 100, 114, 120, 189, 190}	173.0
190	1113	361.725	375.0	466.0	60.0	74.56	30	20					{259, 261, 71, 199, 204, 275, 148, 156, 159, 248, 100, 114, 120, 189, 190}	173.0
191	1115	362.375	365.0	397.0	58.4	63.52	29	30					-100	-100.0
192	1124	365.3	484.0	192.0	77.44	30.72	35	-1					-100	-100.0
193	1127	366.27500000000003	26.0	323.0	4.16	51.68	6	19					{193, 231, 106, 268, 174, 176, 144, 60, 221}	172.0
194	1136	369.2	131.0	328.0	20.96	52.480000000000004	10	-1					-100	-100.0
195	1136	369.2	372.0	268.0	59.52	42.88	38	10					-100	-100.0
196	1141	370.825	445.0	107.0	71.2	17.12	40	16					{196, 220, 77}	175.0
197	1145	372.125	449.0	236.0	71.84	37.76	43	2					{5, 8, 9, 10, 265, 18, 20, 29, 30, 33, 40, 42, 45, 47, 53, 57, 61, 65, 67, 72, 81, 83, 84, 87, 88, 97, 98, 104, 107, 111, 115, 121, 123, 131, 136, 141, 142, 146, 154, 178, 179, 186, 197, 216, 217, 238, 243, 247}	161.0
198	1147	372.77500000000003	379.0	405.0	60.64	64.8	29	28					{198, 263, 269, 274, 147, 212, 224, 240, 185, 187, 252}	181.0
199	1149	373.425	381.0	469.00000000000006	60.96	75.04	30	6					{248, 259, 100, 261, 71, 199, 204, 114, 275, 148, 120, 156, 189, 190, 159}	173.0
200	1149	373.425	421.0	426.99999999999994	67.36	68.32	29	20					{90, 200, 232, 208, 210, 211, 21, 22, 218}	164.0
201	1153	374.725	455.0	132.0	72.8	21.12	0	14					-100	-100.0
202	1162	377.65000000000003	76.0	265.0	12.16	42.4	6	-1					-100	-100.0
203	1163	377.975	306.0	405.99999999999994	48.96	64.96	18	22					{80, 203}	176.0
204	1173	381.225	376.0	465.00000000000006	60.160000000000004	74.4	30	20					{248, 259, 100, 261, 71, 199, 204, 114, 275, 148, 120, 156, 189, 190, 159}	173.0
205	1175	381.875	455.99999999999994	146.0	72.96	23.36	28	14					-100	-100.0
206	1181	383.825	364.0	401.99999999999994	58.24	64.32	0	30					-100	-100.0
207	1190	386.75	376.0	423.00000000000006	60.160000000000004	67.68	0	28					-100	-100.0
208	1204	391.3	411.00000000000006	426.99999999999994	65.76	68.32	29	6					{90, 200, 232, 208, 210, 211, 21, 22, 218}	164.0
209	1204	391.3	6.0	324.0	0.96	51.84	33	33					{209, 234}	184.0
210	1211	393.575	417.0	429.0	66.72	68.64	29	6					{232, 218, 200, 208, 210, 211, 21, 22, 90}	164.0
211	1218	395.85	405.0	428.0	64.8	68.48	29	6					{232, 218, 200, 208, 210, 211, 21, 22, 90}	164.0
212	1219	396.175	377.0	405.99999999999994	60.32	64.96	29	28					{224, 198, 263, 269, 240, 274, 147, 212, 185, 187, 252}	181.0
213	1234	401.05	476.0	200.99999999999997	76.16	32.16	28	23					{213, 82, 165}	177.0
214	1236	401.7	53.0	319.0	8.48	51.04	6	-1					-100	-100.0
215	1236	401.7	379.0	433.0	60.64	69.28	30	28					{266, 215}	185.0
216	1237	402.02500000000003	440.00000000000006	237.0	70.4	37.92	43	2					{5, 8, 9, 10, 265, 18, 20, 29, 30, 33, 40, 42, 45, 47, 53, 57, 61, 65, 67, 72, 81, 83, 84, 87, 88, 97, 98, 104, 107, 111, 115, 121, 123, 131, 136, 141, 142, 146, 154, 178, 179, 186, 197, 216, 217, 238, 243, 247}	161.0
217	1247	405.27500000000003	466.0	231.99999999999997	74.56	37.12	43	2					{5, 8, 9, 10, 265, 18, 20, 29, 30, 33, 40, 42, 45, 47, 53, 57, 61, 65, 67, 72, 81, 83, 84, 87, 88, 97, 98, 104, 107, 111, 115, 121, 123, 131, 136, 141, 142, 146, 154, 178, 179, 186, 197, 216, 217, 238, 243, 247}	161.0
218	1252	406.90000000000003	405.99999999999994	428.0	64.96	68.48	29	6					{232, 218, 200, 208, 210, 211, 21, 22, 90}	164.0
219	1256	408.2	376.0	425.0	60.160000000000004	68.0	0	28					-100	-100.0
220	1260	409.5	445.0	120.0	71.2	19.2	40	16					{196, 220, 77}	175.0
221	1260	409.5	30.0	319.0	4.8	51.04	6	19					{193, 231, 106, 268, 174, 176, 144, 60, 221}	172.0
222	1266	411.45	175.0	401.99999999999994	28.0	64.32	37	-1					-100	-100.0
223	1275	414.375	408.0	210.0	65.28	33.6	41	-1					-100	-100.0
224	1275	414.375	372.0	416.0	59.52	66.56	29	28					{224, 198, 263, 269, 240, 274, 147, 212, 185, 187, 252}	181.0
225	1276	414.7	463.99999999999994	166.0	74.24	26.560000000000002	28	31					{169, 225}	183.0
226	1279	415.675	470.0	182.0	75.2	29.12	28	9					{226, 108, 28, 177, 149, 155, 124, 126}	166.0
227	1279	415.675	25.0	344.0	4.0	55.04	33	34					{241, 227, 257, 271}	186.0
228	1292	419.90000000000003	377.0	426.99999999999994	60.32	68.32	0	28					-100	-100.0
229	1301	422.825	168.0	478.0	26.88	76.48	14	-1					-100	-100.0
230	1301	422.825	417.0	132.0	66.72	21.12	40	3					{128, 36, 230, 7, 167, 13, 27}	162.0
231	1317	428.02500000000003	20.0	329.0	3.2	52.64	6	19					{193, 231, 106, 268, 174, 144, 176, 60, 221}	172.0
232	1319	428.675	411.00000000000006	430.99999999999994	65.76	68.96	29	6					{232, 218, 200, 208, 210, 211, 21, 22, 90}	164.0
233	1336	434.2	168.0	293.0	26.88	46.88	10	-1					-100	-100.0
234	1336	434.2	9.0	321.0	1.44	51.36	33	12					{209, 234}	184.0
235	1336	434.2	259.0	216.0	41.44	34.56	11	33					{258, 246, 235, 253}	187.0
236	1354	440.05	362.0	397.0	57.92	63.52	0	30					-100	-100.0
237	1362	442.65000000000003	172.0	436.00000000000006	27.52	69.76	37	-1					-100	-100.0
238	1362	442.65000000000003	430.99999999999994	244.0	68.96	39.04	43	2					{5, 8, 9, 10, 265, 18, 20, 29, 30, 33, 40, 42, 45, 47, 53, 57, 61, 65, 67, 72, 81, 83, 84, 87, 88, 97, 98, 104, 107, 111, 115, 121, 123, 131, 136, 141, 142, 146, 154, 178, 179, 186, 197, 216, 217, 238, 243, 247}	161.0
239	1364	443.3	388.0	237.0	62.08	37.92	38	7					-100	-100.0
240	1375	446.875	376.0	405.99999999999994	60.160000000000004	64.96	29	28					{224, 198, 263, 269, 240, 274, 147, 212, 185, 187, 252}	181.0
241	1375	446.875	24.0	350.0	3.84	56.0	33	34					{241, 227, 257, 271}	186.0
242	1380	448.5	18.0	334.0	2.88	53.44	0	19					-100	-100.0
243	1406	456.95	443.0	237.0	70.88	37.92	43	2					{5, 8, 9, 10, 265, 18, 20, 29, 30, 33, 40, 42, 45, 47, 53, 57, 61, 65, 67, 72, 81, 83, 84, 87, 88, 97, 98, 104, 107, 111, 115, 121, 123, 131, 136, 141, 142, 146, 154, 178, 179, 186, 197, 216, 217, 238, 243, 247}	161.0
244	1415	459.875	200.0	197.0	32.0	31.52	4	-1					-100	-100.0
245	1416	460.2	424.0	100.0	67.84	16.0	40	21					{245, 250, 75, 175}	174.0
246	1417	460.52500000000003	257.0	220.00000000000003	41.12	35.2	11	12					{258, 246, 235, 253}	187.0
247	1420	461.5	451.99999999999994	244.0	72.32	39.04	43	2					{5, 8, 9, 10, 265, 18, 20, 29, 30, 33, 40, 42, 45, 47, 53, 57, 61, 65, 67, 72, 81, 83, 84, 87, 88, 97, 98, 104, 107, 111, 115, 121, 123, 131, 136, 141, 142, 146, 154, 178, 179, 186, 197, 216, 217, 238, 243, 247}	161.0
248	1426	463.45	379.0	468.0	60.64	74.88	30	20					{259, 261, 71, 199, 204, 275, 148, 156, 159, 248, 100, 114, 120, 189, 190}	173.0
249	1431	465.075	430.0	401.99999999999994	68.8	64.32	29	25					-100	-100.0
250	1434	466.05	432.0	95.0	69.12	15.200000000000001	40	32					{245, 250, 75, 175}	174.0
251	1435	466.375	471.0	423.00000000000006	75.36	67.68	36	-1					{138, 251}	180.0
252	1435	466.375	381.0	413.0	60.96	66.08	29	28					{198, 263, 269, 274, 147, 212, 224, 240, 185, 187, 252}	181.0
253	1443	468.975	254.99999999999997	227.99999999999997	40.8	36.48	11	12					{258, 246, 235, 253}	187.0
254	1452	471.90000000000003	396.0	229.99999999999997	63.36	36.8	41	-1					-100	-100.0
255	1458	473.85	222.00000000000003	176.0	35.52	28.16	26	-1					-100	-100.0
256	1464	475.8	405.99999999999994	245.00000000000003	64.96	39.2	43	29					{256, 150}	182.0
257	1479	480.675	21.0	350.0	3.36	56.0	33	34					{241, 227, 257, 271}	186.0
258	1483	481.975	257.0	227.0	41.12	36.32	11	12					{258, 246, 235, 253}	187.0
259	1490	484.25	379.0	467.0	60.64	74.72	30	20					{259, 261, 71, 199, 204, 275, 148, 156, 159, 248, 100, 114, 120, 189, 190}	173.0
260	1511	491.075	391.0	447.0	62.56	71.52	30	13					-100	-100.0
261	1512	491.40000000000003	377.0	471.0	60.32	75.36	30	20					{259, 261, 71, 199, 204, 275, 148, 156, 159, 248, 100, 114, 120, 189, 190}	173.0
262	1514	492.05	256.0	497.0	40.96	79.52	0	-1					-100	-100.0
263	1514	492.05	378.0	405.0	60.480000000000004	64.8	29	28					{224, 198, 263, 269, 240, 274, 147, 212, 185, 187, 252}	181.0
264	1525	495.625	351.0	257.0	56.160000000000004	41.12	42	-1					-100	-100.0
265	1526	495.95	444.00000000000006	238.0	71.04	38.08	43	2					{5, 8, 9, 10, 265, 18, 20, 29, 30, 33, 40, 42, 45, 47, 53, 57, 61, 65, 67, 72, 81, 83, 84, 87, 88, 97, 98, 104, 107, 111, 115, 121, 123, 131, 136, 141, 142, 146, 154, 178, 179, 186, 197, 216, 217, 238, 243, 247}	161.0
266	1527	496.27500000000003	378.0	433.0	60.480000000000004	69.28	30	28					{266, 215}	185.0
267	1541	500.82500000000005	377.0	328.0	60.32	52.480000000000004	38	-1					-100	-100.0
268	1541	500.82500000000005	22.0	324.0	3.52	51.84	6	19					{193, 231, 106, 268, 174, 144, 176, 60, 221}	172.0
269	1541	500.82500000000005	378.0	419.00000000000006	60.480000000000004	67.04	29	28					{224, 198, 263, 269, 240, 274, 147, 212, 185, 187, 252}	181.0
270	1541	500.82500000000005	28.000000000000004	340.0	4.48	54.4	6	34					-100	-100.0
271	1543	501.475	23.0	346.0	3.68	55.36	33	34					{241, 227, 257, 271}	186.0
272	1558	506.35	197.0	308.0	31.52	49.28	10	35					{272, 273}	188.0
273	1558	506.35	200.0	309.0	32.0	49.44	10	35					{272, 273}	188.0
274	1575	511.875	380.0	411.00000000000006	60.800000000000004	65.76	29	28					{198, 263, 269, 274, 147, 212, 224, 240, 185, 187, 252}	181.0
275	1596	518.7	378.0	468.0	60.480000000000004	74.88	30	20					{259, 261, 71, 199, 204, 275, 148, 156, 159, 248, 100, 114, 120, 189, 190}	173.0
