# Supplementary material for: Microtubules regulate pancreatic β-cell heterogeneity via spatiotemporal control of insulin secretion hot spots
Source: eLife. 2021 Nov 16;10:e59912. doi: 10.7554/eLife.59912 (PMC8635970; doi:10.7554/eLife.59912)
Supplement: Figure 5—source data 2. [file elife-59912-fig5-data2.zip › Figure 5-source data 1-Python scripts that produce statistical analysis and plots for Figure 5B-F/NOCHigh2/Nocodazole High Islet 6.csv]

	Time (frame)	Time (s)	x (px)	y (px)	x (um)	y (um)	Cell #	Cluster #	Unnamed: 8	Unnamed: 9	File Folder	Noc High 11-6 Plate 3	PairClusterSets	ClusterNum_wrh
0	77	25.025000000000002	419.00000000000006	213.0	67.04	34.08	34	1					{0, 263, 10, 268, 23, 24, 27, 41, 42, 298, 303, 47, 51, 52, 53, 54, 317, 74, 345, 354, 371, 115, 126, 129, 130, 137, 142, 152, 155, 160, 417, 162, 172, 177, 180, 181, 185, 193, 194, 197, 209, 210, 471, 216, 229, 248, 249}	376.0
1	116	37.7	340.0	214.0	54.4	34.24	33	2					{1, 4, 22}	377.0
2	133	43.225	359.0	173.0	57.44	27.68	33	3					{178, 19, 2}	378.0
3	142	46.15	365.0	282.0	58.4	45.12	35	4					{3, 205, 18, 404, 212, 121, 477}	379.0
4	150	48.75	348.0	217.0	55.68	34.72	33	2					{1, 4, 22}	377.0
5	162	52.65	440.00000000000006	294.0	70.4	47.04	16	5					{5, 134, 262, 78, 465, 149, 86, 87, 153, 283, 38, 302, 242, 436, 117, 564, 189}	380.0
6	165	53.625	244.0	136.0	39.04	21.76	15	-1					-100	-100.0
7	169	54.925000000000004	284.0	197.0	45.44	31.52	23	6					{35, 7, 104}	381.0
8	169	54.925000000000004	280.0	186.0	44.800000000000004	29.76	0	6					-100	-100.0
9	171	55.575	182.0	70.0	29.12	11.200000000000001	12	7					{416, 593, 146, 326, 9}	382.0
10	187	60.775	430.0	242.0	68.8	38.72	34	8					{0, 263, 10, 268, 23, 24, 27, 41, 42, 298, 303, 47, 51, 52, 53, 54, 317, 74, 345, 354, 371, 115, 126, 129, 130, 137, 142, 152, 155, 160, 417, 162, 172, 177, 180, 181, 185, 193, 194, 197, 209, 210, 471, 216, 229, 248, 249}	376.0
11	188	61.1	337.0	140.0	53.92	22.400000000000002	15	9					-100	-100.0
12	191	62.075	338.0	146.0	54.08	23.36	33	9					{96, 123, 12, 63}	383.0
13	192	62.400000000000006	339.0	225.0	54.24	36.0	32	10					{29, 13}	384.0
14	194	63.050000000000004	366.0	347.0	58.56	55.52	36	11					{366, 199, 110, 14, 207}	385.0
15	197	64.025	227.0	258.0	36.32	41.28	20	12					{213, 15}	386.0
16	201	65.325	275.0	166.0	44.0	26.560000000000002	15	6					{128, 16, 484, 277, 431}	387.0
17	201	65.325	289.0	174.0	46.24	27.84	15	13					{17, 106, 122, 204}	388.0
18	202	65.65	369.0	285.0	59.04	45.6	35	4					{3, 205, 18, 404, 212, 121, 477}	379.0
19	209	67.925	354.0	168.0	56.64	26.88	33	3					{178, 2, 19}	378.0
20	213	69.22500000000001	366.0	147.0	58.56	23.52	33	14					-100	-100.0
21	217	70.525	316.0	156.0	50.56	24.96	15	15					-100	-100.0
22	218	70.85000000000001	348.0	222.00000000000003	55.68	35.52	33	2					{1, 4, 22}	377.0
23	220	71.5	437.0	238.0	69.92	38.08	34	8					{0, 263, 10, 268, 23, 24, 27, 41, 298, 42, 47, 303, 51, 52, 53, 54, 317, 74, 345, 354, 371, 115, 126, 129, 130, 137, 142, 152, 155, 160, 417, 162, 172, 177, 180, 181, 185, 193, 194, 197, 209, 210, 471, 216, 229, 248, 249}	376.0
24	223	72.47500000000001	430.0	242.0	68.8	38.72	34	8					{0, 263, 10, 268, 23, 24, 27, 41, 298, 42, 47, 303, 51, 52, 53, 54, 317, 74, 345, 354, 371, 115, 126, 129, 130, 137, 142, 152, 155, 160, 417, 162, 172, 177, 180, 181, 185, 193, 194, 197, 209, 210, 471, 216, 229, 248, 249}	376.0
25	225	73.125	376.0	202.0	60.160000000000004	32.32	0	-1					-100	-100.0
26	227	73.775	299.0	238.0	47.84	38.08	23	-1					-100	-100.0
27	228	74.10000000000001	399.0	206.99999999999997	63.84	33.12	34	16					{0, 263, 10, 268, 23, 24, 27, 41, 42, 298, 303, 47, 51, 52, 53, 54, 317, 74, 345, 354, 115, 371, 126, 129, 130, 137, 142, 152, 155, 160, 417, 162, 172, 177, 180, 181, 185, 193, 194, 197, 209, 210, 471, 216, 229, 248, 249}	376.0
28	228	74.10000000000001	361.0	444.00000000000006	57.76	71.04	27	17					{344, 28}	389.0
29	230	74.75	341.0	227.99999999999997	54.56	36.48	32	10					{29, 13}	384.0
30	239	77.675	325.0	152.0	52.0	24.32	15	15					-100	-100.0
31	246	79.95	135.0	149.0	21.6	23.84	14	18					{361, 31}	390.0
32	249	80.925	296.0	213.0	47.36	34.08	23	-1					-100	-100.0
33	249	80.925	455.99999999999994	484.99999999999994	72.96	77.6	30	-1					-100	-100.0
34	249	80.925	434.99999999999994	459.99999999999994	69.6	73.6	0	19					-100	-100.0
35	252	81.9	278.0	193.0	44.480000000000004	30.88	23	6					{35, 7, 104}	381.0
36	263	85.47500000000001	378.0	170.0	60.480000000000004	27.2	33	-1					-100	-100.0
37	264	85.8	213.0	101.0	34.08	16.16	14	-1					-100	-100.0
38	264	85.8	437.0	291.0	69.92	46.56	16	5					{5, 134, 262, 149, 153, 283, 38, 302, 436, 564, 189, 78, 465, 86, 87, 242, 117}	380.0
39	264	85.8	215.0	113.99999999999999	34.4	18.24	14	20					-100	-100.0
40	267	86.775	447.0	480.0	71.52	76.8	0	-1					-100	-100.0
41	267	86.775	421.0	229.99999999999997	67.36	36.8	34	1					{0, 263, 10, 268, 23, 24, 27, 41, 42, 298, 303, 47, 51, 52, 53, 54, 317, 74, 345, 354, 115, 371, 126, 129, 130, 137, 142, 152, 155, 160, 417, 162, 172, 177, 180, 181, 185, 193, 194, 197, 209, 210, 471, 216, 229, 248, 249}	376.0
42	267	86.775	421.0	225.99999999999997	67.36	36.16	34	1					{0, 263, 10, 268, 23, 24, 27, 41, 42, 298, 303, 47, 51, 52, 53, 54, 317, 74, 345, 354, 115, 371, 126, 129, 130, 137, 142, 152, 155, 160, 417, 162, 172, 177, 180, 181, 185, 193, 194, 197, 209, 210, 471, 216, 229, 248, 249}	376.0
43	268	87.10000000000001	370.0	193.0	59.2	30.88	33	-1					{49, 43}	391.0
44	268	87.10000000000001	384.0	206.99999999999997	61.44	33.12	34	-1					-100	-100.0
45	268	87.10000000000001	467.0	491.0	74.72	78.56	30	21					-100	-100.0
46	270	87.75	383.0	234.0	61.28	37.44	34	22					{81, 46}	392.0
47	274	89.05	436.00000000000006	249.00000000000003	69.76	39.84	34	23					{0, 263, 10, 268, 23, 24, 27, 41, 298, 42, 47, 303, 51, 52, 53, 54, 317, 74, 345, 354, 115, 371, 126, 129, 130, 137, 142, 152, 155, 160, 417, 162, 172, 177, 180, 181, 185, 193, 194, 197, 209, 210, 471, 216, 229, 248, 249}	376.0
48	277	90.025	292.0	225.99999999999997	46.72	36.16	23	-1					-100	-100.0
49	282	91.65	364.0	197.0	58.24	31.52	33	21					{49, 43}	391.0
50	285	92.625	301.0	424.0	48.160000000000004	67.84	27	-1					-100	-100.0
51	285	92.625	394.0	204.0	63.04	32.64	34	16					{0, 263, 10, 268, 23, 24, 27, 41, 42, 298, 303, 47, 51, 52, 53, 54, 317, 74, 345, 354, 115, 371, 126, 129, 130, 137, 142, 152, 155, 160, 417, 162, 172, 177, 180, 181, 185, 193, 194, 197, 209, 210, 471, 216, 229, 248, 249}	376.0
52	289	93.925	421.0	229.99999999999997	67.36	36.8	34	1					{0, 263, 10, 268, 23, 24, 27, 41, 42, 298, 303, 47, 51, 52, 53, 54, 317, 74, 345, 354, 115, 371, 126, 129, 130, 137, 142, 152, 155, 160, 417, 162, 172, 177, 180, 181, 185, 193, 194, 197, 209, 210, 471, 216, 229, 248, 249}	376.0
53	290	94.25	420.0	229.99999999999997	67.2	36.8	34	1					{0, 263, 10, 268, 23, 24, 27, 41, 42, 298, 303, 47, 51, 52, 53, 54, 317, 74, 345, 354, 115, 371, 126, 129, 130, 137, 142, 152, 155, 160, 417, 162, 172, 177, 180, 181, 185, 193, 194, 197, 209, 210, 471, 216, 229, 248, 249}	376.0
54	292	94.9	405.0	238.0	64.8	38.08	34	1					{0, 263, 10, 268, 23, 24, 27, 41, 42, 298, 303, 47, 51, 52, 53, 54, 317, 74, 345, 354, 115, 371, 126, 129, 130, 137, 142, 152, 155, 160, 417, 162, 172, 177, 180, 181, 185, 193, 194, 197, 209, 210, 471, 216, 229, 248, 249}	376.0
55	298	96.85000000000001	263.0	271.0	42.08	43.36	23	24					{352, 100, 392, 168, 269, 175, 55, 191}	393.0
56	300	97.5	312.0	247.00000000000003	49.92	39.52	23	-1					-100	-100.0
57	301	97.825	375.0	242.0	60.0	38.72	34	25					{66, 57, 58, 92}	394.0
58	305	99.125	369.0	245.00000000000003	59.04	39.2	34	25					{66, 57, 58, 92}	394.0
59	307	99.775	252.0	421.0	40.32	67.36	26	-1					-100	-100.0
60	307	99.775	278.0	283.0	44.480000000000004	45.28	37	24					{328, 233, 237, 176, 182, 60, 190}	395.0
61	309	100.425	355.0	182.0	56.800000000000004	29.12	33	9					{61, 62}	396.0
62	309	100.425	363.0	183.0	58.08	29.28	33	23					{61, 62}	396.0
63	309	100.425	343.0	144.0	54.88	23.04	33	26					{96, 123, 12, 63}	383.0
64	309	100.425	443.0	254.0	70.88	40.64	16	26					{64, 443, 331, 109}	397.0
65	310	100.75	413.0	186.0	66.08	29.76	34	27					{65, 97, 167, 348}	398.0
66	312	101.4	374.0	258.0	59.84	41.28	34	25					{66, 57, 58, 92}	394.0
67	313	101.72500000000001	370.0	343.0	59.2	54.88	0	11					-100	-100.0
68	314	102.05	369.0	339.0	59.04	54.24	0	11					-100	-100.0
69	323	104.97500000000001	381.0	266.0	60.96	42.56	34	25					{114, 69}	399.0
70	324	105.3	191.0	109.00000000000001	30.560000000000002	17.44	0	-1					-100	-100.0
71	324	105.3	371.0	343.0	59.36	54.88	0	11					-100	-100.0
72	324	105.3	284.0	267.0	45.44	42.72	23	28					{72, 101, 119}	400.0
73	325	105.625	247.00000000000003	209.0	39.52	33.44	23	-1					{224, 231, 73, 173, 462, 143, 367, 558, 341}	401.0
74	326	105.95	413.99999999999994	218.00000000000003	66.24	34.88	34	1					{0, 263, 10, 268, 23, 24, 27, 41, 42, 298, 303, 47, 51, 52, 53, 54, 317, 74, 345, 354, 115, 371, 126, 129, 130, 137, 142, 152, 155, 160, 417, 162, 172, 177, 180, 181, 185, 193, 194, 197, 209, 210, 471, 216, 229, 248, 249}	376.0
75	330	107.25	277.0	293.0	44.32	46.88	37	-1					-100	-100.0
76	331	107.575	298.0	260.0	47.68	41.6	23	-1					-100	-100.0
77	332	107.9	283.0	245.00000000000003	45.28	39.2	23	29					{116, 132, 77, 79}	402.0
78	334	108.55	437.0	307.0	69.92	49.120000000000005	16	5					{5, 134, 262, 149, 153, 283, 38, 302, 436, 564, 189, 78, 465, 86, 87, 242, 117}	380.0
79	337	109.525	285.0	241.0	45.6	38.56	23	29					{132, 116, 77, 79}	402.0
80	338	109.85000000000001	155.0	386.0	24.8	61.76	2	30					-100	-100.0
81	341	110.825	385.0	225.99999999999997	61.6	36.16	34	-1					{81, 46}	392.0
82	341	110.825	394.0	305.0	63.04	48.800000000000004	35	22					-100	-100.0
83	341	110.825	397.0	290.0	63.52	46.4	35	31					{148, 186, 83, 84}	403.0
84	344	111.8	390.0	286.0	62.4	45.76	35	-1					{148, 186, 83, 84}	403.0
85	344	111.8	296.0	291.0	47.36	46.56	37	31					-100	-100.0
86	346	112.45	448.00000000000006	294.0	71.68	47.04	16	5					{5, 134, 262, 149, 153, 283, 38, 302, 436, 564, 189, 78, 465, 86, 87, 242, 117}	380.0
87	347	112.775	449.0	292.0	71.84	46.72	16	5					{5, 134, 262, 149, 153, 283, 38, 302, 436, 564, 189, 78, 465, 86, 87, 242, 117}	380.0
88	349	113.425	335.0	144.0	53.6	23.04	0	9					-100	-100.0
89	354	115.05	413.99999999999994	318.0	66.24	50.88	16	-1					{192, 89}	404.0
90	354	115.05	457.0	227.99999999999997	73.12	36.48	0	-1					-100	-100.0
91	358	116.35000000000001	263.0	214.0	42.08	34.24	23	32					{141, 91, 187}	405.0
92	361	117.325	369.0	252.0	59.04	40.32	34	-1					{66, 57, 58, 92}	394.0
93	361	117.325	396.0	381.0	63.36	60.96	28	25					-100	-100.0
94	366	118.95	305.0	175.0	48.800000000000004	28.0	15	33					{108, 94}	406.0
95	371	120.575	272.0	172.0	43.52	27.52	0	13					-100	-100.0
96	371	120.575	349.0	136.0	55.84	21.76	33	34					{96, 123, 12, 63}	383.0
97	373	121.22500000000001	409.99999999999994	190.0	65.6	30.400000000000002	34	27					{65, 97, 167, 348}	398.0
98	374	121.55	328.0	162.0	52.480000000000004	25.92	0	15					-100	-100.0
99	375	121.875	389.0	316.0	62.24	50.56	35	-1					-100	-100.0
100	375	121.875	263.0	275.0	42.08	44.0	23	24					{352, 100, 392, 168, 269, 175, 55, 191}	393.0
101	375	121.875	282.0	268.0	45.12	42.88	23	28					{72, 101, 119}	400.0
102	380	123.5	438.99999999999994	224.00000000000003	70.24	35.84	34	-1					-100	-100.0
103	385	125.125	187.0	215.0	29.92	34.4	13	-1					-100	-100.0
104	388	126.10000000000001	280.0	204.99999999999997	44.800000000000004	32.8	23	-1					{35, 7, 104}	381.0
105	388	126.10000000000001	364.0	403.0	58.24	64.48	36	-1					-100	-100.0
106	388	126.10000000000001	292.0	182.0	46.72	29.12	15	6					{17, 122, 106, 204}	388.0
107	388	126.10000000000001	474.0	483.0	75.84	77.28	30	6					-100	-100.0
108	389	126.42500000000001	298.0	170.0	47.68	27.2	15	33					{108, 94}	406.0
109	390	126.75	444.00000000000006	258.0	71.04	41.28	16	23					{64, 443, 331, 109}	397.0
110	396	128.70000000000002	366.0	362.0	58.56	57.92	36	11					{199, 14, 110, 366, 207}	385.0
111	397	129.025	284.0	218.00000000000003	45.44	34.88	23	-1					-100	-100.0
112	397	129.025	356.0	277.0	56.96	44.32	35	-1					-100	-100.0
113	397	129.025	360.0	418.0	57.6	66.88	36	35					{320, 113, 135, 200, 346}	407.0
114	398	129.35	387.0	261.0	61.92	41.76	34	16					{114, 69}	399.0
115	398	129.35	398.0	206.99999999999997	63.68	33.12	34	25					{0, 263, 10, 268, 23, 24, 27, 41, 42, 298, 303, 47, 51, 52, 53, 54, 317, 74, 345, 354, 115, 371, 126, 129, 130, 137, 142, 152, 155, 160, 417, 162, 172, 177, 180, 181, 185, 193, 194, 197, 209, 210, 471, 216, 229, 248, 249}	376.0
116	399	129.675	278.0	239.0	44.480000000000004	38.24	23	29					{132, 116, 77, 79}	402.0
117	401	130.32500000000002	451.99999999999994	282.0	72.32	45.12	16	-1					{5, 134, 262, 149, 153, 283, 38, 302, 436, 564, 189, 78, 465, 86, 87, 242, 117}	380.0
118	401	130.32500000000002	463.99999999999994	398.0	74.24	63.68	28	5					-100	-100.0
119	401	130.32500000000002	284.0	268.0	45.44	42.88	23	28					{72, 101, 119}	400.0
120	402	130.65	458.0	186.0	73.28	29.76	17	-1					-100	-100.0
121	403	130.975	361.0	285.0	57.76	45.6	35	4					{3, 205, 18, 404, 212, 121, 477}	379.0
122	403	130.975	289.0	173.0	46.24	27.68	15	6					{17, 106, 122, 204}	388.0
123	404	131.3	349.0	137.0	55.84	21.92	33	34					{96, 123, 12, 63}	383.0
124	406	131.95000000000002	177.0	298.0	28.32	47.68	21	-1					-100	-100.0
125	410	133.25	330.0	389.0	52.800000000000004	62.24	36	36					{336, 164, 150, 151, 250, 266, 125}	408.0
126	421	136.82500000000002	396.0	265.0	63.36	42.4	34	1					{0, 263, 10, 268, 23, 24, 27, 41, 42, 298, 303, 47, 51, 52, 53, 54, 317, 74, 345, 354, 115, 371, 126, 129, 130, 137, 142, 152, 155, 160, 417, 162, 172, 177, 180, 181, 185, 193, 194, 197, 209, 210, 471, 216, 229, 248, 249}	376.0
127	421	136.82500000000002	372.0	268.0	59.52	42.88	35	25					{184, 127}	409.0
128	425	138.125	280.0	164.0	44.800000000000004	26.240000000000002	15	1					{128, 484, 431, 16, 277}	387.0
129	425	138.125	401.99999999999994	219.0	64.32	35.04	34	13					{0, 263, 10, 268, 23, 24, 27, 41, 42, 298, 303, 47, 51, 52, 53, 54, 317, 74, 345, 354, 115, 371, 126, 129, 130, 137, 142, 152, 155, 160, 417, 162, 172, 177, 180, 181, 185, 193, 194, 197, 209, 210, 471, 216, 229, 248, 249}	376.0
130	429	139.425	405.0	247.00000000000003	64.8	39.52	34	-1					{0, 263, 10, 268, 23, 24, 27, 41, 42, 298, 303, 47, 51, 52, 53, 54, 317, 74, 345, 354, 115, 371, 126, 129, 130, 137, 142, 152, 155, 160, 417, 162, 172, 177, 180, 181, 185, 193, 194, 197, 209, 210, 471, 216, 229, 248, 249}	376.0
131	431	140.07500000000002	474.0	338.0	75.84	54.08	16	37					{131, 325}	410.0
132	433	140.725	288.0	248.0	46.08	39.68	23	29					{116, 132, 77, 79}	402.0
133	433	140.725	268.0	137.0	42.88	21.92	15	38					{291, 133, 438, 310, 159}	411.0
134	435	141.375	442.0	300.0	70.72	48.0	16	5					{5, 134, 262, 149, 153, 283, 38, 302, 436, 564, 189, 78, 465, 86, 87, 242, 117}	380.0
135	436	141.70000000000002	363.0	426.0	58.08	68.16	36	35					{320, 135, 200, 113, 346}	407.0
136	437	142.025	394.0	250.0	63.04	40.0	34	-1					-100	-100.0
137	437	142.025	413.99999999999994	231.99999999999997	66.24	37.12	34	1					{0, 263, 10, 268, 23, 24, 27, 41, 42, 298, 303, 47, 51, 52, 53, 54, 317, 74, 345, 354, 115, 371, 126, 129, 130, 137, 142, 152, 155, 160, 417, 162, 172, 177, 180, 181, 185, 193, 194, 197, 209, 210, 471, 216, 229, 248, 249}	376.0
138	438	142.35	271.0	247.00000000000003	43.36	39.52	23	-1					-100	-100.0
139	440	143.0	505.99999999999994	289.0	80.96	46.24	29	39					{139, 140}	412.0
140	440	143.0	505.99999999999994	289.0	80.96	46.24	29	39					{139, 140}	412.0
141	445	144.625	264.0	218.00000000000003	42.24	34.88	23	1					{91, 187, 141}	405.0
142	445	144.625	401.99999999999994	267.0	64.32	42.72	34	32					{0, 263, 10, 268, 23, 24, 27, 41, 42, 298, 303, 47, 51, 52, 53, 54, 317, 74, 345, 354, 115, 371, 126, 129, 130, 137, 142, 152, 155, 160, 417, 162, 172, 177, 180, 181, 185, 193, 194, 197, 209, 210, 471, 216, 229, 248, 249}	376.0
143	448	145.6	238.0	210.0	38.08	33.6	23	-1					{224, 231, 73, 173, 462, 143, 367, 558, 341}	401.0
144	450	146.25	169.0	332.0	27.04	53.120000000000005	19	-1					-100	-100.0
145	451	146.57500000000002	265.0	341.0	42.4	54.56	22	-1					-100	-100.0
146	451	146.57500000000002	181.0	72.0	28.96	11.52	12	7					{416, 326, 9, 593, 146}	382.0
147	452	146.9	336.0	264.0	53.76	42.24	32	-1					-100	-100.0
148	452	146.9	394.0	293.0	63.04	46.88	35	31					{148, 186, 83, 84}	403.0
149	453	147.225	438.99999999999994	301.0	70.24	48.160000000000004	16	5					{5, 134, 262, 149, 153, 283, 38, 302, 436, 564, 189, 78, 465, 86, 87, 242, 117}	380.0
150	455	147.875	329.0	393.0	52.64	62.88	36	36					{336, 164, 150, 151, 250, 266, 125}	408.0
151	456	148.20000000000002	328.0	387.0	52.480000000000004	61.92	36	36					{336, 164, 150, 151, 250, 266, 125}	408.0
152	459	149.175	404.0	262.0	64.64	41.92	34	1					{0, 263, 10, 268, 23, 24, 27, 41, 42, 298, 303, 47, 51, 52, 53, 54, 317, 74, 345, 354, 115, 371, 126, 129, 130, 137, 142, 152, 155, 160, 417, 162, 172, 177, 180, 181, 185, 193, 194, 197, 209, 210, 471, 216, 229, 248, 249}	376.0
153	464	150.8	444.00000000000006	304.0	71.04	48.64	16	5					{5, 134, 262, 149, 153, 283, 38, 302, 436, 564, 189, 78, 465, 86, 87, 242, 117}	380.0
154	464	150.8	311.0	341.0	49.76	54.56	37	40					{195, 389, 243, 154, 157}	413.0
155	465	151.125	413.0	238.0	66.08	38.08	34	1					{0, 263, 10, 268, 23, 24, 27, 41, 42, 298, 303, 47, 51, 52, 53, 54, 317, 74, 345, 354, 115, 371, 126, 129, 130, 137, 142, 152, 155, 160, 417, 162, 172, 177, 180, 181, 185, 193, 194, 197, 209, 210, 471, 216, 229, 248, 249}	376.0
156	465	151.125	400.0	273.0	64.0	43.68	0	1					-100	-100.0
157	466	151.45000000000002	312.0	340.0	49.92	54.4	37	40					{195, 389, 243, 154, 157}	413.0
158	467	151.775	333.0	418.0	53.28	66.88	36	-1					-100	-100.0
159	467	151.775	279.0	131.0	44.64	20.96	15	38					{291, 133, 438, 310, 159}	411.0
160	468	152.1	409.99999999999994	238.0	65.6	38.08	34	1					{0, 263, 10, 268, 23, 24, 27, 41, 42, 298, 303, 47, 51, 52, 53, 54, 317, 74, 345, 354, 115, 371, 126, 129, 130, 137, 142, 152, 155, 160, 417, 162, 172, 177, 180, 181, 185, 193, 194, 197, 209, 210, 471, 216, 229, 248, 249}	376.0
161	473	153.725	320.0	361.0	51.2	57.76	36	-1					-100	-100.0
162	474	154.05	409.0	260.0	65.44	41.6	34	1					{0, 263, 10, 268, 23, 24, 27, 41, 42, 298, 303, 47, 51, 52, 53, 54, 317, 74, 345, 354, 115, 371, 126, 129, 130, 137, 142, 152, 155, 160, 417, 162, 172, 177, 180, 181, 185, 193, 194, 197, 209, 210, 471, 216, 229, 248, 249}	376.0
163	476	154.70000000000002	150.0	224.00000000000003	24.0	35.84	13	41					{296, 163}	414.0
164	477	155.025	329.0	390.0	52.64	62.4	36	36					{336, 164, 150, 151, 250, 266, 125}	408.0
165	480	156.0	100.0	245.00000000000003	16.0	39.2	0	42					-100	-100.0
166	481	156.32500000000002	371.0	340.0	59.36	54.4	0	11					-100	-100.0
167	482	156.65	405.0	195.0	64.8	31.2	34	27					{65, 97, 167, 348}	398.0
168	484	157.3	262.0	260.0	41.92	41.6	23	-1					{352, 100, 392, 168, 269, 175, 55, 191}	393.0
169	484	157.3	339.0	167.0	54.24	26.72	33	-1					-100	-100.0
170	484	157.3	305.0	280.0	48.800000000000004	44.800000000000004	37	24					-100	-100.0
171	485	157.625	468.0	469.00000000000006	74.88	75.04	30	-1					-100	-100.0
172	485	157.625	407.0	256.0	65.12	40.96	34	1					{0, 263, 10, 268, 23, 24, 27, 41, 42, 298, 303, 47, 51, 52, 53, 54, 317, 74, 345, 354, 115, 371, 126, 129, 130, 137, 142, 152, 155, 160, 417, 162, 172, 177, 180, 181, 185, 193, 194, 197, 209, 210, 471, 216, 229, 248, 249}	376.0
173	485	157.625	250.0	200.0	40.0	32.0	23	43					{224, 231, 73, 173, 462, 143, 367, 558, 341}	401.0
174	488	158.6	162.0	170.0	25.92	27.2	14	-1					-100	-100.0
175	488	158.6	262.0	252.0	41.92	40.32	23	1					{352, 100, 392, 168, 269, 175, 55, 191}	393.0
176	488	158.6	289.0	278.0	46.24	44.480000000000004	37	24					{328, 233, 237, 176, 182, 60, 190}	395.0
177	488	158.6	399.0	217.0	63.84	34.72	34	24					{0, 263, 10, 268, 23, 24, 27, 41, 42, 298, 303, 47, 51, 52, 53, 54, 317, 74, 345, 354, 115, 371, 126, 129, 130, 137, 142, 152, 155, 160, 417, 162, 172, 177, 180, 181, 185, 193, 194, 197, 209, 210, 471, 216, 229, 248, 249}	376.0
178	489	158.925	366.0	167.0	58.56	26.72	33	-1					{178, 19, 2}	378.0
179	493	160.225	343.0	394.0	54.88	63.04	36	-1					-100	-100.0
180	493	160.225	426.0	245.00000000000003	68.16	39.2	34	8					{0, 129, 130, 263, 137, 10, 268, 142, 23, 24, 152, 27, 155, 160, 417, 162, 41, 298, 42, 172, 47, 303, 177, 51, 180, 52, 53, 54, 181, 185, 317, 193, 194, 197, 74, 209, 210, 471, 216, 345, 354, 229, 115, 371, 248, 249, 126}	376.0
181	499	162.175	408.0	234.0	65.28	37.44	34	1					{0, 263, 10, 268, 23, 24, 27, 41, 42, 298, 303, 47, 51, 52, 53, 54, 317, 74, 345, 354, 115, 371, 126, 129, 130, 137, 142, 152, 155, 160, 417, 162, 172, 177, 180, 181, 185, 193, 194, 197, 209, 210, 471, 216, 229, 248, 249}	376.0
182	499	162.175	280.0	278.0	44.800000000000004	44.480000000000004	37	24					{328, 233, 237, 176, 182, 60, 190}	395.0
183	500	162.5	225.99999999999997	209.0	36.16	33.44	0	-1					-100	-100.0
184	500	162.5	379.0	266.0	60.64	42.56	35	25					{184, 127}	409.0
185	501	162.82500000000002	403.0	267.0	64.48	42.72	34	1					{0, 263, 10, 268, 23, 24, 27, 41, 42, 298, 303, 47, 51, 52, 53, 54, 317, 74, 345, 354, 115, 371, 126, 129, 130, 137, 142, 152, 155, 160, 417, 162, 172, 177, 180, 181, 185, 193, 194, 197, 209, 210, 471, 216, 229, 248, 249}	376.0
186	508	165.1	393.0	294.0	62.88	47.04	35	31					{148, 186, 83, 84}	403.0
187	509	165.425	265.0	204.99999999999997	42.4	32.8	23	43					{141, 91, 187}	405.0
188	512	166.4	123.0	100.0	19.68	16.0	1	-1					-100	-100.0
189	512	166.4	446.0	295.0	71.36	47.2	16	5					{5, 134, 262, 149, 153, 283, 38, 302, 436, 564, 189, 78, 465, 86, 87, 242, 117}	380.0
190	513	166.725	271.0	282.0	43.36	45.12	37	24					{328, 233, 237, 176, 182, 60, 190}	395.0
191	516	167.70000000000002	271.0	271.0	43.36	43.36	23	24					{352, 100, 392, 168, 269, 175, 55, 191}	393.0
192	518	168.35	423.00000000000006	318.0	67.68	50.88	16	-1					{192, 89}	404.0
193	518	168.35	405.0	223.0	64.8	35.68	34	1					{0, 263, 10, 268, 23, 24, 27, 41, 42, 298, 303, 47, 51, 52, 53, 54, 317, 74, 345, 354, 115, 371, 126, 129, 130, 137, 142, 152, 155, 160, 417, 162, 172, 177, 180, 181, 185, 193, 194, 197, 209, 210, 471, 216, 229, 248, 249}	376.0
194	520	169.0	401.0	206.0	64.16	32.96	34	16					{0, 263, 10, 268, 23, 24, 27, 41, 42, 298, 303, 47, 51, 52, 53, 54, 317, 74, 345, 354, 115, 371, 126, 129, 130, 137, 142, 152, 155, 160, 417, 162, 172, 177, 180, 181, 185, 193, 194, 197, 209, 210, 471, 216, 229, 248, 249}	376.0
195	524	170.3	301.0	333.0	48.160000000000004	53.28	37	40					{195, 389, 243, 154, 157}	413.0
196	525	170.625	237.0	193.0	37.92	30.88	0	-1					-100	-100.0
197	527	171.275	404.0	217.0	64.64	34.72	34	1					{0, 263, 10, 268, 23, 24, 27, 41, 42, 298, 303, 47, 51, 52, 53, 54, 317, 74, 345, 354, 115, 371, 126, 129, 130, 137, 142, 152, 155, 160, 417, 162, 172, 177, 180, 181, 185, 193, 194, 197, 209, 210, 471, 216, 229, 248, 249}	376.0
198	535	173.875	473.00000000000006	308.0	75.68	49.28	16	-1					-100	-100.0
199	535	173.875	367.0	344.0	58.72	55.04	36	11					{14, 199, 110, 366, 207}	385.0
200	535	173.875	372.0	420.0	59.52	67.2	36	35					{320, 135, 200, 113, 346}	407.0
201	537	174.525	237.0	229.99999999999997	37.92	36.8	23	-1					-100	-100.0
202	538	174.85	28.000000000000004	162.0	4.48	25.92	6	-1					-100	-100.0
203	538	174.85	102.0	110.00000000000001	16.32	17.6	1	44					{641, 514, 388, 645, 522, 395, 523, 526, 527, 534, 282, 413, 286, 287, 288, 289, 548, 424, 300, 432, 440, 312, 448, 321, 576, 581, 585, 203, 589, 339, 467, 469, 342, 472, 473, 221, 349, 350, 480, 503, 358, 359, 486, 489, 490, 369, 372, 634, 247, 632, 378, 507, 382}	415.0
204	539	175.175	284.0	179.0	45.44	28.64	15	4					{17, 106, 204, 122}	388.0
205	539	175.175	374.0	283.0	59.84	45.28	35	6					{3, 205, 18, 404, 212, 121, 477}	379.0
206	541	175.82500000000002	454.0	260.0	72.64	41.6	16	45					{640, 355, 491, 525, 206, 211, 504, 254}	416.0
207	547	177.775	360.0	345.0	57.6	55.2	36	11					{199, 14, 110, 366, 207}	385.0
208	548	178.1	231.0	245.00000000000003	36.96	39.2	23	-1					-100	-100.0
209	548	178.1	415.00000000000006	241.0	66.4	38.56	34	1					{0, 263, 10, 268, 23, 24, 27, 41, 42, 298, 303, 47, 51, 52, 53, 54, 317, 74, 345, 354, 115, 371, 126, 129, 130, 137, 142, 152, 155, 160, 417, 162, 172, 177, 180, 181, 185, 193, 194, 197, 209, 210, 471, 216, 229, 248, 249}	376.0
210	548	178.1	408.0	267.0	65.28	42.72	34	1					{0, 263, 10, 268, 23, 24, 27, 41, 42, 298, 303, 47, 51, 52, 53, 54, 317, 74, 345, 354, 115, 371, 126, 129, 130, 137, 142, 152, 155, 160, 417, 162, 172, 177, 180, 181, 185, 193, 194, 197, 209, 210, 471, 216, 229, 248, 249}	376.0
211	548	178.1	461.00000000000006	270.0	73.76	43.2	16	45					{640, 355, 491, 525, 206, 211, 504, 254}	416.0
212	549	178.425	377.0	291.0	60.32	46.56	35	4					{3, 205, 18, 404, 212, 121, 477}	379.0
213	550	178.75	227.0	254.99999999999997	36.32	40.8	20	12					{213, 15}	386.0
214	553	179.725	110.00000000000001	191.0	17.6	30.560000000000002	13	-1					-100	-100.0
215	556	180.70000000000002	342.0	421.0	54.72	67.36	36	-1					-100	-100.0
216	558	181.35	405.0	222.00000000000003	64.8	35.52	34	1					{0, 263, 10, 268, 23, 24, 27, 41, 42, 298, 303, 47, 51, 52, 53, 54, 317, 74, 345, 354, 115, 371, 126, 129, 130, 137, 142, 152, 155, 160, 417, 162, 172, 177, 180, 181, 185, 193, 194, 197, 209, 210, 471, 216, 229, 248, 249}	376.0
217	560	182.0	138.0	165.0	22.080000000000002	26.400000000000002	13	46					{512, 377, 235, 429, 217, 603}	417.0
218	561	182.32500000000002	357.0	337.0	57.120000000000005	53.92	35	11					{218, 394}	418.0
219	561	182.32500000000002	250.99999999999997	274.0	40.16	43.84	23	44					{272, 261, 391, 219, 255}	419.0
220	561	182.32500000000002	453.0	448.00000000000006	72.48	71.68	28	47					{220, 276}	420.0
221	561	182.32500000000002	112.99999999999999	107.0	18.08	17.12	1	48					{514, 522, 523, 526, 527, 534, 282, 286, 287, 288, 289, 548, 300, 312, 576, 321, 581, 585, 589, 339, 342, 349, 350, 358, 359, 369, 372, 632, 634, 378, 382, 641, 388, 645, 395, 413, 424, 432, 440, 448, 203, 467, 469, 472, 473, 221, 480, 503, 486, 489, 490, 247, 507}	415.0
222	564	183.3	395.0	179.0	63.2	28.64	0	-1					-100	-100.0
223	564	183.3	343.0	432.0	54.88	69.12	36	-1					-100	-100.0
224	565	183.625	249.00000000000003	200.0	39.84	32.0	23	43					{224, 231, 73, 173, 462, 367, 143, 558, 341}	401.0
225	566	183.95000000000002	92.0	176.0	14.72	28.16	9	49					-100	-100.0
226	570	185.25	204.99999999999997	271.0	32.8	43.36	20	-1					-100	-100.0
227	572	185.9	68.0	56.00000000000001	10.88	8.96	5	-1					-100	-100.0
228	573	186.225	141.0	213.0	22.56	34.08	13	-1					-100	-100.0
229	573	186.225	407.0	219.0	65.12	35.04	34	1					{0, 263, 10, 268, 23, 24, 27, 41, 42, 298, 303, 47, 51, 52, 53, 54, 317, 74, 345, 354, 115, 371, 126, 129, 130, 137, 142, 152, 155, 160, 417, 162, 172, 177, 180, 181, 185, 193, 194, 197, 209, 210, 471, 216, 229, 248, 249}	376.0
230	575	186.875	445.0	197.0	71.2	31.52	17	-1					-100	-100.0
231	577	187.525	247.00000000000003	196.0	39.52	31.36	23	43					{224, 231, 73, 173, 462, 143, 367, 558, 341}	401.0
232	578	187.85	180.0	151.0	28.8	24.16	14	-1					-100	-100.0
233	580	188.5	271.0	281.0	43.36	44.96	37	24					{328, 233, 237, 176, 182, 60, 190}	395.0
234	581	188.82500000000002	379.0	215.0	60.64	34.4	34	-1					-100	-100.0
235	583	189.475	113.99999999999999	170.0	18.24	27.2	13	50					{512, 377, 235, 429, 217, 603}	417.0
236	583	189.475	138.0	39.0	22.080000000000002	6.24	10	51					-100	-100.0
237	585	190.125	267.0	290.0	42.72	46.4	37	24					{328, 233, 237, 176, 182, 60, 190}	395.0
238	590	191.75	239.0	254.99999999999997	38.24	40.8	23	-1					-100	-100.0
239	590	191.75	383.0	390.0	61.28	62.4	36	-1					{422, 423, 360, 265, 398, 239, 402, 285, 445}	421.0
240	590	191.75	395.0	425.0	63.2	68.0	28	52					-100	-100.0
241	592	192.4	247.00000000000003	291.0	39.52	46.56	0	-1					-100	-100.0
242	595	193.375	444.00000000000006	291.0	71.04	46.56	16	5					{5, 134, 262, 149, 153, 283, 38, 302, 436, 564, 189, 78, 465, 86, 87, 242, 117}	380.0
243	595	193.375	307.0	333.0	49.120000000000005	53.28	37	40					{195, 243, 389, 154, 157}	413.0
244	596	193.70000000000002	194.0	353.0	31.04	56.480000000000004	21	53					{505, 244}	422.0
245	598	194.35	250.0	227.99999999999997	40.0	36.48	23	54					-100	-100.0
246	599	194.675	182.0	136.0	29.12	21.76	14	-1					-100	-100.0
247	600	195.0	105.0	96.0	16.8	15.36	1	44					{514, 522, 523, 526, 527, 534, 282, 286, 287, 288, 289, 548, 300, 312, 576, 321, 581, 585, 589, 339, 342, 349, 350, 358, 359, 369, 372, 632, 634, 378, 382, 641, 388, 645, 395, 413, 424, 432, 440, 448, 203, 467, 469, 472, 473, 221, 480, 503, 486, 489, 490, 247, 507}	415.0
248	601	195.32500000000002	415.00000000000006	238.0	66.4	38.08	34	1					{0, 263, 10, 268, 23, 24, 27, 41, 42, 298, 303, 47, 51, 52, 53, 54, 317, 74, 345, 354, 115, 371, 126, 129, 130, 137, 142, 152, 155, 160, 417, 162, 172, 177, 180, 181, 185, 193, 194, 197, 209, 210, 471, 216, 229, 248, 249}	376.0
249	602	195.65	416.0	254.99999999999997	66.56	40.8	34	1					{0, 263, 10, 268, 23, 24, 27, 41, 42, 298, 303, 47, 51, 52, 53, 54, 317, 74, 345, 354, 115, 371, 126, 129, 130, 137, 142, 152, 155, 160, 417, 162, 172, 177, 180, 181, 185, 193, 194, 197, 209, 210, 471, 216, 229, 248, 249}	376.0
250	604	196.3	329.0	390.0	52.64	62.4	36	36					{336, 164, 150, 151, 250, 266, 125}	408.0
251	606	196.95000000000002	486.00000000000006	231.99999999999997	77.76	37.12	17	-1					-100	-100.0
252	610	198.25	147.0	103.0	23.52	16.48	11	55					{252, 573, 415}	423.0
253	618	200.85	316.0	393.0	50.56	62.88	36	45					-100	-100.0
254	618	200.85	458.0	272.0	73.28	43.52	16	56					{640, 355, 491, 525, 206, 211, 504, 254}	416.0
255	620	201.5	250.0	264.0	40.0	42.24	23	47					{261, 391, 272, 219, 255}	419.0
256	622	202.15	346.0	336.0	55.36	53.76	35	-1					-100	-100.0
257	628	204.1	70.0	152.0	11.200000000000001	24.32	1	50					{257, 517, 613, 648, 620, 560, 499, 563, 446}	424.0
258	630	204.75	246.0	244.0	39.36	39.04	23	-1					-100	-100.0
259	635	206.375	139.0	42.0	22.240000000000002	6.72	11	51					-100	-100.0
260	637	207.025	104.0	249.00000000000003	16.64	39.84	0	42					-100	-100.0
261	643	208.975	252.99999999999997	280.0	40.48	44.800000000000004	23	47					{261, 391, 272, 219, 255}	419.0
262	647	210.275	437.0	294.0	69.92	47.04	16	5					{5, 134, 262, 149, 153, 283, 38, 302, 436, 564, 189, 78, 465, 86, 87, 242, 117}	380.0
263	652	211.9	416.0	247.00000000000003	66.56	39.52	34	1					{0, 263, 10, 268, 23, 24, 27, 41, 42, 298, 303, 47, 51, 52, 53, 54, 317, 74, 345, 354, 115, 371, 126, 129, 130, 137, 142, 152, 155, 160, 417, 162, 172, 177, 180, 181, 185, 193, 194, 197, 209, 210, 471, 216, 229, 248, 249}	376.0
264	653	212.225	113.99999999999999	76.0	18.24	12.16	11	57					{264, 267, 590, 530, 533, 405, 279, 537, 538, 308, 318}	425.0
265	654	212.55	346.0	381.0	55.36	60.96	36	36					{422, 423, 360, 265, 398, 239, 402, 285, 445}	421.0
266	654	212.55	329.0	391.0	52.64	62.56	36	58					{336, 164, 150, 151, 250, 266, 125}	408.0
267	655	212.875	119.0	73.0	19.04	11.68	11	57					{264, 267, 590, 530, 533, 405, 279, 537, 538, 308, 318}	425.0
268	656	213.20000000000002	390.0	197.0	62.4	31.52	34	16					{0, 263, 10, 268, 23, 24, 27, 41, 42, 298, 303, 47, 51, 52, 53, 54, 317, 74, 345, 354, 115, 371, 126, 129, 130, 137, 142, 152, 155, 160, 417, 162, 172, 177, 180, 181, 185, 193, 194, 197, 209, 210, 471, 216, 229, 248, 249}	376.0
269	657	213.525	269.0	275.0	43.04	44.0	23	24					{352, 100, 392, 168, 269, 175, 55, 191}	393.0
270	657	213.525	68.0	400.0	10.88	64.0	24	59					-100	-100.0
271	662	215.15	488.0	504.0	78.08	80.64	30	-1					-100	-100.0
272	662	215.15	256.0	282.0	40.96	45.12	23	47					{272, 261, 391, 219, 255}	419.0
273	664	215.8	440.00000000000006	421.0	70.4	67.36	28	-1					-100	-100.0
274	667	216.775	486.00000000000006	360.0	77.76	57.6	0	-1					-100	-100.0
275	668	217.1	190.0	271.0	30.400000000000002	43.36	20	60					{275, 647, 456, 633, 623}	426.0
276	669	217.425	447.0	443.0	71.52	70.88	28	1					{220, 276}	420.0
277	669	217.425	274.0	169.0	43.84	27.04	15	13					{128, 484, 431, 16, 277}	387.0
278	669	217.425	405.99999999999994	279.0	64.96	44.64	0	48					-100	-100.0
279	671	218.07500000000002	130.0	82.0	20.8	13.120000000000001	11	57					{264, 267, 590, 530, 533, 405, 279, 537, 538, 308, 318}	425.0
280	677	220.025	178.0	385.0	28.48	61.6	19	30					{376, 536, 330, 305, 340, 373, 280, 313}	427.0
281	684	222.3	380.0	307.0	60.800000000000004	49.120000000000005	35	-1					-100	-100.0
282	684	222.3	97.0	112.00000000000001	15.52	17.92	1	44					{514, 522, 523, 526, 527, 534, 282, 286, 287, 288, 289, 548, 300, 312, 576, 321, 581, 585, 589, 339, 342, 349, 350, 358, 359, 369, 372, 632, 634, 378, 382, 641, 388, 645, 395, 413, 424, 432, 440, 448, 203, 467, 469, 472, 473, 221, 480, 503, 486, 489, 490, 247, 507}	415.0
283	686	222.95000000000002	434.99999999999994	280.0	69.6	44.800000000000004	16	5					{5, 134, 262, 149, 153, 283, 38, 302, 436, 564, 189, 78, 465, 86, 87, 242, 117}	380.0
284	687	223.275	164.0	159.0	26.240000000000002	25.44	14	61					{412, 284}	428.0
285	689	223.925	379.0	384.0	60.64	61.44	36	44					{422, 423, 360, 265, 398, 239, 402, 285, 445}	421.0
286	689	223.925	111.00000000000001	107.0	17.76	17.12	1	52					{514, 522, 523, 526, 527, 534, 282, 286, 287, 288, 289, 548, 300, 312, 576, 321, 581, 585, 589, 339, 342, 349, 350, 358, 359, 369, 372, 632, 634, 378, 382, 641, 388, 645, 395, 413, 424, 432, 440, 448, 203, 467, 469, 472, 473, 221, 480, 503, 486, 489, 490, 247, 507}	415.0
287	690	224.25	94.0	82.0	15.040000000000001	13.120000000000001	1	44					{514, 522, 523, 526, 527, 534, 282, 286, 287, 288, 289, 548, 300, 312, 576, 321, 581, 585, 589, 339, 342, 349, 350, 358, 359, 369, 372, 632, 634, 378, 382, 641, 388, 645, 395, 413, 424, 432, 440, 448, 203, 467, 469, 472, 473, 221, 480, 503, 486, 489, 490, 247, 507}	415.0
288	691	224.57500000000002	99.0	84.0	15.84	13.44	1	44					{514, 522, 523, 526, 527, 534, 282, 286, 287, 288, 289, 548, 300, 312, 576, 321, 581, 585, 589, 339, 342, 349, 350, 358, 359, 369, 372, 632, 634, 378, 382, 641, 388, 645, 395, 413, 424, 432, 440, 448, 203, 467, 469, 472, 473, 221, 480, 503, 486, 489, 490, 247, 507}	415.0
289	691	224.57500000000002	106.0	93.0	16.96	14.88	1	44					{514, 522, 523, 526, 527, 534, 282, 286, 287, 288, 289, 548, 300, 312, 576, 321, 581, 585, 589, 339, 342, 349, 350, 358, 359, 369, 372, 632, 634, 378, 382, 641, 388, 645, 395, 413, 424, 432, 440, 448, 203, 467, 469, 472, 473, 221, 480, 503, 486, 489, 490, 247, 507}	415.0
290	694	225.55	511.00000000000006	130.0	81.76	20.8	0	-1					-100	-100.0
291	694	225.55	282.0	129.0	45.12	20.64	15	38					{291, 133, 438, 310, 159}	411.0
292	697	226.525	214.0	139.0	34.24	22.240000000000002	14	-1					-100	-100.0
293	698	226.85	405.0	270.0	64.8	43.2	0	1					-100	-100.0
294	698	226.85	103.0	256.0	16.48	40.96	38	42					-100	-100.0
295	698	226.85	148.0	56.00000000000001	23.68	8.96	11	62					{544, 297, 295}	429.0
296	699	227.175	149.0	225.0	23.84	36.0	13	41					{296, 163}	414.0
297	699	227.175	148.0	53.0	23.68	8.48	11	62					{544, 297, 295}	429.0
298	700	227.5	419.00000000000006	250.99999999999997	67.04	40.16	34	1					{0, 263, 10, 268, 23, 24, 27, 41, 42, 298, 303, 47, 51, 52, 53, 54, 317, 74, 345, 354, 115, 371, 126, 129, 130, 137, 142, 152, 155, 160, 417, 162, 172, 177, 180, 181, 185, 193, 194, 197, 209, 210, 471, 216, 229, 248, 249}	376.0
299	706	229.45000000000002	257.0	322.0	41.12	51.52	0	-1					-100	-100.0
300	708	230.1	82.0	122.0	13.120000000000001	19.52	1	44					{514, 522, 523, 526, 527, 534, 282, 286, 287, 288, 289, 548, 300, 312, 576, 321, 581, 585, 589, 339, 342, 349, 350, 358, 359, 369, 372, 632, 634, 378, 382, 641, 388, 645, 395, 413, 424, 432, 440, 448, 203, 467, 469, 472, 473, 221, 480, 503, 486, 489, 490, 247, 507}	415.0
301	709	230.425	423.00000000000006	330.0	67.68	52.800000000000004	16	-1					-100	-100.0
302	710	230.75	447.0	286.0	71.52	45.76	16	5					{5, 134, 262, 78, 465, 149, 86, 87, 153, 283, 38, 302, 242, 436, 117, 564, 189}	380.0
303	713	231.725	408.0	225.0	65.28	36.0	34	1					{0, 263, 10, 268, 23, 24, 27, 41, 42, 298, 303, 47, 51, 52, 53, 54, 317, 74, 345, 354, 115, 371, 126, 129, 130, 137, 142, 152, 155, 160, 417, 162, 172, 177, 180, 181, 185, 193, 194, 197, 209, 210, 471, 216, 229, 248, 249}	376.0
304	718	233.35	118.0	127.0	18.88	20.32	1	63					{304, 442, 444}	430.0
305	720	234.0	176.0	394.0	28.16	63.04	19	-1					{376, 536, 330, 305, 340, 373, 280, 313}	427.0
306	721	234.32500000000002	470.0	458.0	75.2	73.28	30	-1					-100	-100.0
307	721	234.32500000000002	438.0	457.0	70.08	73.12	30	19					-100	-100.0
308	721	234.32500000000002	132.0	77.0	21.12	12.32	11	57					{264, 267, 590, 530, 533, 405, 279, 537, 538, 308, 318}	425.0
309	721	234.32500000000002	266.0	82.0	42.56	13.120000000000001	31	64					{529, 468, 309}	431.0
310	724	235.3	272.0	135.0	43.52	21.6	15	38					{291, 133, 438, 310, 159}	411.0
311	725	235.625	111.00000000000001	234.0	17.76	37.44	0	-1					-100	-100.0
312	729	236.925	85.0	87.0	13.6	13.92	1	30					{514, 522, 523, 526, 527, 534, 282, 286, 287, 288, 289, 548, 300, 312, 576, 321, 581, 585, 589, 339, 342, 349, 350, 358, 359, 369, 372, 632, 634, 378, 382, 641, 388, 645, 395, 413, 424, 432, 440, 448, 203, 467, 469, 472, 473, 221, 480, 503, 486, 489, 490, 247, 507}	415.0
313	729	236.925	165.0	389.0	26.400000000000002	62.24	19	44					{376, 536, 330, 305, 340, 373, 280, 313}	427.0
314	730	237.25	329.0	432.0	52.64	69.12	27	-1					-100	-100.0
315	733	238.225	118.0	206.0	18.88	32.96	13	1					{485, 315, 316}	432.0
316	733	238.225	122.0	200.0	19.52	32.0	13	65					{485, 315, 316}	432.0
317	733	238.225	417.0	254.99999999999997	66.72	40.8	34	65					{0, 263, 10, 268, 23, 24, 27, 41, 42, 298, 303, 47, 51, 52, 53, 54, 317, 74, 345, 354, 115, 371, 126, 129, 130, 137, 142, 152, 155, 160, 417, 162, 172, 177, 180, 181, 185, 193, 194, 197, 209, 210, 471, 216, 229, 248, 249}	376.0
318	734	238.55	137.0	81.0	21.92	12.96	11	57					{264, 267, 590, 530, 533, 405, 279, 537, 538, 308, 318}	425.0
319	736	239.20000000000002	163.0	257.0	26.080000000000002	41.12	20	-1					-100	-100.0
320	736	239.20000000000002	366.0	426.0	58.56	68.16	36	35					{320, 113, 135, 200, 346}	407.0
321	738	239.85	90.0	80.0	14.4	12.8	1	44					{514, 522, 523, 526, 527, 534, 282, 286, 287, 288, 289, 548, 300, 312, 576, 321, 581, 585, 589, 339, 342, 349, 350, 358, 359, 369, 372, 632, 634, 378, 382, 641, 388, 645, 395, 413, 424, 432, 440, 448, 203, 467, 469, 472, 473, 221, 480, 503, 486, 489, 490, 247, 507}	415.0
322	738	239.85	121.0	113.99999999999999	19.36	18.24	1	66					{322, 323, 397, 574}	433.0
323	738	239.85	127.0	113.99999999999999	20.32	18.24	1	66					{322, 323, 397, 574}	433.0
324	739	240.175	32.0	141.0	5.12	22.56	0	-1					-100	-100.0
325	742	241.15	478.0	338.0	76.48	54.08	16	37					{131, 325}	410.0
326	745	242.125	182.0	70.0	29.12	11.200000000000001	12	7					{416, 326, 9, 593, 146}	382.0
327	746	242.45000000000002	73.0	187.0	11.68	29.92	9	24					{518, 327}	434.0
328	746	242.45000000000002	270.0	285.0	43.2	45.6	37	67					{328, 233, 237, 176, 182, 60, 190}	395.0
329	748	243.1	354.0	459.99999999999994	56.64	73.6	27	-1					-100	-100.0
330	751	244.07500000000002	173.0	385.0	27.68	61.6	19	30					{376, 536, 330, 305, 340, 373, 280, 313}	427.0
331	752	244.4	441.0	262.0	70.56	41.92	16	23					{64, 443, 331, 109}	397.0
332	753	244.725	463.99999999999994	258.0	74.24	41.28	16	-1					{483, 332}	435.0
333	753	244.725	174.0	373.0	27.84	59.68	19	68					-100	-100.0
334	754	245.05	457.0	332.0	73.12	53.120000000000005	16	69					{577, 454, 334}	436.0
335	756	245.70000000000002	162.0	362.0	25.92	57.92	19	-1					-100	-100.0
336	758	246.35	328.0	390.0	52.480000000000004	62.4	36	36					{336, 164, 150, 151, 250, 266, 125}	408.0
337	759	246.675	328.0	463.99999999999994	52.480000000000004	74.24	27	-1					-100	-100.0
338	761	247.32500000000002	227.99999999999997	155.0	36.48	24.8	14	-1					-100	-100.0
339	761	247.32500000000002	94.0	90.0	15.040000000000001	14.4	1	44					{514, 522, 523, 526, 527, 534, 282, 286, 287, 288, 289, 548, 300, 312, 576, 321, 581, 585, 589, 339, 342, 349, 350, 358, 359, 369, 372, 632, 634, 378, 382, 641, 388, 645, 395, 413, 424, 432, 440, 448, 203, 467, 469, 472, 473, 221, 480, 503, 486, 489, 490, 247, 507}	415.0
340	763	247.975	164.0	388.0	26.240000000000002	62.08	19	30					{376, 536, 330, 305, 340, 373, 280, 313}	427.0
341	764	248.3	242.0	219.0	38.72	35.04	23	70					{224, 231, 73, 173, 462, 143, 367, 558, 341}	401.0
342	766	248.95000000000002	107.0	107.0	17.12	17.12	1	44					{514, 522, 523, 526, 527, 534, 282, 286, 287, 288, 289, 548, 300, 312, 576, 321, 581, 585, 589, 339, 342, 349, 350, 358, 359, 369, 372, 632, 634, 378, 382, 641, 388, 645, 395, 413, 424, 432, 440, 448, 203, 467, 469, 472, 473, 221, 480, 503, 486, 489, 490, 247, 507}	415.0
343	769	249.925	467.0	154.0	74.72	24.64	17	-1					-100	-100.0
344	772	250.9	365.0	447.0	58.4	71.52	27	1					{344, 28}	389.0
345	772	250.9	413.99999999999994	234.0	66.24	37.44	34	17					{0, 263, 10, 268, 23, 24, 27, 41, 42, 298, 303, 47, 51, 52, 53, 54, 317, 74, 345, 354, 115, 371, 126, 129, 130, 137, 142, 152, 155, 160, 417, 162, 172, 177, 180, 181, 185, 193, 194, 197, 209, 210, 471, 216, 229, 248, 249}	376.0
346	772	250.9	376.0	416.0	60.160000000000004	66.56	36	35					{320, 113, 135, 200, 346}	407.0
347	774	251.55	224.00000000000003	294.0	35.84	47.04	20	-1					-100	-100.0
348	775	251.875	409.0	200.99999999999997	65.44	32.16	34	27					{65, 97, 167, 348}	398.0
349	775	251.875	95.0	85.0	15.200000000000001	13.6	1	44					{514, 522, 523, 526, 527, 534, 282, 286, 287, 288, 289, 548, 300, 312, 576, 321, 581, 585, 589, 339, 342, 349, 350, 358, 359, 369, 372, 632, 634, 378, 382, 641, 388, 645, 395, 413, 424, 432, 440, 448, 203, 467, 469, 472, 473, 221, 480, 503, 486, 489, 490, 247, 507}	415.0
350	776	252.20000000000002	68.0	125.0	10.88	20.0	1	44					{514, 522, 523, 526, 527, 534, 282, 286, 287, 288, 289, 548, 300, 312, 576, 321, 581, 585, 589, 339, 342, 349, 350, 358, 359, 369, 372, 632, 378, 634, 382, 641, 388, 645, 395, 413, 424, 432, 440, 448, 203, 467, 469, 472, 473, 221, 480, 503, 486, 489, 490, 247, 507}	415.0
351	778	252.85000000000002	17.0	146.0	2.72	23.36	6	-1					-100	-100.0
352	780	253.5	254.0	250.99999999999997	40.64	40.16	23	24					{352, 100, 392, 168, 269, 175, 55, 191}	393.0
353	782	254.15	330.0	347.0	52.800000000000004	55.52	36	-1					-100	-100.0
354	782	254.15	404.0	216.0	64.64	34.56	34	1					{0, 263, 10, 268, 23, 24, 27, 41, 42, 298, 303, 47, 51, 52, 53, 54, 317, 74, 345, 354, 115, 371, 126, 129, 130, 137, 142, 152, 155, 160, 417, 162, 172, 177, 180, 181, 185, 193, 194, 197, 209, 210, 471, 216, 229, 248, 249}	376.0
355	784	254.8	455.99999999999994	265.0	72.96	42.4	16	45					{640, 355, 491, 525, 206, 211, 504, 254}	416.0
356	785	255.125	67.0	222.00000000000003	10.72	35.52	9	-1					-100	-100.0
357	787	255.775	442.0	323.0	70.72	51.68	16	44					{364, 357}	437.0
358	787	255.775	108.0	105.0	17.28	16.8	1	44					{514, 522, 523, 526, 527, 534, 282, 286, 287, 288, 289, 548, 300, 312, 576, 321, 581, 585, 589, 339, 342, 349, 350, 358, 359, 369, 372, 632, 378, 634, 382, 641, 388, 645, 395, 413, 424, 432, 440, 448, 203, 467, 469, 472, 473, 221, 480, 503, 486, 489, 490, 247, 507}	415.0
359	787	255.775	93.0	82.0	14.88	13.120000000000001	1	71					{514, 522, 523, 526, 527, 534, 282, 286, 287, 288, 289, 548, 300, 312, 576, 321, 581, 585, 589, 339, 342, 349, 350, 358, 359, 369, 372, 632, 378, 634, 382, 641, 388, 645, 395, 413, 424, 432, 440, 448, 203, 467, 469, 472, 473, 221, 480, 503, 486, 489, 490, 247, 507}	415.0
360	792	257.40000000000003	367.0	392.0	58.72	62.72	36	58					{422, 423, 360, 265, 398, 239, 402, 285, 445}	421.0
361	794	258.05	142.0	151.0	22.72	24.16	14	18					{361, 31}	390.0
362	795	258.375	256.0	175.0	40.96	28.0	0	-1					-100	-100.0
363	795	258.375	355.0	444.00000000000006	56.800000000000004	71.04	27	17					-100	-100.0
364	801	260.325	434.0	321.0	69.44	51.36	16	-1					{364, 357}	437.0
365	801	260.325	149.0	162.0	23.84	25.92	14	71					-100	-100.0
366	804	261.3	366.0	353.0	58.56	56.480000000000004	36	11					{366, 199, 110, 14, 207}	385.0
367	804	261.3	245.00000000000003	218.00000000000003	39.2	34.88	23	70					{224, 231, 73, 173, 462, 143, 367, 558, 341}	401.0
368	806	261.95	194.0	327.0	31.04	52.32	21	-1					-100	-100.0
369	807	262.27500000000003	110.00000000000001	97.0	17.6	15.52	1	44					{514, 522, 523, 526, 527, 534, 282, 286, 287, 288, 289, 548, 300, 312, 576, 321, 581, 585, 589, 339, 342, 349, 350, 358, 359, 369, 372, 632, 378, 634, 382, 641, 388, 645, 395, 413, 424, 432, 440, 448, 203, 467, 469, 472, 473, 221, 480, 503, 486, 489, 490, 247, 507}	415.0
370	808	262.6	412.0	269.0	65.92	43.04	0	1					-100	-100.0
371	809	262.925	398.0	208.0	63.68	33.28	34	16					{0, 263, 10, 268, 23, 24, 27, 41, 42, 298, 303, 47, 51, 52, 53, 54, 317, 74, 345, 354, 115, 371, 126, 129, 130, 137, 142, 152, 155, 160, 417, 162, 172, 177, 180, 181, 185, 193, 194, 197, 209, 210, 471, 216, 229, 248, 249}	376.0
372	810	263.25	107.0	91.0	17.12	14.56	1	44					{514, 522, 523, 526, 527, 534, 282, 286, 287, 288, 289, 548, 300, 312, 576, 321, 581, 585, 589, 339, 342, 349, 350, 358, 359, 369, 372, 632, 378, 634, 382, 641, 388, 645, 395, 413, 424, 432, 440, 448, 203, 467, 469, 472, 473, 221, 480, 503, 486, 489, 490, 247, 507}	415.0
373	811	263.575	168.0	381.0	26.88	60.96	19	30					{376, 536, 330, 305, 340, 373, 280, 313}	427.0
374	814	264.55	386.0	436.00000000000006	61.76	69.76	0	-1					-100	-100.0
375	815	264.875	401.99999999999994	280.0	64.32	44.800000000000004	0	1					-100	-100.0
376	815	264.875	164.0	388.0	26.240000000000002	62.08	19	30					{376, 536, 330, 305, 340, 373, 280, 313}	427.0
377	818	265.85	118.0	163.0	18.88	26.080000000000002	13	44					{512, 217, 235, 429, 377, 603}	417.0
378	818	265.85	104.0	87.0	16.64	13.92	1	50					{514, 522, 523, 526, 527, 534, 282, 286, 287, 288, 289, 548, 300, 312, 576, 321, 581, 585, 589, 339, 342, 349, 350, 358, 359, 369, 372, 632, 378, 634, 382, 641, 388, 645, 395, 413, 424, 432, 440, 448, 203, 467, 469, 472, 473, 221, 480, 503, 486, 489, 490, 247, 507}	415.0
379	820	266.5	35.0	200.0	5.6000000000000005	32.0	9	72					{482, 453, 521, 379}	438.0
380	821	266.825	81.0	80.0	12.96	12.8	5	44					{643, 644, 618, 626, 595, 380, 476, 540, 572, 607}	439.0
381	825	268.125	274.0	335.0	43.84	53.6	37	-1					-100	-100.0
382	826	268.45	103.0	107.0	16.48	17.12	1	44					{514, 522, 523, 526, 527, 534, 282, 286, 287, 288, 289, 548, 300, 312, 576, 321, 581, 585, 589, 339, 342, 349, 350, 358, 359, 369, 372, 632, 378, 634, 382, 641, 388, 645, 395, 413, 424, 432, 440, 448, 203, 467, 469, 472, 473, 221, 480, 503, 486, 489, 490, 247, 507}	415.0
383	828	269.1	497.0	451.0	79.52	72.16	30	-1					-100	-100.0
384	828	269.1	193.0	126.0	30.88	20.16	14	73					{384, 608, 582, 494}	440.0
385	830	269.75	96.0	185.0	15.36	29.6	9	49					{385, 562}	441.0
386	833	270.725	200.0	246.0	32.0	39.36	20	-1					-100	-100.0
387	833	270.725	271.0	69.0	43.36	11.040000000000001	31	-1					-100	-100.0
388	835	271.375	94.0	81.0	15.040000000000001	12.96	1	44					{514, 522, 523, 526, 527, 534, 282, 286, 287, 288, 289, 548, 300, 312, 576, 321, 581, 585, 589, 339, 342, 349, 350, 358, 359, 369, 372, 632, 378, 634, 382, 641, 388, 645, 395, 413, 424, 432, 440, 448, 203, 467, 469, 472, 473, 221, 480, 503, 486, 489, 490, 247, 507}	415.0
389	838	272.35	306.0	342.0	48.96	54.72	37	40					{195, 389, 243, 154, 157}	413.0
390	840	273.0	412.0	280.0	65.92	44.800000000000004	16	1					-100	-100.0
391	840	273.0	254.0	268.0	40.64	42.88	23	47					{272, 261, 391, 219, 255}	419.0
392	847	275.27500000000003	264.0	267.0	42.24	42.72	23	24					{352, 100, 392, 168, 269, 175, 55, 191}	393.0
393	855	277.875	340.0	155.0	54.4	24.8	33	9					{393, 493, 510}	442.0
394	856	278.2	364.0	337.0	58.24	53.92	35	11					{218, 394}	418.0
395	856	278.2	101.0	100.0	16.16	16.0	1	44					{514, 522, 523, 526, 527, 534, 282, 286, 287, 288, 289, 548, 300, 312, 576, 321, 581, 585, 589, 339, 342, 349, 350, 358, 359, 369, 372, 632, 378, 634, 382, 641, 388, 645, 395, 413, 424, 432, 440, 448, 203, 467, 469, 472, 473, 221, 480, 503, 486, 489, 490, 247, 507}	415.0
396	858	278.85	171.0	175.0	27.36	28.0	14	-1					-100	-100.0
397	859	279.175	121.0	117.0	19.36	18.72	1	66					{322, 323, 397, 574}	433.0
398	862	280.15000000000003	370.0	386.0	59.2	61.76	36	58					{422, 423, 360, 265, 398, 239, 402, 285, 445}	421.0
399	865	281.125	395.0	451.0	63.2	72.16	0	-1					-100	-100.0
400	867	281.77500000000003	86.0	189.0	13.76	30.240000000000002	9	-1					-100	-100.0
401	868	282.1	315.0	311.0	50.4	49.76	37	-1					-100	-100.0
402	870	282.75	354.0	385.0	56.64	61.6	36	58					{422, 423, 360, 265, 398, 239, 402, 285, 445}	421.0
403	872	283.40000000000003	40.0	79.0	6.4	12.64	5	4					-100	-100.0
404	872	283.40000000000003	365.0	283.0	58.4	45.28	35	57					{3, 205, 18, 404, 212, 121, 477}	379.0
405	872	283.40000000000003	115.99999999999999	72.0	18.56	11.52	11	74					{264, 267, 590, 530, 533, 405, 279, 537, 538, 308, 318}	425.0
406	873	283.725	469.00000000000006	321.0	75.04	51.36	16	-1					-100	-100.0
407	874	284.05	409.0	289.0	65.44	46.24	16	50					{407, 479, 428, 447}	443.0
408	874	284.05	104.0	170.0	16.64	27.2	9	75					-100	-100.0
409	874	284.05	45.0	123.0	7.2	19.68	1	76					{565, 617, 409, 539}	444.0
410	875	284.375	123.0	292.0	19.68	46.72	38	-1					-100	-100.0
411	877	285.02500000000003	445.0	373.0	71.2	59.68	28	-1					-100	-100.0
412	878	285.35	168.0	160.0	26.88	25.6	14	61					{412, 284}	428.0
413	878	285.35	65.0	98.0	10.4	15.68	1	77					{641, 514, 388, 645, 522, 523, 395, 526, 527, 534, 282, 413, 286, 287, 288, 289, 548, 424, 300, 432, 312, 440, 576, 321, 448, 581, 585, 203, 589, 339, 467, 469, 342, 472, 473, 247, 349, 350, 221, 480, 358, 359, 486, 489, 490, 369, 372, 634, 503, 632, 378, 507, 382}	415.0
414	881	286.325	426.99999999999994	302.0	68.32	48.32	16	-1					-100	-100.0
415	882	286.65000000000003	146.0	104.0	23.36	16.64	11	55					{252, 573, 415}	423.0
416	883	286.975	182.0	74.0	29.12	11.84	12	7					{416, 326, 9, 593, 146}	382.0
417	886	287.95	409.99999999999994	225.99999999999997	65.6	36.16	34	1					{0, 263, 10, 268, 23, 24, 27, 41, 42, 298, 303, 47, 51, 52, 53, 54, 317, 74, 345, 354, 115, 371, 126, 129, 130, 137, 142, 152, 155, 160, 417, 162, 172, 177, 180, 181, 185, 193, 194, 197, 209, 210, 471, 216, 229, 248, 249}	376.0
418	888	288.6	169.0	31.0	27.04	4.96	12	-1					-100	-100.0
419	888	288.6	115.99999999999999	153.0	18.56	24.48	1	18					{419, 612, 542, 497, 599, 606}	445.0
420	894	290.55	322.0	151.0	51.52	24.16	15	15					-100	-100.0
421	895	290.875	143.0	94.0	22.88	15.040000000000001	11	-1					-100	-100.0
422	896	291.2	361.0	384.0	57.76	61.44	36	58					{422, 423, 360, 265, 398, 239, 402, 285, 445}	421.0
423	897	291.52500000000003	360.0	390.0	57.6	62.4	36	44					{422, 423, 360, 265, 398, 239, 402, 285, 445}	421.0
424	897	291.52500000000003	79.0	115.99999999999999	12.64	18.56	1	58					{514, 522, 523, 526, 527, 534, 282, 286, 287, 288, 289, 548, 300, 312, 576, 321, 581, 585, 589, 339, 342, 349, 350, 358, 359, 369, 372, 632, 378, 634, 382, 641, 388, 645, 395, 413, 424, 432, 440, 448, 203, 467, 469, 472, 473, 221, 480, 503, 486, 489, 490, 247, 507}	415.0
425	897	291.52500000000003	136.0	105.0	21.76	16.8	11	66					-100	-100.0
426	897	291.52500000000003	229.99999999999997	281.0	36.8	44.96	20	78					{426, 427, 570}	446.0
427	897	291.52500000000003	234.0	288.0	37.44	46.08	20	78					{426, 427, 570}	446.0
428	899	292.175	423.00000000000006	286.0	67.68	45.76	16	46					{407, 447, 428, 479}	443.0
429	899	292.175	133.0	166.0	21.28	26.560000000000002	13	76					{512, 217, 235, 429, 377, 603}	417.0
430	902	293.15000000000003	505.99999999999994	476.0	80.96	76.16	30	-1					-100	-100.0
431	902	293.15000000000003	276.0	167.0	44.160000000000004	26.72	15	13					{128, 484, 431, 16, 277}	387.0
432	902	293.15000000000003	105.0	103.0	16.8	16.48	1	44					{514, 522, 523, 526, 527, 534, 282, 286, 287, 288, 289, 548, 300, 312, 576, 321, 581, 585, 589, 339, 342, 349, 350, 358, 359, 369, 372, 632, 378, 634, 382, 641, 388, 645, 395, 413, 424, 432, 440, 448, 203, 467, 469, 472, 473, 221, 480, 503, 486, 489, 490, 247, 507}	415.0
433	906	294.45	438.0	249.00000000000003	70.08	39.84	34	23					-100	-100.0
434	908	295.1	38.0	109.00000000000001	6.08	17.44	5	-1					-100	-100.0
435	909	295.425	488.0	312.0	78.08	49.92	16	-1					-100	-100.0
436	909	295.425	445.0	303.0	71.2	48.480000000000004	16	5					{5, 134, 262, 78, 465, 149, 86, 87, 153, 283, 38, 302, 242, 436, 117, 564, 189}	380.0
437	914	297.05	87.0	74.0	13.92	11.84	0	44					-100	-100.0
438	915	297.375	270.0	145.0	43.2	23.2	15	38					{291, 133, 438, 310, 159}	411.0
439	918	298.35	125.0	340.0	20.0	54.4	2	-1					-100	-100.0
440	924	300.3	85.0	89.0	13.6	14.24	1	44					{514, 522, 523, 526, 527, 534, 282, 286, 287, 288, 289, 548, 300, 312, 576, 321, 581, 585, 589, 339, 342, 349, 350, 358, 359, 369, 372, 632, 378, 634, 382, 641, 388, 645, 395, 413, 424, 432, 440, 448, 203, 467, 469, 472, 473, 221, 480, 503, 486, 489, 490, 247, 507}	415.0
441	926	300.95	260.0	157.0	41.6	25.12	15	79					{441, 458}	447.0
442	927	301.27500000000003	123.0	132.0	19.68	21.12	1	63					{304, 442, 444}	430.0
443	932	302.90000000000003	440.00000000000006	271.0	70.4	43.36	16	-1					{64, 443, 331, 109}	397.0
444	934	303.55	118.0	138.0	18.88	22.080000000000002	1	63					{304, 442, 444}	430.0
445	935	303.875	352.0	386.0	56.32	61.76	36	58					{422, 423, 360, 265, 398, 239, 402, 285, 445}	421.0
446	939	305.175	70.0	151.0	11.200000000000001	24.16	1	50					{257, 517, 648, 613, 620, 560, 499, 563, 446}	424.0
447	941	305.825	413.99999999999994	296.0	66.24	47.36	16	76					{407, 447, 428, 479}	443.0
448	942	306.15000000000003	77.0	94.0	12.32	15.040000000000001	1	44					{514, 522, 523, 526, 527, 534, 282, 286, 287, 288, 289, 548, 300, 312, 576, 321, 581, 585, 589, 339, 342, 349, 350, 358, 359, 369, 372, 632, 378, 634, 382, 641, 388, 645, 395, 413, 424, 432, 440, 448, 203, 467, 469, 472, 473, 221, 480, 503, 486, 489, 490, 247, 507}	415.0
449	945	307.125	117.0	62.0	18.72	9.92	11	80					{449, 545, 460}	448.0
450	946	307.45	197.0	170.0	31.52	27.2	14	81					{609, 450, 515, 614, 457, 619, 587, 498, 567, 635, 638}	449.0
451	947	307.77500000000003	190.0	43.0	30.400000000000002	6.88	12	-1					-100	-100.0
452	948	308.1	45.0	159.0	7.2	25.44	9	82					{452, 508}	450.0
453	954	310.05	36.0	193.0	5.76	30.88	9	72					{482, 453, 521, 379}	438.0
454	957	311.02500000000003	455.99999999999994	326.0	72.96	52.160000000000004	16	69					{577, 454, 334}	436.0
455	958	311.35	467.0	449.0	74.72	71.84	30	-1					-100	-100.0
456	959	311.675	188.0	272.0	30.080000000000002	43.52	20	60					{647, 456, 623, 275, 633}	426.0
457	960	312.0	204.0	175.0	32.64	28.0	14	79					{450, 515, 457, 587, 609, 614, 619, 498, 567, 635, 638}	449.0
458	960	312.0	262.0	163.0	41.92	26.080000000000002	15	81					{441, 458}	447.0
459	968	314.6	126.0	231.0	20.16	36.96	13	-1					-100	-100.0
460	972	315.90000000000003	112.00000000000001	56.99999999999999	17.92	9.12	11	80					{449, 545, 460}	448.0
461	973	316.225	37.0	52.0	5.92	8.32	5	83					{550, 524, 461}	451.0
462	975	316.875	243.00000000000003	218.00000000000003	38.88	34.88	23	63					{224, 231, 73, 173, 462, 143, 367, 558, 341}	401.0
463	975	316.875	133.0	131.0	21.28	20.96	1	70					{636, 463}	452.0
464	976	317.2	56.00000000000001	324.0	8.96	51.84	3	-1					-100	-100.0
465	979	318.175	433.0	289.0	69.28	46.24	16	5					{5, 134, 262, 78, 465, 149, 86, 87, 153, 283, 38, 302, 242, 436, 117, 564, 189}	380.0
466	982	319.15000000000003	115.99999999999999	349.0	18.56	55.84	2	-1					-100	-100.0
467	984	319.8	88.0	118.0	14.08	18.88	1	44					{514, 522, 523, 526, 527, 534, 282, 286, 287, 288, 289, 548, 300, 312, 576, 321, 581, 585, 589, 339, 342, 349, 350, 358, 359, 369, 372, 632, 378, 634, 382, 641, 388, 645, 395, 413, 424, 432, 440, 448, 203, 467, 469, 472, 473, 221, 480, 503, 486, 489, 490, 247, 507}	415.0
468	984	319.8	263.0	80.0	42.08	12.8	31	64					{529, 468, 309}	431.0
469	987	320.77500000000003	90.0	123.0	14.4	19.68	1	44					{514, 522, 523, 526, 527, 534, 282, 286, 287, 288, 289, 548, 300, 312, 576, 321, 581, 585, 589, 339, 342, 349, 350, 358, 359, 369, 372, 632, 378, 634, 382, 641, 388, 645, 395, 413, 424, 432, 440, 448, 203, 467, 469, 472, 473, 221, 480, 503, 486, 489, 490, 247, 507}	415.0
470	988	321.1	84.0	202.99999999999997	13.44	32.48	9	-1					-100	-100.0
471	988	321.1	416.0	257.0	66.56	41.12	34	1					{0, 263, 10, 268, 23, 24, 27, 41, 42, 298, 303, 47, 51, 52, 53, 54, 317, 74, 345, 354, 115, 371, 126, 129, 130, 137, 142, 152, 155, 160, 417, 162, 172, 177, 180, 181, 185, 193, 194, 197, 209, 210, 471, 216, 229, 248, 249}	376.0
472	989	321.425	108.0	93.0	17.28	14.88	1	44					{514, 522, 523, 526, 527, 534, 282, 286, 287, 288, 289, 548, 300, 312, 576, 321, 581, 585, 589, 339, 342, 349, 350, 358, 359, 369, 372, 632, 378, 634, 382, 641, 388, 645, 395, 413, 424, 432, 440, 448, 203, 467, 469, 472, 473, 221, 480, 503, 486, 489, 490, 247, 507}	415.0
473	991	322.075	90.0	91.0	14.4	14.56	1	44					{514, 522, 523, 526, 527, 534, 282, 286, 287, 288, 289, 548, 300, 312, 576, 321, 581, 585, 589, 339, 342, 349, 350, 358, 359, 369, 372, 632, 634, 378, 382, 641, 388, 645, 395, 413, 424, 432, 440, 448, 203, 467, 469, 472, 473, 221, 480, 503, 486, 489, 490, 247, 507}	415.0
474	992	322.40000000000003	209.0	125.0	33.44	20.0	14	-1					-100	-100.0
475	996	323.7	75.0	354.0	12.0	56.64	3	84					{506, 475}	453.0
476	997	324.02500000000003	76.0	77.0	12.16	12.32	5	4					{643, 644, 595, 476, 540, 607, 618, 626, 380, 572}	439.0
477	997	324.02500000000003	377.0	292.0	60.32	46.72	35	44					{3, 205, 18, 404, 212, 121, 477}	379.0
478	1004	326.3	76.0	140.0	12.16	22.400000000000002	1	85					{535, 520, 478}	454.0
479	1012	328.90000000000003	420.0	292.0	67.2	46.72	16	76					{407, 479, 428, 447}	443.0
480	1015	329.875	93.0	112.00000000000001	14.88	17.92	1	44					{514, 522, 523, 526, 527, 534, 282, 286, 287, 288, 289, 548, 300, 312, 576, 321, 581, 585, 589, 339, 342, 349, 350, 358, 359, 369, 372, 632, 378, 634, 382, 641, 388, 645, 395, 413, 424, 432, 440, 448, 203, 467, 469, 472, 473, 221, 480, 503, 486, 489, 490, 247, 507}	415.0
481	1019	331.175	91.0	295.0	14.56	47.2	38	-1					-100	-100.0
482	1020	331.5	39.0	191.0	6.24	30.560000000000002	9	72					{482, 453, 521, 379}	438.0
483	1021	331.825	463.0	252.0	74.08	40.32	16	13					{483, 332}	435.0
484	1021	331.825	279.0	165.0	44.64	26.400000000000002	15	68					{128, 16, 484, 277, 431}	387.0
485	1022	332.15000000000003	111.00000000000001	212.0	17.76	33.92	13	-1					{485, 315, 316}	432.0
486	1023	332.475	71.0	118.0	11.36	18.88	1	-1					{514, 522, 523, 526, 527, 534, 282, 286, 287, 288, 289, 548, 300, 312, 576, 321, 581, 585, 589, 339, 342, 349, 350, 358, 359, 369, 372, 632, 634, 378, 382, 641, 388, 645, 395, 413, 424, 432, 440, 448, 203, 467, 469, 472, 473, 221, 480, 503, 486, 489, 490, 247, 507}	415.0
487	1023	332.475	202.99999999999997	144.0	32.48	23.04	14	14					-100	-100.0
488	1023	332.475	370.0	145.0	59.2	23.2	33	44					-100	-100.0
489	1028	334.1	91.0	81.0	14.56	12.96	1	44					{514, 522, 523, 526, 527, 534, 282, 286, 287, 288, 289, 548, 300, 312, 576, 321, 581, 585, 589, 339, 342, 349, 350, 358, 359, 369, 372, 632, 634, 378, 382, 641, 388, 645, 395, 413, 424, 432, 440, 448, 203, 467, 469, 472, 473, 221, 480, 503, 486, 489, 490, 247, 507}	415.0
490	1030	334.75	102.0	124.0	16.32	19.84	1	44					{514, 522, 523, 526, 527, 534, 282, 286, 287, 288, 289, 548, 300, 312, 576, 321, 581, 585, 589, 339, 342, 349, 350, 358, 359, 369, 372, 632, 634, 378, 382, 641, 388, 645, 395, 413, 424, 432, 440, 448, 203, 467, 469, 472, 473, 221, 480, 503, 486, 489, 490, 247, 507}	415.0
491	1033	335.725	459.0	271.0	73.44	43.36	16	45					{640, 355, 491, 525, 206, 211, 504, 254}	416.0
492	1034	336.05	105.0	163.0	16.8	26.080000000000002	1	50					{528, 531, 492, 543}	455.0
493	1050	341.25	346.0	146.0	55.36	23.36	33	9					{393, 493, 510}	442.0
494	1050	341.25	193.0	126.0	30.88	20.16	14	73					{384, 608, 582, 494}	440.0
495	1054	342.55	217.0	247.00000000000003	34.72	39.52	20	-1					-100	-100.0
496	1060	344.5	142.0	120.0	22.72	19.2	11	-1					-100	-100.0
497	1062	345.15000000000003	114.99999999999999	151.0	18.4	24.16	1	18					{419, 612, 542, 497, 599, 606}	445.0
498	1062	345.15000000000003	209.0	171.0	33.44	27.36	14	81					{450, 515, 457, 587, 609, 614, 619, 498, 567, 635, 638}	449.0
499	1064	345.8	71.0	151.0	11.36	24.16	1	50					{257, 517, 648, 613, 620, 560, 499, 563, 446}	424.0
500	1068	347.1	97.0	331.0	15.52	52.96	0	86					-100	-100.0
501	1070	347.75	94.0	274.0	15.040000000000001	43.84	38	-1					-100	-100.0
502	1074	349.05	479.0	220.00000000000003	76.64	35.2	17	-1					-100	-100.0
503	1075	349.375	83.0	103.0	13.280000000000001	16.48	1	44					{514, 522, 523, 526, 527, 534, 282, 286, 287, 288, 289, 548, 300, 312, 576, 321, 581, 585, 589, 339, 342, 349, 350, 358, 359, 369, 372, 632, 634, 378, 382, 641, 388, 645, 395, 413, 424, 432, 440, 448, 203, 467, 469, 472, 473, 221, 480, 503, 486, 489, 490, 247, 507}	415.0
504	1077	350.02500000000003	453.0	272.0	72.48	43.52	16	45					{640, 355, 491, 525, 206, 211, 504, 254}	416.0
505	1079	350.675	192.0	345.0	30.72	55.2	21	53					{505, 244}	422.0
506	1081	351.325	77.0	356.0	12.32	56.96	3	84					{506, 475}	453.0
507	1089	353.925	73.0	127.0	11.68	20.32	1	44					{514, 522, 523, 526, 527, 534, 282, 286, 287, 288, 289, 548, 300, 312, 576, 321, 581, 585, 589, 339, 342, 349, 350, 358, 359, 369, 372, 632, 634, 378, 382, 641, 388, 645, 395, 413, 424, 432, 440, 448, 203, 467, 469, 472, 473, 247, 221, 480, 486, 489, 490, 503, 507}	415.0
508	1090	354.25	54.0	159.0	8.64	25.44	9	82					{452, 508}	450.0
509	1093	355.225	250.0	398.0	40.0	63.68	26	9					{509, 511}	456.0
510	1093	355.225	345.0	148.0	55.2	23.68	33	87					{393, 493, 510}	442.0
511	1097	356.52500000000003	257.0	401.0	41.12	64.16	26	87					{509, 511}	456.0
512	1099	357.175	127.0	164.0	20.32	26.240000000000002	13	46					{512, 377, 235, 429, 217, 603}	417.0
513	1102	358.15000000000003	409.99999999999994	413.99999999999994	65.6	66.24	28	-1					-100	-100.0
514	1104	358.8	102.0	122.0	16.32	19.52	1	44					{514, 522, 523, 526, 527, 534, 282, 286, 287, 288, 289, 548, 300, 312, 576, 321, 581, 585, 589, 339, 342, 349, 350, 358, 359, 369, 372, 632, 634, 378, 382, 641, 388, 645, 395, 413, 424, 432, 440, 448, 203, 467, 469, 472, 473, 247, 221, 480, 486, 489, 490, 503, 507}	415.0
515	1107	359.77500000000003	218.00000000000003	173.0	34.88	27.68	14	81					{450, 515, 457, 587, 609, 614, 619, 498, 567, 635, 638}	449.0
516	1109	360.425	281.0	357.0	44.96	57.120000000000005	22	-1					-100	-100.0
517	1109	360.425	67.0	155.0	10.72	24.8	1	50					{257, 517, 648, 613, 620, 560, 499, 563, 446}	424.0
518	1112	361.40000000000003	71.0	194.0	11.36	31.04	9	67					{518, 327}	434.0
519	1113	361.725	437.0	409.99999999999994	69.92	65.6	28	-1					-100	-100.0
520	1114	362.05	84.0	138.0	13.44	22.080000000000002	1	85					{535, 520, 478}	454.0
521	1118	363.35	37.0	199.0	5.92	31.84	9	72					{521, 482, 379, 453}	438.0
522	1119	363.675	72.0	103.0	11.52	16.48	1	77					{514, 522, 523, 526, 527, 534, 282, 286, 287, 288, 289, 548, 300, 312, 576, 321, 581, 585, 589, 339, 342, 349, 350, 358, 359, 369, 372, 632, 634, 378, 382, 641, 388, 645, 395, 413, 424, 432, 440, 448, 203, 467, 469, 472, 473, 247, 221, 480, 486, 489, 490, 503, 507}	415.0
523	1120	364.0	97.0	128.0	15.52	20.48	1	44					{641, 514, 388, 645, 522, 395, 523, 526, 527, 534, 282, 413, 286, 287, 288, 289, 548, 424, 300, 432, 440, 312, 448, 321, 576, 581, 585, 203, 589, 339, 467, 469, 342, 472, 473, 221, 349, 350, 480, 503, 358, 359, 486, 489, 490, 369, 372, 634, 247, 632, 378, 507, 382}	415.0
524	1129	366.925	32.0	56.99999999999999	5.12	9.12	5	45					{550, 524, 461}	451.0
525	1129	366.925	462.0	269.0	73.92	43.04	16	77					{640, 355, 491, 525, 206, 211, 504, 254}	416.0
526	1129	366.925	69.0	102.0	11.040000000000001	16.32	1	83					{641, 514, 388, 645, 522, 395, 523, 526, 527, 534, 282, 413, 286, 287, 288, 289, 548, 424, 300, 432, 440, 312, 448, 321, 576, 581, 585, 203, 589, 339, 467, 469, 342, 472, 473, 221, 349, 350, 480, 503, 358, 359, 486, 489, 490, 369, 372, 634, 247, 632, 378, 507, 382}	415.0
527	1130	367.25	79.0	97.0	12.64	15.52	1	44					{641, 514, 388, 645, 522, 395, 523, 526, 527, 534, 282, 413, 286, 287, 288, 289, 548, 424, 300, 432, 440, 312, 448, 321, 576, 581, 585, 203, 589, 339, 467, 469, 342, 472, 473, 221, 349, 350, 480, 503, 358, 359, 486, 489, 490, 369, 372, 634, 247, 632, 378, 507, 382}	415.0
528	1135	368.875	96.0	161.0	15.36	25.76	1	50					{528, 531, 492, 543}	455.0
529	1135	368.875	265.0	83.0	42.4	13.280000000000001	31	57					{529, 468, 309}	431.0
530	1135	368.875	142.0	83.0	22.72	13.280000000000001	11	64					{264, 267, 590, 530, 533, 405, 279, 537, 538, 308, 318}	425.0
531	1136	369.2	103.0	160.0	16.48	25.6	1	50					{528, 531, 492, 543}	455.0
532	1142	371.15000000000003	80.0	166.0	12.8	26.560000000000002	9	44					-100	-100.0
533	1142	371.15000000000003	119.0	78.0	19.04	12.48	11	50					{264, 267, 590, 530, 533, 405, 279, 537, 538, 308, 318}	425.0
534	1142	371.15000000000003	86.0	127.0	13.76	20.32	1	57					{641, 514, 388, 645, 522, 395, 523, 526, 527, 534, 282, 413, 286, 287, 288, 289, 548, 424, 300, 432, 440, 312, 448, 321, 576, 581, 585, 203, 589, 339, 467, 469, 342, 472, 473, 221, 349, 350, 480, 503, 358, 359, 486, 489, 490, 369, 372, 634, 247, 632, 378, 507, 382}	415.0
535	1142	371.15000000000003	87.0	140.0	13.92	22.400000000000002	1	85					{535, 520, 478}	454.0
536	1143	371.475	158.0	392.0	25.28	62.72	19	30					{376, 536, 330, 305, 340, 373, 280, 313}	427.0
537	1147	372.77500000000003	120.0	78.0	19.2	12.48	11	57					{264, 267, 590, 530, 533, 405, 279, 537, 538, 308, 318}	425.0
538	1147	372.77500000000003	128.0	81.0	20.48	12.96	11	57					{264, 267, 590, 530, 533, 405, 279, 537, 538, 308, 318}	425.0
539	1147	372.77500000000003	49.0	122.0	7.84	19.52	1	75					{617, 565, 409, 539}	444.0
540	1154	375.05	82.0	73.0	13.120000000000001	11.68	5	44					{643, 644, 595, 476, 540, 607, 618, 626, 380, 572}	439.0
541	1155	375.375	227.99999999999997	421.0	36.48	67.36	26	-1					-100	-100.0
542	1159	376.675	123.0	150.0	19.68	24.0	1	18					{419, 612, 542, 497, 599, 606}	445.0
543	1162	377.65000000000003	109.00000000000001	169.0	17.44	27.04	1	50					{528, 531, 492, 543}	455.0
544	1164	378.3	147.0	53.0	23.52	8.48	11	62					{544, 297, 295}	429.0
545	1164	378.3	109.00000000000001	53.0	17.44	8.48	11	80					{449, 545, 460}	448.0
546	1164	378.3	166.0	112.00000000000001	26.560000000000002	17.92	11	88					{561, 546}	457.0
547	1169	379.925	80.0	301.0	12.8	48.160000000000004	38	-1					-100	-100.0
548	1170	380.25	93.0	123.0	14.88	19.68	1	44					{641, 514, 388, 645, 522, 395, 523, 526, 527, 534, 282, 413, 286, 287, 288, 289, 548, 424, 300, 432, 440, 312, 448, 321, 576, 581, 585, 203, 589, 339, 467, 469, 342, 472, 473, 221, 349, 350, 480, 503, 358, 359, 486, 489, 490, 369, 372, 634, 247, 632, 378, 507, 382}	415.0
549	1170	380.25	90.0	152.0	14.4	24.32	1	89					{549, 566}	458.0
550	1172	380.90000000000003	31.0	63.0	4.96	10.08	5	83					{550, 524, 461}	451.0
551	1174	381.55	132.0	412.0	21.12	65.92	2	-1					-100	-100.0
552	1178	382.85	147.0	12.0	23.52	1.92	10	90					{552, 602}	459.0
553	1184	384.8	95.0	214.0	15.200000000000001	34.24	13	-1					-100	-100.0
554	1185	385.125	30.0	308.0	4.8	49.28	3	-1					-100	-100.0
555	1190	386.75	450.0	315.0	72.0	50.4	16	-1					-100	-100.0
556	1195	388.375	127.0	10.0	20.32	1.6	10	-1					-100	-100.0
557	1195	388.375	152.0	383.0	24.32	61.28	2	30					-100	-100.0
558	1198	389.35	247.00000000000003	227.0	39.52	36.32	23	54					{224, 231, 73, 173, 462, 143, 367, 558, 341}	401.0
559	1200	390.0	146.0	338.0	23.36	54.08	2	-1					-100	-100.0
560	1200	390.0	80.0	160.0	12.8	25.6	1	50					{257, 517, 648, 613, 620, 560, 499, 563, 446}	424.0
561	1200	390.0	166.0	118.0	26.560000000000002	18.88	11	88					{561, 546}	457.0
562	1206	391.95	98.0	178.0	15.68	28.48	9	49					{385, 562}	441.0
563	1207	392.27500000000003	78.0	154.0	12.48	24.64	1	5					{257, 517, 613, 648, 620, 560, 499, 563, 446}	424.0
564	1207	392.27500000000003	438.99999999999994	284.0	70.24	45.44	16	50					{5, 134, 262, 78, 465, 149, 86, 87, 153, 283, 38, 302, 242, 436, 117, 564, 189}	380.0
565	1210	393.25	53.0	126.0	8.48	20.16	1	75					{409, 539, 565, 617}	444.0
566	1210	393.25	89.0	150.0	14.24	24.0	1	89					{549, 566}	458.0
567	1211	393.575	210.0	166.0	33.6	26.560000000000002	14	81					{450, 515, 457, 587, 609, 614, 619, 498, 567, 635, 638}	449.0
568	1213	394.225	90.0	166.0	14.4	26.560000000000002	9	50					-100	-100.0
569	1220	396.5	199.0	196.0	31.84	31.36	20	91					{569, 653}	460.0
570	1229	399.425	229.0	285.0	36.64	45.6	20	78					{426, 427, 570}	446.0
571	1238	402.35	438.0	252.0	70.08	40.32	16	23					-100	-100.0
572	1242	403.65000000000003	61.0	76.0	9.76	12.16	5	44					{643, 644, 595, 476, 540, 607, 618, 626, 380, 572}	439.0
573	1246	404.95	153.0	106.0	24.48	16.96	11	55					{252, 573, 415}	423.0
574	1247	405.27500000000003	132.0	110.00000000000001	21.12	17.6	1	66					{322, 323, 397, 574}	433.0
575	1250	406.25	329.0	156.0	52.64	24.96	0	15					-100	-100.0
576	1253	407.225	85.0	126.0	13.6	20.16	1	44					{641, 514, 388, 645, 522, 395, 523, 526, 527, 534, 282, 413, 286, 287, 288, 289, 548, 424, 300, 432, 440, 312, 448, 321, 576, 581, 585, 203, 589, 339, 467, 469, 342, 472, 473, 221, 349, 350, 480, 503, 358, 359, 486, 489, 490, 369, 372, 634, 247, 632, 378, 507, 382}	415.0
577	1255	407.875	455.99999999999994	334.0	72.96	53.44	16	69					{577, 454, 334}	436.0
578	1265	411.125	258.0	200.0	41.28	32.0	23	43					-100	-100.0
579	1267	411.77500000000003	202.99999999999997	330.0	32.48	52.800000000000004	21	-1					-100	-100.0
580	1267	411.77500000000003	96.0	316.0	15.36	50.56	38	-1					-100	-100.0
581	1274	414.05	77.0	86.0	12.32	13.76	1	44					{641, 514, 388, 645, 522, 395, 523, 526, 527, 534, 282, 413, 286, 287, 288, 289, 548, 424, 300, 432, 440, 312, 448, 321, 576, 581, 585, 203, 589, 339, 467, 469, 342, 472, 473, 221, 349, 350, 480, 503, 358, 359, 486, 489, 490, 369, 372, 634, 247, 632, 378, 507, 382}	415.0
582	1285	417.625	192.0	127.0	30.72	20.32	14	73					{384, 582, 608, 494}	440.0
583	1289	418.925	218.00000000000003	114.99999999999999	34.88	18.4	14	20					-100	-100.0
584	1290	419.25	46.0	98.0	7.36	15.68	5	-1					-100	-100.0
585	1292	419.90000000000003	74.0	112.00000000000001	11.84	17.92	1	44					{641, 514, 388, 645, 522, 395, 523, 526, 527, 534, 282, 413, 286, 287, 288, 289, 548, 424, 300, 432, 440, 312, 448, 321, 576, 581, 585, 203, 589, 339, 467, 469, 342, 472, 473, 221, 349, 350, 480, 503, 358, 359, 486, 489, 490, 369, 372, 634, 247, 632, 378, 507, 382}	415.0
586	1293	420.225	309.0	396.0	49.44	63.36	0	56					-100	-100.0
587	1294	420.55	215.0	174.0	34.4	27.84	14	81					{450, 515, 457, 587, 609, 614, 619, 498, 567, 635, 638}	449.0
588	1296	421.2	62.0	186.0	9.92	29.76	9	-1					-100	-100.0
589	1300	422.5	93.0	90.0	14.88	14.4	1	44					{641, 514, 388, 645, 522, 395, 523, 526, 527, 534, 282, 413, 286, 287, 288, 289, 548, 424, 300, 432, 440, 312, 448, 321, 576, 581, 585, 203, 589, 339, 467, 469, 342, 472, 473, 221, 349, 350, 480, 503, 358, 359, 486, 489, 490, 369, 372, 634, 247, 632, 378, 507, 382}	415.0
590	1303	423.475	145.0	76.0	23.2	12.16	11	57					{264, 267, 590, 530, 308, 533, 405, 279, 537, 538, 318}	425.0
591	1311	426.075	91.0	338.0	14.56	54.08	3	-1					-100	-100.0
592	1313	426.725	60.0	112.99999999999999	9.6	18.08	1	-1					-100	-100.0
593	1324	430.3	181.0	71.0	28.96	11.36	12	7					{416, 593, 146, 326, 9}	382.0
594	1330	432.25	125.0	370.0	20.0	59.2	2	-1					-100	-100.0
595	1330	432.25	76.0	70.0	12.16	11.200000000000001	5	44					{643, 644, 618, 626, 595, 380, 476, 540, 572, 607}	439.0
596	1338	434.85	5.0	120.0	0.8	19.2	6	-1					-100	-100.0
597	1350	438.75	46.0	181.0	7.36	28.96	9	-1					-100	-100.0
598	1353	439.725	64.0	420.0	10.24	67.2	24	-1					-100	-100.0
599	1357	441.02500000000003	128.0	145.0	20.48	23.2	1	18					{419, 612, 542, 497, 599, 606}	445.0
600	1367	444.27500000000003	233.0	73.0	37.28	11.68	31	-1					-100	-100.0
601	1371	445.575	75.0	181.0	12.0	28.96	9	67					-100	-100.0
602	1371	445.575	140.0	13.0	22.400000000000002	2.08	10	90					{552, 602}	459.0
603	1372	445.90000000000003	132.0	163.0	21.12	26.080000000000002	13	46					{512, 377, 235, 429, 217, 603}	417.0
604	1374	446.55	59.0	396.0	9.44	63.36	8	59					-100	-100.0
605	1384	449.8	156.0	6.0	24.96	0.96	0	-1					-100	-100.0
606	1395	453.375	113.99999999999999	154.0	18.24	24.64	1	18					{419, 612, 542, 497, 599, 606}	445.0
607	1403	455.975	71.0	82.0	11.36	13.120000000000001	5	44					{643, 644, 618, 626, 595, 380, 476, 540, 572, 607}	439.0
608	1418	460.85	190.0	128.0	30.400000000000002	20.48	14	73					{384, 608, 582, 494}	440.0
609	1418	460.85	206.99999999999997	159.0	33.12	25.44	14	81					{450, 515, 457, 587, 609, 614, 619, 498, 567, 635, 638}	449.0
610	1426	463.45	250.99999999999997	357.0	40.16	57.120000000000005	22	-1					-100	-100.0
611	1431	465.075	191.0	234.0	30.560000000000002	37.44	20	-1					-100	-100.0
612	1431	465.075	122.0	152.0	19.52	24.32	1	18					{497, 419, 612, 599, 606, 542}	445.0
613	1433	465.725	73.0	155.0	11.68	24.8	1	50					{257, 517, 613, 648, 620, 560, 499, 563, 446}	424.0
614	1438	467.35	199.0	169.0	31.84	27.04	14	81					{450, 515, 457, 587, 609, 614, 619, 498, 567, 635, 638}	449.0
615	1445	469.625	100.0	389.0	16.0	62.24	2	-1					-100	-100.0
616	1448	470.6	100.0	252.0	16.0	40.32	38	42					-100	-100.0
617	1450	471.25	57.99999999999999	124.0	9.28	19.84	1	75					{565, 617, 409, 539}	444.0
618	1453	472.225	79.0	77.0	12.64	12.32	5	44					{643, 644, 595, 476, 540, 607, 618, 626, 380, 572}	439.0
619	1454	472.55	216.0	176.0	34.56	28.16	14	81					{609, 450, 515, 614, 457, 619, 587, 498, 567, 635, 638}	449.0
620	1456	473.2	77.0	157.0	12.32	25.12	1	50					{257, 517, 613, 648, 620, 560, 499, 563, 446}	424.0
621	1475	479.375	93.0	326.0	14.88	52.160000000000004	0	86					-100	-100.0
622	1477	480.02500000000003	151.0	476.99999999999994	24.16	76.32	25	-1					-100	-100.0
623	1477	480.02500000000003	187.0	272.0	29.92	43.52	20	60					{647, 456, 623, 275, 633}	426.0
624	1483	481.975	33.0	74.0	5.28	11.84	5	74					-100	-100.0
625	1484	482.3	57.99999999999999	103.0	9.28	16.48	1	77					-100	-100.0
626	1495	485.875	80.0	80.0	12.8	12.8	5	44					{643, 644, 595, 476, 540, 607, 618, 626, 380, 572}	439.0
627	1497	486.52500000000003	469.00000000000006	198.0	75.04	31.68	17	-1					-100	-100.0
628	1501	487.825	59.0	213.0	9.44	34.08	9	-1					-100	-100.0
629	1507	489.77500000000003	214.0	311.0	34.24	49.76	21	-1					-100	-100.0
630	1508	490.1	492.0	352.0	78.72	56.32	0	-1					-100	-100.0
631	1510	490.75	68.0	396.0	10.88	63.36	0	59					-100	-100.0
632	1512	491.40000000000003	105.0	99.0	16.8	15.84	1	44					{641, 514, 388, 645, 522, 395, 523, 526, 527, 534, 282, 413, 286, 287, 288, 289, 548, 424, 300, 432, 440, 312, 448, 321, 576, 581, 585, 203, 589, 339, 467, 469, 342, 472, 473, 221, 349, 350, 480, 503, 358, 359, 486, 489, 490, 369, 372, 634, 247, 632, 378, 507, 382}	415.0
633	1512	491.40000000000003	187.0	274.0	29.92	43.84	20	60					{647, 456, 623, 275, 633}	426.0
634	1519	493.675	88.0	110.00000000000001	14.08	17.6	1	44					{641, 514, 388, 645, 522, 395, 523, 526, 527, 534, 282, 413, 286, 287, 288, 289, 548, 424, 300, 432, 440, 312, 448, 321, 576, 581, 585, 203, 589, 339, 467, 469, 342, 472, 473, 221, 349, 350, 480, 503, 358, 359, 486, 489, 490, 369, 372, 634, 247, 632, 378, 507, 382}	415.0
635	1522	494.65000000000003	204.99999999999997	163.0	32.8	26.080000000000002	14	81					{609, 450, 515, 614, 457, 619, 587, 498, 567, 635, 638}	449.0
636	1526	495.95	131.0	129.0	20.96	20.64	1	63					{636, 463}	452.0
637	1531	497.575	69.0	168.0	11.040000000000001	26.88	9	-1					-100	-100.0
638	1532	497.90000000000003	193.0	164.0	30.88	26.240000000000002	14	81					{609, 450, 515, 614, 457, 619, 587, 498, 567, 635, 638}	449.0
639	1533	498.225	98.0	18.0	15.68	2.88	10	-1					-100	-100.0
640	1541	500.82500000000005	455.99999999999994	266.0	72.96	42.56	16	45					{640, 355, 491, 525, 206, 211, 504, 254}	416.0
641	1542	501.15000000000003	99.0	83.0	15.84	13.280000000000001	1	44					{641, 514, 388, 645, 522, 395, 523, 526, 527, 534, 282, 413, 286, 287, 288, 289, 548, 424, 300, 432, 440, 312, 448, 321, 576, 581, 585, 203, 589, 339, 467, 469, 342, 472, 473, 221, 349, 350, 480, 503, 358, 359, 486, 489, 490, 369, 372, 634, 247, 632, 378, 507, 382}	415.0
642	1552	504.40000000000003	92.0	76.0	14.72	12.16	0	44					-100	-100.0
643	1553	504.725	72.0	67.0	11.52	10.72	5	44					{643, 644, 595, 476, 540, 607, 618, 626, 380, 572}	439.0
644	1554	505.05	69.0	79.0	11.040000000000001	12.64	5	44					{643, 644, 595, 476, 540, 607, 618, 626, 380, 572}	439.0
645	1563	507.975	89.0	85.0	14.24	13.6	1	44					{641, 514, 388, 645, 522, 395, 523, 526, 527, 534, 282, 413, 286, 287, 288, 289, 548, 424, 300, 432, 440, 312, 448, 321, 576, 581, 585, 203, 589, 339, 467, 469, 342, 472, 473, 221, 349, 350, 480, 503, 358, 359, 486, 489, 490, 369, 372, 634, 247, 632, 378, 507, 382}	415.0
646	1568	509.6	425.0	240.0	68.0	38.4	34	8					-100	-100.0
647	1571	510.57500000000005	183.0	267.0	29.28	42.72	20	60					{275, 647, 456, 633, 623}	426.0
648	1573	511.225	86.0	162.0	13.76	25.92	1	50					{257, 517, 613, 648, 620, 560, 499, 563, 446}	424.0
649	1577	512.525	479.0	300.0	76.64	48.0	16	-1					-100	-100.0
650	1581	513.825	497.0	319.0	79.52	51.04	29	-1					-100	-100.0
651	1581	513.825	376.0	266.0	60.160000000000004	42.56	35	25					-100	-100.0
652	1581	513.825	169.0	383.0	27.04	61.28	19	30					-100	-100.0
653	1600	520.0	200.99999999999997	199.0	32.16	31.84	20	91					{569, 653}	460.0
