# Supplementary material for: Microtubules regulate pancreatic β-cell heterogeneity via spatiotemporal control of insulin secretion hot spots
Source: eLife. 2021 Nov 16;10:e59912. doi: 10.7554/eLife.59912 (PMC8635970; doi:10.7554/eLife.59912)
Supplement: Figure 5—source data 2. [file elife-59912-fig5-data2.zip › Figure 5-source data 1-Python scripts that produce statistical analysis and plots for Figure 5B-F/NOCHigh2/Nocodazole High Islet 7.csv]

	Time (frame)	Time (s)	x (px)	y (px)	x (um)	y (um)	Cell #	Cluster #	Unnamed: 8	Unnamed: 9	File Folder	Noc High 11-18 Plate 2	PairClusterSets	ClusterNum_wrh
0	23	7.4750000000000005	343.0	155.0	54.88	24.8	21	-1					-100	-100.0
1	29	9.425	74.0	241.0	11.84	38.56	30	-1					{1, 7}	474.0
2	29	9.425	287.0	45.0	45.92	7.2	29	1					-100	-100.0
3	48	15.600000000000001	482.0	349.0	77.12	55.84	28	2					{3, 14}	475.0
4	83	26.975	266.0	227.99999999999997	42.56	36.48	9	-1					-100	-100.0
5	85	27.625	396.0	396.0	63.36	63.36	8	-1					-100	-100.0
6	88	28.6	12.0	86.0	1.92	13.76	25	-1					-100	-100.0
7	91	29.575	80.0	238.0	12.8	38.08	30	1					{1, 7}	474.0
8	101	32.825	465.00000000000006	335.0	74.4	53.6	28	-1					-100	-100.0
9	102	33.15	346.0	366.0	55.36	58.56	16	-1					{9, 25}	476.0
10	122	39.65	295.0	322.0	47.2	51.52	26	-1					-100	-100.0
11	126	40.95	221.0	375.0	35.36	60.0	26	-1					-100	-100.0
12	131	42.575	287.0	66.0	45.92	10.56	29	-1					-100	-100.0
13	159	51.675000000000004	110.00000000000001	314.0	17.6	50.24	5	-1					-100	-100.0
14	177	57.525	488.0	350.0	78.08	56.0	28	2					{3, 14}	475.0
15	184	59.800000000000004	61.0	246.0	9.76	39.36	35	1					-100	-100.0
16	185	60.125	68.0	244.0	10.88	39.04	0	1					-100	-100.0
17	200	65.0	187.0	359.0	29.92	57.44	0	3					-100	-100.0
18	219	71.175	183.0	364.0	29.28	58.24	0	3					-100	-100.0
19	228	74.10000000000001	436.00000000000006	312.0	69.76	49.92	28	4					-100	-100.0
20	233	75.72500000000001	375.0	133.0	60.0	21.28	21	-1					-100	-100.0
21	252	81.9	297.0	367.0	47.52	58.72	26	-1					-100	-100.0
22	291	94.575	397.0	302.0	63.52	48.32	0	-1					-100	-100.0
23	304	98.8	250.0	323.0	40.0	51.68	26	5					-100	-100.0
24	320	104.0	239.0	396.0	38.24	63.36	26	6					-100	-100.0
25	321	104.325	353.0	360.0	56.480000000000004	57.6	16	-1					{9, 25}	476.0
26	351	114.075	156.0	320.0	24.96	51.2	5	-1					-100	-100.0
27	384	124.80000000000001	150.0	99.0	24.0	15.84	0	-1					-100	-100.0
28	450	146.25	509.99999999999994	336.0	81.6	53.76	0	-1					-100	-100.0
29	465	151.125	199.0	28.999999999999996	31.84	4.64	12	-1					-100	-100.0
30	481	156.32500000000002	33.0	213.0	5.28	34.08	30	-1					-100	-100.0
31	590	191.75	284.0	361.0	45.44	57.76	26	7					{37, 31}	477.0
32	604	196.3	316.0	353.0	50.56	56.480000000000004	16	-1					-100	-100.0
33	618	200.85	250.0	348.0	40.0	55.68	26	-1					-100	-100.0
34	644	209.3	293.0	280.0	46.88	44.800000000000004	0	-1					-100	-100.0
35	685	222.625	300.0	263.0	48.0	42.08	19	8					-100	-100.0
36	729	236.925	258.0	294.0	41.28	47.04	9	-1					-100	-100.0
37	779	253.175	276.0	364.0	44.160000000000004	58.24	26	7					{37, 31}	477.0
38	810	263.25	438.0	308.0	70.08	49.28	28	4					-100	-100.0
39	833	270.725	371.0	484.0	59.36	77.44	15	-1					-100	-100.0
40	875	284.375	271.0	130.0	43.36	20.8	0	-1					-100	-100.0
41	881	286.325	242.0	392.0	38.72	62.72	26	6					-100	-100.0
42	957	311.02500000000003	252.0	318.0	40.32	50.88	26	5					-100	-100.0
43	960	312.0	438.99999999999994	492.0	70.24	78.72	27	-1					-100	-100.0
44	989	321.425	258.0	304.0	41.28	48.64	26	-1					-100	-100.0
45	1026	333.45	437.0	326.0	69.92	52.160000000000004	28	-1					-100	-100.0
46	1200	390.0	290.0	254.0	46.4	40.64	19	-1					-100	-100.0
47	1201	390.325	463.99999999999994	471.0	74.24	75.36	27	-1					-100	-100.0
48	1219	396.175	216.0	7.000000000000001	34.56	1.12	23	9					{48, 49}	478.0
49	1250	406.25	218.00000000000003	2.0	34.88	0.32	23	9					{48, 49}	478.0
50	1267	411.77500000000003	403.0	223.0	64.48	35.68	17	-1					-100	-100.0
51	1282	416.65000000000003	373.0	161.0	59.68	25.76	21	-1					-100	-100.0
52	1297	421.52500000000003	354.0	202.99999999999997	56.64	32.48	7	-1					-100	-100.0
53	1306	424.45	77.0	189.0	12.32	30.240000000000002	32	-1					-100	-100.0
54	1324	430.3	391.0	218.00000000000003	62.56	34.88	17	-1					-100	-100.0
55	1341	435.825	380.0	225.99999999999997	60.800000000000004	36.16	7	-1					-100	-100.0
56	1350	438.75	373.0	358.0	59.68	57.28	16	-1					-100	-100.0
57	1440	468.0	212.0	127.0	33.92	20.32	31	-1					-100	-100.0
58	1446	469.95	306.0	262.0	48.96	41.92	19	8					-100	-100.0
59	1503	488.475	494.00000000000006	310.0	79.04	49.6	2	-1					-100	-100.0
60	1538	499.85	403.0	365.0	64.48	58.4	8	-1					-100	-100.0
61	1538	499.85	280.0	430.99999999999994	44.800000000000004	68.96	0	-1					-100	-100.0
