# Supplementary material for: Microtubules regulate pancreatic β-cell heterogeneity via spatiotemporal control of insulin secretion hot spots
Source: eLife. 2021 Nov 16;10:e59912. doi: 10.7554/eLife.59912 (PMC8635970; doi:10.7554/eLife.59912)
Supplement: Figure 5—source data 2. [file elife-59912-fig5-data2.zip › Figure 5-source data 1-Python scripts that produce statistical analysis and plots for Figure 5B-F/NOCHigh2/Nocodazole High Islet 8.csv]

	Time (frame)	Time (s)	x (px)	y (px)	x (um)	y (um)	Cell #	Cluster #	Unnamed: 8	Unnamed: 9	File Folder	Noc High 11-30 Plate 1	PairClusterSets	ClusterNum_wrh
0	126	40.95	144.0	96.0	23.04	15.36	34	-1					-100	-100.0
1	131	42.575	351.0	105.0	56.160000000000004	16.8	20	1					{1, 2, 5, 6, 10, 11, 15, 20, 22, 25, 27, 30, 31, 32, 33, 35, 36, 37, 38, 39, 40, 41, 42, 43, 44, 46, 52, 54, 55, 58, 59, 60, 61, 62, 64, 65, 66, 74, 75, 79, 83, 84, 85, 87, 93, 94, 97, 99, 101, 102, 109, 111, 114, 120, 121, 123, 124, 125, 129, 130, 131, 138, 145, 146, 150, 155, 158, 159, 162, 165, 172, 174, 177, 180, 184, 185, 191, 192, 195, 201, 203, 205, 207, 208, 209, 211, 214, 215, 217, 222, …	27.0
2	190	61.75	333.0	77.0	53.28	12.32	20	1					{1, 2, 5, 6, 10, 11, 15, 20, 22, 25, 27, 30, 31, 32, 33, 35, 36, 37, 38, 39, 40, 41, 42, 43, 44, 46, 52, 54, 55, 58, 59, 60, 61, 62, 64, 65, 66, 74, 75, 79, 83, 84, 85, 87, 93, 94, 97, 99, 101, 102, 109, 111, 114, 120, 121, 123, 124, 125, 129, 130, 131, 138, 145, 146, 150, 155, 158, 159, 162, 165, 172, 174, 177, 180, 184, 185, 191, 192, 195, 201, 203, 205, 207, 208, 209, 211, 214, 215, 217, 222, …	27.0
3	211	68.575	166.0	204.99999999999997	26.560000000000002	32.8	5	2					{194, 3, 264, 176, 16}	28.0
4	217	70.525	196.0	272.0	31.36	43.52	4	-1					-100	-100.0
5	236	76.7	309.0	94.0	49.44	15.040000000000001	20	1					{1, 2, 5, 6, 10, 11, 15, 20, 22, 25, 27, 30, 31, 32, 33, 35, 36, 37, 38, 39, 40, 41, 42, 43, 44, 46, 52, 54, 55, 58, 59, 60, 61, 62, 64, 65, 66, 74, 75, 79, 83, 84, 85, 87, 93, 94, 97, 99, 101, 102, 109, 111, 114, 120, 121, 123, 124, 125, 129, 130, 131, 138, 145, 146, 150, 155, 158, 159, 162, 165, 172, 174, 177, 180, 184, 185, 191, 192, 195, 201, 203, 205, 207, 208, 209, 211, 214, 215, 217, 222, …	27.0
6	257	83.525	292.0	94.0	46.72	15.040000000000001	20	1					{1, 2, 5, 6, 10, 11, 15, 20, 22, 25, 27, 30, 31, 32, 33, 35, 36, 37, 38, 39, 40, 41, 42, 43, 44, 46, 52, 54, 55, 58, 59, 60, 61, 62, 64, 65, 66, 74, 75, 79, 83, 84, 85, 87, 93, 94, 97, 99, 101, 102, 109, 111, 114, 120, 121, 123, 124, 125, 129, 130, 131, 138, 145, 146, 150, 155, 158, 159, 162, 165, 172, 174, 177, 180, 184, 185, 191, 192, 195, 201, 203, 205, 207, 208, 209, 211, 214, 215, 217, 222, …	27.0
7	265	86.125	192.0	292.0	30.72	46.72	4	3					{7, 135, 136, 275, 21, 153}	29.0
8	267	86.775	245.00000000000003	231.99999999999997	39.2	37.12	6	4					{259, 8, 29}	30.0
9	277	90.025	157.0	187.0	25.12	29.92	5	2					{9, 139, 140, 19, 23, 26, 157, 95, 104, 47, 48, 175, 179, 53, 318}	31.0
10	278	90.35000000000001	312.0	91.0	49.92	14.56	20	1					{1, 2, 5, 6, 10, 11, 15, 20, 22, 25, 27, 30, 31, 32, 33, 35, 36, 37, 38, 39, 40, 41, 42, 43, 44, 46, 52, 54, 55, 58, 59, 60, 61, 62, 64, 65, 66, 74, 75, 79, 83, 84, 85, 87, 93, 94, 97, 99, 101, 102, 109, 111, 114, 120, 121, 123, 124, 125, 129, 130, 131, 138, 145, 146, 150, 155, 158, 159, 162, 165, 172, 174, 177, 180, 184, 185, 191, 192, 195, 201, 203, 205, 207, 208, 209, 211, 214, 215, 217, 222, …	27.0
11	307	99.775	325.0	80.0	52.0	12.8	20	1					{1, 2, 5, 6, 10, 11, 15, 20, 22, 25, 27, 30, 31, 32, 33, 35, 36, 37, 38, 39, 40, 41, 42, 43, 44, 46, 52, 54, 55, 58, 59, 60, 61, 62, 64, 65, 66, 74, 75, 79, 83, 84, 85, 87, 93, 94, 97, 99, 101, 102, 109, 111, 114, 120, 121, 123, 124, 125, 129, 130, 131, 138, 145, 146, 150, 155, 158, 159, 162, 165, 172, 174, 177, 180, 184, 185, 191, 192, 195, 201, 203, 205, 207, 208, 209, 211, 214, 215, 217, 222, …	27.0
12	309	100.425	189.0	23.0	30.240000000000002	3.68	19	5					{292, 200, 12, 113, 436, 278, 126}	32.0
13	310	100.75	46.0	36.0	7.36	5.76	15	-1					-100	-100.0
14	310	100.75	383.0	26.0	61.28	4.16	22	6					{212, 244, 14}	33.0
15	312	101.4	315.0	96.0	50.4	15.36	20	1					{1, 2, 5, 6, 10, 11, 15, 20, 22, 25, 27, 30, 31, 32, 33, 35, 36, 37, 38, 39, 40, 41, 42, 43, 44, 46, 52, 54, 55, 58, 59, 60, 61, 62, 64, 65, 66, 74, 75, 79, 83, 84, 85, 87, 93, 94, 97, 99, 101, 102, 109, 111, 114, 120, 121, 123, 124, 125, 129, 130, 131, 138, 145, 146, 150, 155, 158, 159, 162, 165, 172, 174, 177, 180, 184, 185, 191, 192, 195, 201, 203, 205, 207, 208, 209, 211, 214, 215, 217, 222, …	27.0
16	323	104.97500000000001	169.0	214.0	27.04	34.24	5	2					{176, 16, 194, 3, 264}	28.0
17	323	104.97500000000001	153.0	170.0	24.48	27.2	2	2					{133, 233, 363, 301, 399, 400, 17, 218}	34.0
18	332	107.9	183.0	206.0	29.28	32.96	5	7					{72, 18}	35.0
19	333	108.22500000000001	169.0	183.0	27.04	29.28	5	2					{9, 139, 140, 19, 23, 26, 157, 95, 104, 47, 48, 175, 179, 53, 318}	31.0
20	341	110.825	301.0	85.0	48.160000000000004	13.6	20	1					{1, 2, 5, 6, 10, 11, 15, 20, 22, 25, 27, 30, 31, 32, 33, 35, 36, 37, 38, 39, 40, 41, 42, 43, 44, 46, 52, 54, 55, 58, 59, 60, 61, 62, 64, 65, 66, 74, 75, 79, 83, 84, 85, 87, 93, 94, 97, 99, 101, 102, 109, 111, 114, 120, 121, 123, 124, 125, 129, 130, 131, 138, 145, 146, 150, 155, 158, 159, 162, 165, 172, 174, 177, 180, 184, 185, 191, 192, 195, 201, 203, 205, 207, 208, 209, 211, 214, 215, 217, 222, …	27.0
21	343	111.47500000000001	212.0	275.0	33.92	44.0	4	3					{7, 135, 136, 275, 21, 153}	29.0
22	344	111.8	334.0	98.0	53.44	15.68	20	1					{1, 2, 5, 6, 10, 11, 15, 20, 22, 25, 27, 30, 31, 32, 33, 35, 36, 37, 38, 39, 40, 41, 42, 43, 44, 46, 52, 54, 55, 58, 59, 60, 61, 62, 64, 65, 66, 74, 75, 79, 83, 84, 85, 87, 93, 94, 97, 99, 101, 102, 109, 111, 114, 120, 121, 123, 124, 125, 129, 130, 131, 138, 145, 146, 150, 155, 158, 159, 162, 165, 172, 174, 177, 180, 184, 185, 191, 192, 195, 201, 203, 205, 207, 208, 209, 211, 214, 215, 217, 222, …	27.0
23	351	114.075	176.0	180.0	28.16	28.8	5	2					{9, 139, 140, 19, 23, 26, 157, 95, 104, 47, 48, 175, 179, 53, 318}	31.0
24	352	114.4	231.99999999999997	263.0	37.12	42.08	6	8					{24, 186, 67}	36.0
25	355	115.375	311.0	90.0	49.76	14.4	20	1					{1, 2, 5, 6, 10, 11, 15, 20, 22, 25, 27, 30, 31, 32, 33, 35, 36, 37, 38, 39, 40, 41, 42, 43, 44, 46, 52, 54, 55, 58, 59, 60, 61, 62, 64, 65, 66, 74, 75, 79, 83, 84, 85, 87, 93, 94, 97, 99, 101, 102, 109, 111, 114, 120, 121, 123, 124, 125, 129, 130, 131, 138, 145, 146, 150, 155, 158, 159, 162, 165, 172, 174, 177, 180, 184, 185, 191, 192, 195, 201, 203, 205, 207, 208, 209, 211, 214, 215, 217, 222, …	27.0
26	362	117.65	179.0	176.0	28.64	28.16	5	2					{9, 139, 140, 19, 23, 26, 157, 95, 104, 47, 48, 175, 179, 53, 318}	31.0
27	364	118.3	309.0	90.0	49.44	14.4	20	1					{1, 2, 5, 6, 10, 11, 15, 20, 22, 25, 27, 30, 31, 32, 33, 35, 36, 37, 38, 39, 40, 41, 42, 43, 44, 46, 52, 54, 55, 58, 59, 60, 61, 62, 64, 65, 66, 74, 75, 79, 83, 84, 85, 87, 93, 94, 97, 99, 101, 102, 109, 111, 114, 120, 121, 123, 124, 125, 129, 130, 131, 138, 145, 146, 150, 155, 158, 159, 162, 165, 172, 174, 177, 180, 184, 185, 191, 192, 195, 201, 203, 205, 207, 208, 209, 211, 214, 215, 217, 222, …	27.0
28	364	118.3	81.0	221.0	12.96	35.36	32	9					{34, 435, 57, 122, 300, 28}	37.0
29	367	119.275	244.0	229.99999999999997	39.04	36.8	6	4					{259, 8, 29}	30.0
30	370	120.25	298.0	95.0	47.68	15.200000000000001	20	1					{1, 2, 5, 6, 10, 11, 15, 20, 22, 25, 27, 30, 31, 32, 33, 35, 36, 37, 38, 39, 40, 41, 42, 43, 44, 46, 52, 54, 55, 58, 59, 60, 61, 62, 64, 65, 66, 74, 75, 79, 83, 84, 85, 87, 93, 94, 97, 99, 101, 102, 109, 111, 114, 120, 121, 123, 124, 125, 129, 130, 131, 138, 145, 146, 150, 155, 158, 159, 162, 165, 172, 174, 177, 180, 184, 185, 191, 192, 195, 201, 203, 205, 207, 208, 209, 211, 214, 215, 217, 222, …	27.0
31	372	120.9	317.0	89.0	50.72	14.24	20	1					{1, 2, 5, 6, 10, 11, 15, 20, 22, 25, 27, 30, 31, 32, 33, 35, 36, 37, 38, 39, 40, 41, 42, 43, 44, 46, 52, 54, 55, 58, 59, 60, 61, 62, 64, 65, 66, 74, 75, 79, 83, 84, 85, 87, 93, 94, 97, 99, 101, 102, 109, 111, 114, 120, 121, 123, 124, 125, 129, 130, 131, 138, 145, 146, 150, 155, 158, 159, 162, 165, 172, 174, 177, 180, 184, 185, 191, 192, 195, 201, 203, 205, 207, 208, 209, 211, 214, 215, 217, 222, …	27.0
32	377	122.525	312.0	94.0	49.92	15.040000000000001	20	1					{1, 2, 5, 6, 10, 11, 15, 20, 22, 25, 27, 30, 31, 32, 33, 35, 36, 37, 38, 39, 40, 41, 42, 43, 44, 46, 52, 54, 55, 58, 59, 60, 61, 62, 64, 65, 66, 74, 75, 79, 83, 84, 85, 87, 93, 94, 97, 99, 101, 102, 109, 111, 114, 120, 121, 123, 124, 125, 129, 130, 131, 138, 145, 146, 150, 155, 158, 159, 162, 165, 172, 174, 177, 180, 184, 185, 191, 192, 195, 201, 203, 205, 207, 208, 209, 211, 214, 215, 217, 222, …	27.0
33	383	124.47500000000001	334.0	76.0	53.44	12.16	20	1					{1, 2, 5, 6, 10, 11, 15, 20, 22, 25, 27, 30, 31, 32, 33, 35, 36, 37, 38, 39, 40, 41, 42, 43, 44, 46, 52, 54, 55, 58, 59, 60, 61, 62, 64, 65, 66, 74, 75, 79, 83, 84, 85, 87, 93, 94, 97, 99, 101, 102, 109, 111, 114, 120, 121, 123, 124, 125, 129, 130, 131, 138, 145, 146, 150, 155, 158, 159, 162, 165, 172, 174, 177, 180, 184, 185, 191, 192, 195, 201, 203, 205, 207, 208, 209, 211, 214, 215, 217, 222, …	27.0
34	385	125.125	81.0	221.0	12.96	35.36	32	9					{34, 300, 435, 57, 122, 28}	37.0
35	392	127.4	327.0	102.0	52.32	16.32	20	1					{1, 2, 5, 6, 10, 11, 15, 20, 22, 25, 27, 30, 31, 32, 33, 35, 36, 37, 38, 39, 40, 41, 42, 43, 44, 46, 52, 54, 55, 58, 59, 60, 61, 62, 64, 65, 66, 74, 75, 79, 83, 84, 85, 87, 93, 94, 97, 99, 101, 102, 109, 111, 114, 120, 121, 123, 124, 125, 129, 130, 131, 138, 145, 146, 150, 155, 158, 159, 162, 165, 172, 174, 177, 180, 184, 185, 191, 192, 195, 201, 203, 205, 207, 208, 209, 211, 214, 215, 217, 222, …	27.0
36	394	128.05	338.0	101.0	54.08	16.16	20	1					{1, 2, 5, 6, 10, 11, 15, 20, 22, 25, 27, 30, 31, 32, 33, 35, 36, 37, 38, 39, 40, 41, 42, 43, 44, 46, 52, 54, 55, 58, 59, 60, 61, 62, 64, 65, 66, 74, 75, 79, 83, 84, 85, 87, 93, 94, 97, 99, 101, 102, 109, 111, 114, 120, 121, 123, 124, 125, 129, 130, 131, 138, 145, 146, 150, 155, 158, 159, 162, 165, 172, 174, 177, 180, 184, 185, 191, 192, 195, 201, 203, 205, 207, 208, 209, 211, 214, 215, 217, 222, …	27.0
37	401	130.32500000000002	309.0	88.0	49.44	14.08	20	1					{1, 2, 5, 6, 10, 11, 15, 20, 22, 25, 27, 30, 31, 32, 33, 35, 36, 37, 38, 39, 40, 41, 42, 43, 44, 46, 52, 54, 55, 58, 59, 60, 61, 62, 64, 65, 66, 74, 75, 79, 83, 84, 85, 87, 93, 94, 97, 99, 101, 102, 109, 111, 114, 120, 121, 123, 124, 125, 129, 130, 131, 138, 145, 146, 150, 155, 158, 159, 162, 165, 172, 174, 177, 180, 184, 185, 191, 192, 195, 201, 203, 205, 207, 208, 209, 211, 214, 215, 217, 222, …	27.0
38	401	130.32500000000002	318.0	79.0	50.88	12.64	20	1					{1, 2, 5, 6, 10, 11, 15, 20, 22, 25, 27, 30, 31, 32, 33, 35, 36, 37, 38, 39, 40, 41, 42, 43, 44, 46, 52, 54, 55, 58, 59, 60, 61, 62, 64, 65, 66, 74, 75, 79, 83, 84, 85, 87, 93, 94, 97, 99, 101, 102, 109, 111, 114, 120, 121, 123, 124, 125, 129, 130, 131, 138, 145, 146, 150, 155, 158, 159, 162, 165, 172, 174, 177, 180, 184, 185, 191, 192, 195, 201, 203, 205, 207, 208, 209, 211, 214, 215, 217, 222, …	27.0
39	404	131.3	317.0	91.0	50.72	14.56	20	1					{1, 2, 5, 6, 10, 11, 15, 20, 22, 25, 27, 30, 31, 32, 33, 35, 36, 37, 38, 39, 40, 41, 42, 43, 44, 46, 52, 54, 55, 58, 59, 60, 61, 62, 64, 65, 66, 74, 75, 79, 83, 84, 85, 87, 93, 94, 97, 99, 101, 102, 109, 111, 114, 120, 121, 123, 124, 125, 129, 130, 131, 138, 145, 146, 150, 155, 158, 159, 162, 165, 172, 174, 177, 180, 184, 185, 191, 192, 195, 201, 203, 205, 207, 208, 209, 211, 214, 215, 217, 222, …	27.0
40	413	134.225	306.0	94.0	48.96	15.040000000000001	20	1					{1, 2, 5, 6, 10, 11, 15, 20, 22, 25, 27, 30, 31, 32, 33, 35, 36, 37, 38, 39, 40, 41, 42, 43, 44, 46, 52, 54, 55, 58, 59, 60, 61, 62, 64, 65, 66, 74, 75, 79, 83, 84, 85, 87, 93, 94, 97, 99, 101, 102, 109, 111, 114, 120, 121, 123, 124, 125, 129, 130, 131, 138, 145, 146, 150, 155, 158, 159, 162, 165, 172, 174, 177, 180, 184, 185, 191, 192, 195, 201, 203, 205, 207, 208, 209, 211, 214, 215, 217, 222, …	27.0
41	421	136.82500000000002	335.0	62.0	53.6	9.92	20	1					{1, 2, 5, 6, 10, 11, 15, 20, 22, 25, 27, 30, 31, 32, 33, 35, 36, 37, 38, 39, 40, 41, 42, 43, 44, 46, 52, 54, 55, 58, 59, 60, 61, 62, 64, 65, 66, 74, 75, 79, 83, 84, 85, 87, 93, 94, 97, 99, 101, 102, 109, 111, 114, 120, 121, 123, 124, 125, 129, 130, 131, 138, 145, 146, 150, 155, 158, 159, 162, 165, 172, 174, 177, 180, 184, 185, 191, 192, 195, 201, 203, 205, 207, 208, 209, 211, 214, 215, 217, 222, …	27.0
42	423	137.475	305.0	90.0	48.800000000000004	14.4	20	1					{1, 2, 5, 6, 10, 11, 15, 20, 22, 25, 27, 30, 31, 32, 33, 35, 36, 37, 38, 39, 40, 41, 42, 43, 44, 46, 52, 54, 55, 58, 59, 60, 61, 62, 64, 65, 66, 74, 75, 79, 83, 84, 85, 87, 93, 94, 97, 99, 101, 102, 109, 111, 114, 120, 121, 123, 124, 125, 129, 130, 131, 138, 145, 146, 150, 155, 158, 159, 162, 165, 172, 174, 177, 180, 184, 185, 191, 192, 195, 201, 203, 205, 207, 208, 209, 211, 214, 215, 217, 222, …	27.0
43	426	138.45000000000002	326.0	67.0	52.160000000000004	10.72	20	1					{1, 2, 5, 6, 10, 11, 15, 20, 22, 25, 27, 30, 31, 32, 33, 35, 36, 37, 38, 39, 40, 41, 42, 43, 44, 46, 52, 54, 55, 58, 59, 60, 61, 62, 64, 65, 66, 74, 75, 79, 83, 84, 85, 87, 93, 94, 97, 99, 101, 102, 109, 111, 114, 120, 121, 123, 124, 125, 129, 130, 131, 138, 145, 146, 150, 155, 158, 159, 162, 165, 172, 174, 177, 180, 184, 185, 191, 192, 195, 201, 203, 205, 207, 208, 209, 211, 214, 215, 217, 222, …	27.0
44	429	139.425	319.0	95.0	51.04	15.200000000000001	20	1					{1, 2, 5, 6, 10, 11, 15, 20, 22, 25, 27, 30, 31, 32, 33, 35, 36, 37, 38, 39, 40, 41, 42, 43, 44, 46, 52, 54, 55, 58, 59, 60, 61, 62, 64, 65, 66, 74, 75, 79, 83, 84, 85, 87, 93, 94, 97, 99, 101, 102, 109, 111, 114, 120, 121, 123, 124, 125, 129, 130, 131, 138, 145, 146, 150, 155, 158, 159, 162, 165, 172, 174, 177, 180, 184, 185, 191, 192, 195, 201, 203, 205, 207, 208, 209, 211, 214, 215, 217, 222, …	27.0
45	431	140.07500000000002	125.0	225.99999999999997	20.0	36.16	3	10					{69, 249, 232, 45, 49, 117, 309, 281}	38.0
46	432	140.4	313.0	82.0	50.08	13.120000000000001	20	1					{1, 2, 5, 6, 10, 11, 15, 20, 22, 25, 27, 30, 31, 32, 33, 35, 36, 37, 38, 39, 40, 41, 42, 43, 44, 46, 52, 54, 55, 58, 59, 60, 61, 62, 64, 65, 66, 74, 75, 79, 83, 84, 85, 87, 93, 94, 97, 99, 101, 102, 109, 111, 114, 120, 121, 123, 124, 125, 129, 130, 131, 138, 145, 146, 150, 155, 158, 159, 162, 165, 172, 174, 177, 180, 184, 185, 191, 192, 195, 201, 203, 205, 207, 208, 209, 211, 214, 215, 217, 222, …	27.0
47	432	140.4	166.0	176.0	26.560000000000002	28.16	5	2					{9, 139, 140, 19, 23, 26, 157, 95, 104, 47, 48, 175, 179, 53, 318}	31.0
48	434	141.05	175.0	190.0	28.0	30.400000000000002	5	2					{9, 139, 140, 19, 23, 26, 157, 95, 104, 47, 48, 175, 179, 53, 318}	31.0
49	434	141.05	117.0	215.0	18.72	34.4	3	10					{69, 249, 232, 45, 49, 117, 309, 281}	38.0
50	436	141.70000000000002	172.0	157.0	27.52	25.12	2	11					{96, 322, 50, 91, 380, 127}	39.0
51	437	142.025	211.0	39.0	33.76	6.24	25	-1					-100	-100.0
52	439	142.675	311.0	100.0	49.76	16.0	20	1					{1, 2, 5, 6, 10, 11, 15, 20, 22, 25, 27, 30, 31, 32, 33, 35, 36, 37, 38, 39, 40, 41, 42, 43, 44, 46, 52, 54, 55, 58, 59, 60, 61, 62, 64, 65, 66, 74, 75, 79, 83, 84, 85, 87, 93, 94, 97, 99, 101, 102, 109, 111, 114, 120, 121, 123, 124, 125, 129, 130, 131, 138, 145, 146, 150, 155, 158, 159, 162, 165, 172, 174, 177, 180, 184, 185, 191, 192, 195, 201, 203, 205, 207, 208, 209, 211, 214, 215, 217, 222, …	27.0
53	443	143.975	174.0	190.0	27.84	30.400000000000002	5	2					{9, 139, 140, 19, 23, 26, 157, 95, 104, 47, 48, 175, 179, 53, 318}	31.0
54	447	145.275	318.0	85.0	50.88	13.6	20	1					{1, 2, 5, 6, 10, 11, 15, 20, 22, 25, 27, 30, 31, 32, 33, 35, 36, 37, 38, 39, 40, 41, 42, 43, 44, 46, 52, 54, 55, 58, 59, 60, 61, 62, 64, 65, 66, 74, 75, 79, 83, 84, 85, 87, 93, 94, 97, 99, 101, 102, 109, 111, 114, 120, 121, 123, 124, 125, 129, 130, 131, 138, 145, 146, 150, 155, 158, 159, 162, 165, 172, 174, 177, 180, 184, 185, 191, 192, 195, 201, 203, 205, 207, 208, 209, 211, 214, 215, 217, 222, …	27.0
55	455	147.875	302.0	87.0	48.32	13.92	20	1					{1, 2, 5, 6, 10, 11, 15, 20, 22, 25, 27, 30, 31, 32, 33, 35, 36, 37, 38, 39, 40, 41, 42, 43, 44, 46, 52, 54, 55, 58, 59, 60, 61, 62, 64, 65, 66, 74, 75, 79, 83, 84, 85, 87, 93, 94, 97, 99, 101, 102, 109, 111, 114, 120, 121, 123, 124, 125, 129, 130, 131, 138, 145, 146, 150, 155, 158, 159, 162, 165, 172, 174, 177, 180, 184, 185, 191, 192, 195, 201, 203, 205, 207, 208, 209, 211, 214, 215, 217, 222, …	27.0
56	455	147.875	157.0	202.0	25.12	32.32	3	2					{274, 406, 56, 265, 219, 364}	40.0
57	457	148.525	82.0	229.0	13.120000000000001	36.64	32	9					{34, 300, 435, 57, 122, 28}	37.0
58	461	149.82500000000002	305.0	91.0	48.800000000000004	14.56	20	1					{1, 2, 5, 6, 10, 11, 15, 20, 22, 25, 27, 30, 31, 32, 33, 35, 36, 37, 38, 39, 40, 41, 42, 43, 44, 46, 52, 54, 55, 58, 59, 60, 61, 62, 64, 65, 66, 74, 75, 79, 83, 84, 85, 87, 93, 94, 97, 99, 101, 102, 109, 111, 114, 120, 121, 123, 124, 125, 129, 130, 131, 138, 145, 146, 150, 155, 158, 159, 162, 165, 172, 174, 177, 180, 184, 185, 191, 192, 195, 201, 203, 205, 207, 208, 209, 211, 214, 215, 217, 222, …	27.0
59	467	151.775	309.0	94.0	49.44	15.040000000000001	20	1					{1, 2, 5, 6, 10, 11, 15, 20, 22, 25, 27, 30, 31, 32, 33, 35, 36, 37, 38, 39, 40, 41, 42, 43, 44, 46, 52, 54, 55, 58, 59, 60, 61, 62, 64, 65, 66, 74, 75, 79, 83, 84, 85, 87, 93, 94, 97, 99, 101, 102, 109, 111, 114, 120, 121, 123, 124, 125, 129, 130, 131, 138, 145, 146, 150, 155, 158, 159, 162, 165, 172, 174, 177, 180, 184, 185, 191, 192, 195, 201, 203, 205, 207, 208, 209, 211, 214, 215, 217, 222, …	27.0
60	471	153.07500000000002	309.0	68.0	49.44	10.88	20	1					{1, 2, 5, 6, 10, 11, 15, 20, 22, 25, 27, 30, 31, 32, 33, 35, 36, 37, 38, 39, 40, 41, 42, 43, 44, 46, 52, 54, 55, 58, 59, 60, 61, 62, 64, 65, 66, 74, 75, 79, 83, 84, 85, 87, 93, 94, 97, 99, 101, 102, 109, 111, 114, 120, 121, 123, 124, 125, 129, 130, 131, 138, 145, 146, 150, 155, 158, 159, 162, 165, 172, 174, 177, 180, 184, 185, 191, 192, 195, 201, 203, 205, 207, 208, 209, 211, 214, 215, 217, 222, …	27.0
61	472	153.4	325.0	102.0	52.0	16.32	20	1					{1, 2, 5, 6, 10, 11, 15, 20, 22, 25, 27, 30, 31, 32, 33, 35, 36, 37, 38, 39, 40, 41, 42, 43, 44, 46, 52, 54, 55, 58, 59, 60, 61, 62, 64, 65, 66, 74, 75, 79, 83, 84, 85, 87, 93, 94, 97, 99, 101, 102, 109, 111, 114, 120, 121, 123, 124, 125, 129, 130, 131, 138, 145, 146, 150, 155, 158, 159, 162, 165, 172, 174, 177, 180, 184, 185, 191, 192, 195, 201, 203, 205, 207, 208, 209, 211, 214, 215, 217, 222, …	27.0
62	475	154.375	299.0	90.0	47.84	14.4	20	1					{1, 2, 5, 6, 10, 11, 15, 20, 22, 25, 27, 30, 31, 32, 33, 35, 36, 37, 38, 39, 40, 41, 42, 43, 44, 46, 52, 54, 55, 58, 59, 60, 61, 62, 64, 65, 66, 74, 75, 79, 83, 84, 85, 87, 93, 94, 97, 99, 101, 102, 109, 111, 114, 120, 121, 123, 124, 125, 129, 130, 131, 138, 145, 146, 150, 155, 158, 159, 162, 165, 172, 174, 177, 180, 184, 185, 191, 192, 195, 201, 203, 205, 207, 208, 209, 211, 214, 215, 217, 222, …	27.0
63	482	156.65	177.0	263.0	28.32	42.08	4	1					-100	-100.0
64	482	156.65	321.0	83.0	51.36	13.280000000000001	20	12					{1, 2, 5, 6, 10, 11, 15, 20, 22, 25, 27, 30, 31, 32, 33, 35, 36, 37, 38, 39, 40, 41, 42, 43, 44, 46, 52, 54, 55, 58, 59, 60, 61, 62, 64, 65, 66, 74, 75, 79, 83, 84, 85, 87, 93, 94, 97, 99, 101, 102, 109, 111, 114, 120, 121, 123, 124, 125, 129, 130, 131, 138, 145, 146, 150, 155, 158, 159, 162, 165, 172, 174, 177, 180, 184, 185, 191, 192, 195, 201, 203, 205, 207, 208, 209, 211, 214, 215, 217, 222, …	27.0
65	483	156.975	300.0	85.0	48.0	13.6	20	1					{1, 2, 5, 6, 10, 11, 15, 20, 22, 25, 27, 30, 31, 32, 33, 35, 36, 37, 38, 39, 40, 41, 42, 43, 44, 46, 52, 54, 55, 58, 59, 60, 61, 62, 64, 65, 66, 74, 75, 79, 83, 84, 85, 87, 93, 94, 97, 99, 101, 102, 109, 111, 114, 120, 121, 123, 124, 125, 129, 130, 131, 138, 145, 146, 150, 155, 158, 159, 162, 165, 172, 174, 177, 180, 184, 185, 191, 192, 195, 201, 203, 205, 207, 208, 209, 211, 214, 215, 217, 222, …	27.0
66	487	158.275	314.0	88.0	50.24	14.08	20	1					{1, 2, 5, 6, 10, 11, 15, 20, 22, 25, 27, 30, 31, 32, 33, 35, 36, 37, 38, 39, 40, 41, 42, 43, 44, 46, 52, 54, 55, 58, 59, 60, 61, 62, 64, 65, 66, 74, 75, 79, 83, 84, 85, 87, 93, 94, 97, 99, 101, 102, 109, 111, 114, 120, 121, 123, 124, 125, 129, 130, 131, 138, 145, 146, 150, 155, 158, 159, 162, 165, 172, 174, 177, 180, 184, 185, 191, 192, 195, 201, 203, 205, 207, 208, 209, 211, 214, 215, 217, 222, …	27.0
67	487	158.275	229.0	264.0	36.64	42.24	6	8					{24, 186, 67}	36.0
68	488	158.6	372.0	142.0	59.52	22.72	9	-1					-100	-100.0
69	488	158.6	112.99999999999999	221.0	18.08	35.36	3	10					{69, 249, 232, 45, 49, 117, 309, 281}	38.0
70	489	158.925	505.99999999999994	239.0	80.96	38.24	0	-1					-100	-100.0
71	489	158.925	222.00000000000003	178.0	35.52	28.48	0	-1					-100	-100.0
72	490	159.25	176.0	202.0	28.16	32.32	5	7					{72, 18}	35.0
73	490	159.25	185.0	9.0	29.6	1.44	19	13					{160, 196, 73}	41.0
74	493	160.225	299.0	85.0	47.84	13.6	20	1					{1, 2, 5, 6, 10, 11, 15, 20, 22, 25, 27, 30, 31, 32, 33, 35, 36, 37, 38, 39, 40, 41, 42, 43, 44, 46, 52, 54, 55, 58, 59, 60, 61, 62, 64, 65, 66, 74, 75, 79, 83, 84, 85, 87, 93, 94, 97, 99, 101, 102, 109, 111, 114, 120, 121, 123, 124, 125, 129, 130, 131, 138, 145, 146, 150, 155, 158, 159, 162, 165, 172, 174, 177, 180, 184, 185, 191, 192, 195, 201, 203, 205, 207, 208, 209, 211, 214, 215, 217, 222, …	27.0
75	497	161.525	321.0	99.0	51.36	15.84	20	1					{1, 2, 5, 6, 10, 11, 15, 20, 22, 25, 27, 30, 31, 32, 33, 35, 36, 37, 38, 39, 40, 41, 42, 43, 44, 46, 52, 54, 55, 58, 59, 60, 61, 62, 64, 65, 66, 74, 75, 79, 83, 84, 85, 87, 93, 94, 97, 99, 101, 102, 109, 111, 114, 120, 121, 123, 124, 125, 129, 130, 131, 138, 145, 146, 150, 155, 158, 159, 162, 165, 172, 174, 177, 180, 184, 185, 191, 192, 195, 201, 203, 205, 207, 208, 209, 211, 214, 215, 217, 222, …	27.0
76	501	162.82500000000002	295.0	257.0	47.2	41.12	17	14					-100	-100.0
77	502	163.15	462.0	398.0	73.92	63.68	0	-1					-100	-100.0
78	502	163.15	149.0	387.0	23.84	61.92	14	-1					-100	-100.0
79	502	163.15	307.0	92.0	49.120000000000005	14.72	20	1					{1, 2, 5, 6, 10, 11, 15, 20, 22, 25, 27, 30, 31, 32, 33, 35, 36, 37, 38, 39, 40, 41, 42, 43, 44, 46, 52, 54, 55, 58, 59, 60, 61, 62, 64, 65, 66, 74, 75, 79, 83, 84, 85, 87, 93, 94, 97, 99, 101, 102, 109, 111, 114, 120, 121, 123, 124, 125, 129, 130, 131, 138, 145, 146, 150, 155, 158, 159, 162, 165, 172, 174, 177, 180, 184, 185, 191, 192, 195, 201, 203, 205, 207, 208, 209, 211, 214, 215, 217, 222, …	27.0
80	503	163.475	195.0	148.0	31.2	23.68	2	15					{80, 118}	42.0
81	504	163.8	182.0	105.0	29.12	16.8	0	16					-100	-100.0
82	506	164.45000000000002	152.0	107.0	24.32	17.12	34	-1					-100	-100.0
83	507	164.775	316.0	96.0	50.56	15.36	20	1					{1, 2, 5, 6, 10, 11, 15, 20, 22, 25, 27, 30, 31, 32, 33, 35, 36, 37, 38, 39, 40, 41, 42, 43, 44, 46, 52, 54, 55, 58, 59, 60, 61, 62, 64, 65, 66, 74, 75, 79, 83, 84, 85, 87, 93, 94, 97, 99, 101, 102, 109, 111, 114, 120, 121, 123, 124, 125, 129, 130, 131, 138, 145, 146, 150, 155, 158, 159, 162, 165, 172, 174, 177, 180, 184, 185, 191, 192, 195, 201, 203, 205, 207, 208, 209, 211, 214, 215, 217, 222, …	27.0
84	512	166.4	318.0	78.0	50.88	12.48	20	1					{1, 2, 5, 6, 10, 11, 15, 20, 22, 25, 27, 30, 31, 32, 33, 35, 36, 37, 38, 39, 40, 41, 42, 43, 44, 46, 52, 54, 55, 58, 59, 60, 61, 62, 64, 65, 66, 74, 75, 79, 83, 84, 85, 87, 93, 94, 97, 99, 101, 102, 109, 111, 114, 120, 121, 123, 124, 125, 129, 130, 131, 138, 145, 146, 150, 155, 158, 159, 162, 165, 172, 174, 177, 180, 184, 185, 191, 192, 195, 201, 203, 205, 207, 208, 209, 211, 214, 215, 217, 222, …	27.0
85	521	169.32500000000002	308.0	90.0	49.28	14.4	20	1					{1, 2, 5, 6, 10, 11, 15, 20, 22, 25, 27, 30, 31, 32, 33, 35, 36, 37, 38, 39, 40, 41, 42, 43, 44, 46, 52, 54, 55, 58, 59, 60, 61, 62, 64, 65, 66, 74, 75, 79, 83, 84, 85, 87, 93, 94, 97, 99, 101, 102, 109, 111, 114, 120, 121, 123, 124, 125, 129, 130, 131, 138, 145, 146, 150, 155, 158, 159, 162, 165, 172, 174, 177, 180, 184, 185, 191, 192, 195, 201, 203, 205, 207, 208, 209, 211, 214, 215, 217, 222, …	27.0
86	522	169.65	164.0	85.0	26.240000000000002	13.6	34	17					{116, 86, 119}	43.0
87	523	169.975	335.0	112.99999999999999	53.6	18.08	20	1					{1, 2, 5, 6, 10, 11, 15, 20, 22, 25, 27, 30, 31, 32, 33, 35, 36, 37, 38, 39, 40, 41, 42, 43, 44, 46, 52, 54, 55, 58, 59, 60, 61, 62, 64, 65, 66, 74, 75, 79, 83, 84, 85, 87, 93, 94, 97, 99, 101, 102, 109, 111, 114, 120, 121, 123, 124, 125, 129, 130, 131, 138, 145, 146, 150, 155, 158, 159, 162, 165, 172, 174, 177, 180, 184, 185, 191, 192, 195, 201, 203, 205, 207, 208, 209, 211, 214, 215, 217, 222, …	27.0
88	525	170.625	258.0	2.0	41.28	0.32	21	18					-100	-100.0
89	526	170.95000000000002	263.0	10.0	42.08	1.6	21	18					-100	-100.0
90	527	171.275	347.0	149.0	55.52	23.84	9	-1					-100	-100.0
91	527	171.275	172.0	160.0	27.52	25.6	2	11					{96, 322, 50, 91, 380, 127}	39.0
92	528	171.6	159.0	204.99999999999997	25.44	32.8	0	2					-100	-100.0
93	531	172.57500000000002	330.0	87.0	52.800000000000004	13.92	20	1					{1, 2, 5, 6, 10, 11, 15, 20, 22, 25, 27, 30, 31, 32, 33, 35, 36, 37, 38, 39, 40, 41, 42, 43, 44, 46, 52, 54, 55, 58, 59, 60, 61, 62, 64, 65, 66, 74, 75, 79, 83, 84, 85, 87, 93, 94, 97, 99, 101, 102, 109, 111, 114, 120, 121, 123, 124, 125, 129, 130, 131, 138, 145, 146, 150, 155, 158, 159, 162, 165, 172, 174, 177, 180, 184, 185, 191, 192, 195, 201, 203, 205, 207, 208, 209, 211, 214, 215, 217, 222, …	27.0
94	532	172.9	334.0	84.0	53.44	13.44	20	1					{1, 2, 5, 6, 10, 11, 15, 20, 22, 25, 27, 30, 31, 32, 33, 35, 36, 37, 38, 39, 40, 41, 42, 43, 44, 46, 52, 54, 55, 58, 59, 60, 61, 62, 64, 65, 66, 74, 75, 79, 83, 84, 85, 87, 93, 94, 97, 99, 101, 102, 109, 111, 114, 120, 121, 123, 124, 125, 129, 130, 131, 138, 145, 146, 150, 155, 158, 159, 162, 165, 172, 174, 177, 180, 184, 185, 191, 192, 195, 201, 203, 205, 207, 208, 209, 211, 214, 215, 217, 222, …	27.0
95	533	173.225	176.0	186.0	28.16	29.76	5	2					{9, 139, 140, 19, 23, 26, 157, 95, 104, 47, 48, 175, 179, 53, 318}	31.0
96	534	173.55	176.0	159.0	28.16	25.44	2	11					{96, 322, 50, 91, 380, 127}	39.0
97	537	174.525	328.0	119.0	52.480000000000004	19.04	20	1					{1, 2, 5, 6, 10, 11, 15, 20, 22, 25, 27, 30, 31, 32, 33, 35, 36, 37, 38, 39, 40, 41, 42, 43, 44, 46, 52, 54, 55, 58, 59, 60, 61, 62, 64, 65, 66, 74, 75, 79, 83, 84, 85, 87, 93, 94, 97, 99, 101, 102, 109, 111, 114, 120, 121, 123, 124, 125, 129, 130, 131, 138, 145, 146, 150, 155, 158, 159, 162, 165, 172, 174, 177, 180, 184, 185, 191, 192, 195, 201, 203, 205, 207, 208, 209, 211, 214, 215, 217, 222, …	27.0
98	538	174.85	303.0	240.0	48.480000000000004	38.4	17	-1					{98, 327}	44.0
99	539	175.175	343.0	91.0	54.88	14.56	20	1					{1, 2, 5, 6, 10, 11, 15, 20, 22, 25, 27, 30, 31, 32, 33, 35, 36, 37, 38, 39, 40, 41, 42, 43, 44, 46, 52, 54, 55, 58, 59, 60, 61, 62, 64, 65, 66, 74, 75, 79, 83, 84, 85, 87, 93, 94, 97, 99, 101, 102, 109, 111, 114, 120, 121, 123, 124, 125, 129, 130, 131, 138, 145, 146, 150, 155, 158, 159, 162, 165, 172, 174, 177, 180, 184, 185, 191, 192, 195, 201, 203, 205, 207, 208, 209, 211, 214, 215, 217, 222, …	27.0
100	545	177.125	242.0	18.0	38.72	2.88	0	19					-100	-100.0
101	546	177.45000000000002	333.0	103.0	53.28	16.48	20	1					{1, 2, 5, 6, 10, 11, 15, 20, 22, 25, 27, 30, 31, 32, 33, 35, 36, 37, 38, 39, 40, 41, 42, 43, 44, 46, 52, 54, 55, 58, 59, 60, 61, 62, 64, 65, 66, 74, 75, 79, 83, 84, 85, 87, 93, 94, 97, 99, 101, 102, 109, 111, 114, 120, 121, 123, 124, 125, 129, 130, 131, 138, 145, 146, 150, 155, 158, 159, 162, 165, 172, 174, 177, 180, 184, 185, 191, 192, 195, 201, 203, 205, 207, 208, 209, 211, 214, 215, 217, 222, …	27.0
102	550	178.75	318.0	92.0	50.88	14.72	20	1					{1, 2, 5, 6, 10, 11, 15, 20, 22, 25, 27, 30, 31, 32, 33, 35, 36, 37, 38, 39, 40, 41, 42, 43, 44, 46, 52, 54, 55, 58, 59, 60, 61, 62, 64, 65, 66, 74, 75, 79, 83, 84, 85, 87, 93, 94, 97, 99, 101, 102, 109, 111, 114, 120, 121, 123, 124, 125, 129, 130, 131, 138, 145, 146, 150, 155, 158, 159, 162, 165, 172, 174, 177, 180, 184, 185, 191, 192, 195, 201, 203, 205, 207, 208, 209, 211, 214, 215, 217, 222, …	27.0
103	553	179.725	130.0	187.0	20.8	29.92	3	-1					-100	-100.0
104	555	180.375	177.0	172.0	28.32	27.52	5	2					{9, 139, 140, 19, 23, 26, 157, 95, 104, 47, 48, 175, 179, 53, 318}	31.0
105	555	180.375	118.0	200.99999999999997	18.88	32.16	3	20					{369, 229, 105, 410, 431}	45.0
106	559	181.675	298.0	124.0	47.68	19.84	0	21					-100	-100.0
107	559	181.675	174.0	39.0	27.84	6.24	0	22					-100	-100.0
108	565	183.625	186.0	99.0	29.76	15.84	0	16					-100	-100.0
109	566	183.95000000000002	330.0	99.0	52.800000000000004	15.84	20	1					{1, 2, 5, 6, 10, 11, 15, 20, 22, 25, 27, 30, 31, 32, 33, 35, 36, 37, 38, 39, 40, 41, 42, 43, 44, 46, 52, 54, 55, 58, 59, 60, 61, 62, 64, 65, 66, 74, 75, 79, 83, 84, 85, 87, 93, 94, 97, 99, 101, 102, 109, 111, 114, 120, 121, 123, 124, 125, 129, 130, 131, 138, 145, 146, 150, 155, 158, 159, 162, 165, 172, 174, 177, 180, 184, 185, 191, 192, 195, 201, 203, 205, 207, 208, 209, 211, 214, 215, 217, 222, …	27.0
110	567	184.275	287.0	234.0	45.92	37.44	6	-1					-100	-100.0
111	568	184.6	326.0	102.0	52.160000000000004	16.32	20	1					{1, 2, 5, 6, 10, 11, 15, 20, 22, 25, 27, 30, 31, 32, 33, 35, 36, 37, 38, 39, 40, 41, 42, 43, 44, 46, 52, 54, 55, 58, 59, 60, 61, 62, 64, 65, 66, 74, 75, 79, 83, 84, 85, 87, 93, 94, 97, 99, 101, 102, 109, 111, 114, 120, 121, 123, 124, 125, 129, 130, 131, 138, 145, 146, 150, 155, 158, 159, 162, 165, 172, 174, 177, 180, 184, 185, 191, 192, 195, 201, 203, 205, 207, 208, 209, 211, 214, 215, 217, 222, …	27.0
112	571	185.57500000000002	216.0	170.0	34.56	27.2	5	23					-100	-100.0
113	573	186.225	192.0	26.0	30.72	4.16	19	5					{292, 200, 12, 113, 436, 278, 126}	32.0
114	575	186.875	332.0	101.0	53.120000000000005	16.16	20	1					{1, 2, 5, 6, 10, 11, 15, 20, 22, 25, 27, 30, 31, 32, 33, 35, 36, 37, 38, 39, 40, 41, 42, 43, 44, 46, 52, 54, 55, 58, 59, 60, 61, 62, 64, 65, 66, 74, 75, 79, 83, 84, 85, 87, 93, 94, 97, 99, 101, 102, 109, 111, 114, 120, 121, 123, 124, 125, 129, 130, 131, 138, 145, 146, 150, 155, 158, 159, 162, 165, 172, 174, 177, 180, 184, 185, 191, 192, 195, 201, 203, 205, 207, 208, 209, 211, 214, 215, 217, 222, …	27.0
115	577	187.525	132.0	158.0	21.12	25.28	2	-1					-100	-100.0
116	577	187.525	161.0	77.0	25.76	12.32	34	10					{116, 86, 119}	43.0
117	577	187.525	119.0	220.00000000000003	19.04	35.2	3	15					{69, 249, 232, 45, 49, 117, 309, 281}	38.0
118	577	187.525	198.0	146.0	31.68	23.36	2	17					{80, 118}	42.0
119	578	187.85	167.0	78.0	26.72	12.48	34	17					{116, 86, 119}	43.0
120	586	190.45000000000002	343.0	105.0	54.88	16.8	20	1					{1, 2, 5, 6, 10, 11, 15, 20, 22, 25, 27, 30, 31, 32, 33, 35, 36, 37, 38, 39, 40, 41, 42, 43, 44, 46, 52, 54, 55, 58, 59, 60, 61, 62, 64, 65, 66, 74, 75, 79, 83, 84, 85, 87, 93, 94, 97, 99, 101, 102, 109, 111, 114, 120, 121, 123, 124, 125, 129, 130, 131, 138, 145, 146, 150, 155, 158, 159, 162, 165, 172, 174, 177, 180, 184, 185, 191, 192, 195, 201, 203, 205, 207, 208, 209, 211, 214, 215, 217, 222, …	27.0
121	588	191.1	311.0	69.0	49.76	11.040000000000001	20	1					{1, 2, 5, 6, 10, 11, 15, 20, 22, 25, 27, 30, 31, 32, 33, 35, 36, 37, 38, 39, 40, 41, 42, 43, 44, 46, 52, 54, 55, 58, 59, 60, 61, 62, 64, 65, 66, 74, 75, 79, 83, 84, 85, 87, 93, 94, 97, 99, 101, 102, 109, 111, 114, 120, 121, 123, 124, 125, 129, 130, 131, 138, 145, 146, 150, 155, 158, 159, 162, 165, 172, 174, 177, 180, 184, 185, 191, 192, 195, 201, 203, 205, 207, 208, 209, 211, 214, 215, 217, 222, …	27.0
122	588	191.1	79.0	227.99999999999997	12.64	36.48	32	1					{34, 300, 435, 57, 122, 28}	37.0
123	588	191.1	331.0	112.00000000000001	52.96	17.92	20	9					{1, 2, 5, 6, 10, 11, 15, 20, 22, 25, 27, 30, 31, 32, 33, 35, 36, 37, 38, 39, 40, 41, 42, 43, 44, 46, 52, 54, 55, 58, 59, 60, 61, 62, 64, 65, 66, 74, 75, 79, 83, 84, 85, 87, 93, 94, 97, 99, 101, 102, 109, 111, 114, 120, 121, 123, 124, 125, 129, 130, 131, 138, 145, 146, 150, 155, 158, 159, 162, 165, 172, 174, 177, 180, 184, 185, 191, 192, 195, 201, 203, 205, 207, 208, 209, 211, 214, 215, 217, 222, …	27.0
124	591	192.07500000000002	325.0	106.0	52.0	16.96	20	1					{1, 2, 5, 6, 10, 11, 15, 20, 22, 25, 27, 30, 31, 32, 33, 35, 36, 37, 38, 39, 40, 41, 42, 43, 44, 46, 52, 54, 55, 58, 59, 60, 61, 62, 64, 65, 66, 74, 75, 79, 83, 84, 85, 87, 93, 94, 97, 99, 101, 102, 109, 111, 114, 120, 121, 123, 124, 125, 129, 130, 131, 138, 145, 146, 150, 155, 158, 159, 162, 165, 172, 174, 177, 180, 184, 185, 191, 192, 195, 201, 203, 205, 207, 208, 209, 211, 214, 215, 217, 222, …	27.0
125	594	193.05	318.0	93.0	50.88	14.88	20	1					{1, 2, 5, 6, 10, 11, 15, 20, 22, 25, 27, 30, 31, 32, 33, 35, 36, 37, 38, 39, 40, 41, 42, 43, 44, 46, 52, 54, 55, 58, 59, 60, 61, 62, 64, 65, 66, 74, 75, 79, 83, 84, 85, 87, 93, 94, 97, 99, 101, 102, 109, 111, 114, 120, 121, 123, 124, 125, 129, 130, 131, 138, 145, 146, 150, 155, 158, 159, 162, 165, 172, 174, 177, 180, 184, 185, 191, 192, 195, 201, 203, 205, 207, 208, 209, 211, 214, 215, 217, 222, …	27.0
126	603	195.975	191.0	17.0	30.560000000000002	2.72	19	5					{292, 200, 12, 113, 436, 278, 126}	32.0
127	606	196.95000000000002	175.0	154.0	28.0	24.64	2	11					{96, 322, 50, 91, 380, 127}	39.0
128	607	197.275	123.0	172.0	19.68	27.52	3	24					{128, 295}	46.0
129	608	197.6	318.0	77.0	50.88	12.32	20	1					{1, 2, 5, 6, 10, 11, 15, 20, 22, 25, 27, 30, 31, 32, 33, 35, 36, 37, 38, 39, 40, 41, 42, 43, 44, 46, 52, 54, 55, 58, 59, 60, 61, 62, 64, 65, 66, 74, 75, 79, 83, 84, 85, 87, 93, 94, 97, 99, 101, 102, 109, 111, 114, 120, 121, 123, 124, 125, 129, 130, 131, 138, 145, 146, 150, 155, 158, 159, 162, 165, 172, 174, 177, 180, 184, 185, 191, 192, 195, 201, 203, 205, 207, 208, 209, 211, 214, 215, 217, 222, …	27.0
130	609	197.925	348.0	91.0	55.68	14.56	20	1					{1, 2, 5, 6, 10, 11, 15, 20, 22, 25, 27, 30, 31, 32, 33, 35, 36, 37, 38, 39, 40, 41, 42, 43, 44, 46, 52, 54, 55, 58, 59, 60, 61, 62, 64, 65, 66, 74, 75, 79, 83, 84, 85, 87, 93, 94, 97, 99, 101, 102, 109, 111, 114, 120, 121, 123, 124, 125, 129, 130, 131, 138, 145, 146, 150, 155, 158, 159, 162, 165, 172, 174, 177, 180, 184, 185, 191, 192, 195, 201, 203, 205, 207, 208, 209, 211, 214, 215, 217, 222, …	27.0
131	614	199.55	307.0	72.0	49.120000000000005	11.52	20	1					{1, 2, 5, 6, 10, 11, 15, 20, 22, 25, 27, 30, 31, 32, 33, 35, 36, 37, 38, 39, 40, 41, 42, 43, 44, 46, 52, 54, 55, 58, 59, 60, 61, 62, 64, 65, 66, 74, 75, 79, 83, 84, 85, 87, 93, 94, 97, 99, 101, 102, 109, 111, 114, 120, 121, 123, 124, 125, 129, 130, 131, 138, 145, 146, 150, 155, 158, 159, 162, 165, 172, 174, 177, 180, 184, 185, 191, 192, 195, 201, 203, 205, 207, 208, 209, 211, 214, 215, 217, 222, …	27.0
132	616	200.20000000000002	311.0	219.0	49.76	35.04	16	-1					-100	-100.0
133	625	203.125	156.0	170.0	24.96	27.2	2	2					{133, 233, 363, 301, 399, 400, 17, 218}	34.0
134	625	203.125	293.0	2.0	46.88	0.32	21	25					{225, 451, 134, 266, 335, 243, 245, 344, 377, 382}	47.0
135	626	203.45000000000002	195.0	291.0	31.2	46.56	4	3					{135, 7, 136, 275, 21, 153}	29.0
136	626	203.45000000000002	214.0	278.0	34.24	44.480000000000004	4	3					{135, 136, 7, 275, 21, 153}	29.0
137	627	203.775	262.0	223.0	41.92	35.68	6	26					{147, 137, 379, 221}	48.0
138	629	204.425	315.0	94.0	50.4	15.040000000000001	20	1					{1, 2, 5, 6, 10, 11, 15, 20, 22, 25, 27, 30, 31, 32, 33, 35, 36, 37, 38, 39, 40, 41, 42, 43, 44, 46, 52, 54, 55, 58, 59, 60, 61, 62, 64, 65, 66, 74, 75, 79, 83, 84, 85, 87, 93, 94, 97, 99, 101, 102, 109, 111, 114, 120, 121, 123, 124, 125, 129, 130, 131, 138, 145, 146, 150, 155, 158, 159, 162, 165, 172, 174, 177, 180, 184, 185, 191, 192, 195, 201, 203, 205, 207, 208, 209, 211, 214, 215, 217, 222, …	27.0
139	629	204.425	163.0	189.0	26.080000000000002	30.240000000000002	5	2					{9, 139, 140, 19, 23, 26, 157, 95, 104, 47, 48, 175, 179, 53, 318}	31.0
140	630	204.75	175.0	189.0	28.0	30.240000000000002	5	2					{9, 139, 140, 19, 23, 26, 157, 95, 104, 47, 48, 175, 179, 53, 318}	31.0
141	631	205.07500000000002	351.0	110.00000000000001	56.160000000000004	17.6	9	1					-100	-100.0
142	637	207.025	147.0	227.99999999999997	23.52	36.48	3	-1					-100	-100.0
143	637	207.025	283.0	68.0	45.28	10.88	0	27					-100	-100.0
144	638	207.35	288.0	281.0	46.08	44.96	27	-1					-100	-100.0
145	638	207.35	322.0	85.0	51.52	13.6	20	1					{1, 2, 5, 6, 10, 11, 15, 20, 22, 25, 27, 30, 31, 32, 33, 35, 36, 37, 38, 39, 40, 41, 42, 43, 44, 46, 52, 54, 55, 58, 59, 60, 61, 62, 64, 65, 66, 74, 75, 79, 83, 84, 85, 87, 93, 94, 97, 99, 101, 102, 109, 111, 114, 120, 121, 123, 124, 125, 129, 130, 131, 138, 145, 146, 150, 155, 158, 159, 162, 165, 172, 174, 177, 180, 184, 185, 191, 192, 195, 201, 203, 205, 207, 208, 209, 211, 214, 215, 217, 222, …	27.0
146	643	208.975	333.0	78.0	53.28	12.48	20	1					{1, 2, 5, 6, 10, 11, 15, 20, 22, 25, 27, 30, 31, 32, 33, 35, 36, 37, 38, 39, 40, 41, 42, 43, 44, 46, 52, 54, 55, 58, 59, 60, 61, 62, 64, 65, 66, 74, 75, 79, 83, 84, 85, 87, 93, 94, 97, 99, 101, 102, 109, 111, 114, 120, 121, 123, 124, 125, 129, 130, 131, 138, 145, 146, 150, 155, 158, 159, 162, 165, 172, 174, 177, 180, 184, 185, 191, 192, 195, 201, 203, 205, 207, 208, 209, 211, 214, 215, 217, 222, …	27.0
147	645	209.625	270.0	223.0	43.2	35.68	6	26					{147, 137, 379, 221}	48.0
148	648	210.6	261.0	259.0	41.76	41.44	6	-1					{331, 148}	49.0
149	648	210.6	143.0	174.0	22.88	27.84	2	28					-100	-100.0
150	649	210.925	334.0	63.0	53.44	10.08	20	1					{1, 2, 5, 6, 10, 11, 15, 20, 22, 25, 27, 30, 31, 32, 33, 35, 36, 37, 38, 39, 40, 41, 42, 43, 44, 46, 52, 54, 55, 58, 59, 60, 61, 62, 64, 65, 66, 74, 75, 79, 83, 84, 85, 87, 93, 94, 97, 99, 101, 102, 109, 111, 114, 120, 121, 123, 124, 125, 129, 130, 131, 138, 145, 146, 150, 155, 158, 159, 162, 165, 172, 174, 177, 180, 184, 185, 191, 192, 195, 201, 203, 205, 207, 208, 209, 211, 214, 215, 217, 222, …	27.0
151	652	211.9	170.0	239.0	27.2	38.24	4	-1					-100	-100.0
152	652	211.9	282.0	4.0	45.12	0.64	21	25					-100	-100.0
153	655	212.875	210.0	286.0	33.6	45.76	4	3					{135, 136, 7, 275, 21, 153}	29.0
154	655	212.875	238.0	101.0	38.08	16.16	7	29					{154, 220}	50.0
155	656	213.20000000000002	308.0	76.0	49.28	12.16	20	1					{1, 2, 5, 6, 10, 11, 15, 20, 22, 25, 27, 30, 31, 32, 33, 35, 36, 37, 38, 39, 40, 41, 42, 43, 44, 46, 52, 54, 55, 58, 59, 60, 61, 62, 64, 65, 66, 74, 75, 79, 83, 84, 85, 87, 93, 94, 97, 99, 101, 102, 109, 111, 114, 120, 121, 123, 124, 125, 129, 130, 131, 138, 145, 146, 150, 155, 158, 159, 162, 165, 172, 174, 177, 180, 184, 185, 191, 192, 195, 201, 203, 205, 207, 208, 209, 211, 214, 215, 217, 222, …	27.0
156	657	213.525	282.0	270.0	45.12	43.2	27	-1					-100	-100.0
157	657	213.525	186.0	195.0	29.76	31.2	5	1					{9, 139, 140, 19, 23, 26, 157, 95, 104, 47, 48, 175, 179, 53, 318}	31.0
158	657	213.525	328.0	66.0	52.480000000000004	10.56	20	2					{1, 2, 5, 6, 10, 11, 15, 20, 22, 25, 27, 30, 31, 32, 33, 35, 36, 37, 38, 39, 40, 41, 42, 43, 44, 46, 52, 54, 55, 58, 59, 60, 61, 62, 64, 65, 66, 74, 75, 79, 83, 84, 85, 87, 93, 94, 97, 99, 101, 102, 109, 111, 114, 120, 121, 123, 124, 125, 129, 130, 131, 138, 145, 146, 150, 155, 158, 159, 162, 165, 172, 174, 177, 180, 184, 185, 191, 192, 195, 201, 203, 205, 207, 208, 209, 211, 214, 215, 217, 222, …	27.0
159	661	214.82500000000002	296.0	93.0	47.36	14.88	20	1					{1, 2, 5, 6, 10, 11, 15, 20, 22, 25, 27, 30, 31, 32, 33, 35, 36, 37, 38, 39, 40, 41, 42, 43, 44, 46, 52, 54, 55, 58, 59, 60, 61, 62, 64, 65, 66, 74, 75, 79, 83, 84, 85, 87, 93, 94, 97, 99, 101, 102, 109, 111, 114, 120, 121, 123, 124, 125, 129, 130, 131, 138, 145, 146, 150, 155, 158, 159, 162, 165, 172, 174, 177, 180, 184, 185, 191, 192, 195, 201, 203, 205, 207, 208, 209, 211, 214, 215, 217, 222, …	27.0
160	663	215.475	190.0	3.0	30.400000000000002	0.48	19	13					{160, 196, 73}	41.0
161	667	216.775	450.0	274.0	72.0	43.84	0	-1					-100	-100.0
162	667	216.775	314.0	98.0	50.24	15.68	20	1					{1, 2, 5, 6, 10, 11, 15, 20, 22, 25, 27, 30, 31, 32, 33, 35, 36, 37, 38, 39, 40, 41, 42, 43, 44, 46, 52, 54, 55, 58, 59, 60, 61, 62, 64, 65, 66, 74, 75, 79, 83, 84, 85, 87, 93, 94, 97, 99, 101, 102, 109, 111, 114, 120, 121, 123, 124, 125, 129, 130, 131, 138, 145, 146, 150, 155, 158, 159, 162, 165, 172, 174, 177, 180, 184, 185, 191, 192, 195, 201, 203, 205, 207, 208, 209, 211, 214, 215, 217, 222, …	27.0
163	667	216.775	264.0	212.0	42.24	33.92	6	30					{168, 163, 167}	51.0
164	668	217.1	161.0	268.0	25.76	42.88	4	-1					-100	-100.0
165	668	217.1	334.0	112.00000000000001	53.44	17.92	20	1					{1, 2, 5, 6, 10, 11, 15, 20, 22, 25, 27, 30, 31, 32, 33, 35, 36, 37, 38, 39, 40, 41, 42, 43, 44, 46, 52, 54, 55, 58, 59, 60, 61, 62, 64, 65, 66, 74, 75, 79, 83, 84, 85, 87, 93, 94, 97, 99, 101, 102, 109, 111, 114, 120, 121, 123, 124, 125, 129, 130, 131, 138, 145, 146, 150, 155, 158, 159, 162, 165, 172, 174, 177, 180, 184, 185, 191, 192, 195, 201, 203, 205, 207, 208, 209, 211, 214, 215, 217, 222, …	27.0
166	669	217.425	131.0	204.0	20.96	32.64	3	31					{166, 188, 255}	52.0
167	670	217.75	268.0	210.0	42.88	33.6	6	30					{168, 163, 167}	51.0
168	670	217.75	268.0	210.0	42.88	33.6	6	30					{168, 163, 167}	51.0
169	672	218.4	268.0	291.0	42.88	46.56	27	32					{169, 314}	53.0
170	673	218.725	272.0	7.000000000000001	43.52	1.12	21	-1					-100	-100.0
171	676	219.70000000000002	204.0	368.0	32.64	58.88	14	-1					-100	-100.0
172	676	219.70000000000002	322.0	98.0	51.52	15.68	20	1					{1, 2, 5, 6, 10, 11, 15, 20, 22, 25, 27, 30, 31, 32, 33, 35, 36, 37, 38, 39, 40, 41, 42, 43, 44, 46, 52, 54, 55, 58, 59, 60, 61, 62, 64, 65, 66, 74, 75, 79, 83, 84, 85, 87, 93, 94, 97, 99, 101, 102, 109, 111, 114, 120, 121, 123, 124, 125, 129, 130, 131, 138, 145, 146, 150, 155, 158, 159, 162, 165, 172, 174, 177, 180, 184, 185, 191, 192, 195, 201, 203, 205, 207, 208, 209, 211, 214, 215, 217, 222, …	27.0
173	679	220.675	359.0	307.0	57.44	49.120000000000005	8	-1					-100	-100.0
174	684	222.3	317.0	92.0	50.72	14.72	20	1					{1, 2, 5, 6, 10, 11, 15, 20, 22, 25, 27, 30, 31, 32, 33, 35, 36, 37, 38, 39, 40, 41, 42, 43, 44, 46, 52, 54, 55, 58, 59, 60, 61, 62, 64, 65, 66, 74, 75, 79, 83, 84, 85, 87, 93, 94, 97, 99, 101, 102, 109, 111, 114, 120, 121, 123, 124, 125, 129, 130, 131, 138, 145, 146, 150, 155, 158, 159, 162, 165, 172, 174, 177, 180, 184, 185, 191, 192, 195, 201, 203, 205, 207, 208, 209, 211, 214, 215, 217, 222, …	27.0
175	684	222.3	171.0	192.0	27.36	30.72	5	2					{9, 139, 140, 19, 23, 26, 157, 95, 104, 47, 48, 175, 179, 53, 318}	31.0
176	687	223.275	164.0	208.0	26.240000000000002	33.28	5	2					{16, 176, 194, 3, 264}	28.0
177	692	224.9	308.0	95.0	49.28	15.200000000000001	20	1					{1, 2, 5, 6, 10, 11, 15, 20, 22, 25, 27, 30, 31, 32, 33, 35, 36, 37, 38, 39, 40, 41, 42, 43, 44, 46, 52, 54, 55, 58, 59, 60, 61, 62, 64, 65, 66, 74, 75, 79, 83, 84, 85, 87, 93, 94, 97, 99, 101, 102, 109, 111, 114, 120, 121, 123, 124, 125, 129, 130, 131, 138, 145, 146, 150, 155, 158, 159, 162, 165, 172, 174, 177, 180, 184, 185, 191, 192, 195, 201, 203, 205, 207, 208, 209, 211, 214, 215, 217, 222, …	27.0
178	696	226.20000000000002	305.0	129.0	48.800000000000004	20.64	20	21					{178, 365, 206}	54.0
179	698	226.85	178.0	192.0	28.48	30.72	5	2					{9, 139, 140, 19, 23, 26, 157, 95, 104, 47, 48, 175, 179, 53, 318}	31.0
180	702	228.15	314.0	102.0	50.24	16.32	20	1					{1, 2, 5, 6, 10, 11, 15, 20, 22, 25, 27, 30, 31, 32, 33, 35, 36, 37, 38, 39, 40, 41, 42, 43, 44, 46, 52, 54, 55, 58, 59, 60, 61, 62, 64, 65, 66, 74, 75, 79, 83, 84, 85, 87, 93, 94, 97, 99, 101, 102, 109, 111, 114, 120, 121, 123, 124, 125, 129, 130, 131, 138, 145, 146, 150, 155, 158, 159, 162, 165, 172, 174, 177, 180, 184, 185, 191, 192, 195, 201, 203, 205, 207, 208, 209, 211, 214, 215, 217, 222, …	27.0
181	705	229.125	453.0	209.0	72.48	33.44	11	-1					-100	-100.0
182	707	229.775	198.0	345.0	31.68	55.2	14	-1					-100	-100.0
183	707	229.775	360.0	274.0	57.6	43.84	17	-1					-100	-100.0
184	707	229.775	304.0	85.0	48.64	13.6	20	1					{1, 2, 5, 6, 10, 11, 15, 20, 22, 25, 27, 30, 31, 32, 33, 35, 36, 37, 38, 39, 40, 41, 42, 43, 44, 46, 52, 54, 55, 58, 59, 60, 61, 62, 64, 65, 66, 74, 75, 79, 83, 84, 85, 87, 93, 94, 97, 99, 101, 102, 109, 111, 114, 120, 121, 123, 124, 125, 129, 130, 131, 138, 145, 146, 150, 155, 158, 159, 162, 165, 172, 174, 177, 180, 184, 185, 191, 192, 195, 201, 203, 205, 207, 208, 209, 211, 214, 215, 217, 222, …	27.0
185	707	229.775	306.0	80.0	48.96	12.8	20	1					{1, 2, 5, 6, 10, 11, 15, 20, 22, 25, 27, 30, 31, 32, 33, 35, 36, 37, 38, 39, 40, 41, 42, 43, 44, 46, 52, 54, 55, 58, 59, 60, 61, 62, 64, 65, 66, 74, 75, 79, 83, 84, 85, 87, 93, 94, 97, 99, 101, 102, 109, 111, 114, 120, 121, 123, 124, 125, 129, 130, 131, 138, 145, 146, 150, 155, 158, 159, 162, 165, 172, 174, 177, 180, 184, 185, 191, 192, 195, 201, 203, 205, 207, 208, 209, 211, 214, 215, 217, 222, …	27.0
186	707	229.775	231.0	260.0	36.96	41.6	6	8					{24, 186, 67}	36.0
187	710	230.75	360.0	76.0	57.6	12.16	22	33					{187, 269}	55.0
188	712	231.4	138.0	209.0	22.080000000000002	33.44	3	31					{166, 188, 255}	52.0
189	713	231.725	401.0	5.0	64.16	0.8	24	-1					-100	-100.0
190	714	232.05	220.00000000000003	113.99999999999999	35.2	18.24	25	34					-100	-100.0
191	717	233.025	333.0	93.0	53.28	14.88	20	1					{1, 2, 5, 6, 10, 11, 15, 20, 22, 25, 27, 30, 31, 32, 33, 35, 36, 37, 38, 39, 40, 41, 42, 43, 44, 46, 52, 54, 55, 58, 59, 60, 61, 62, 64, 65, 66, 74, 75, 79, 83, 84, 85, 87, 93, 94, 97, 99, 101, 102, 109, 111, 114, 120, 121, 123, 124, 125, 129, 130, 131, 138, 145, 146, 150, 155, 158, 159, 162, 165, 172, 174, 177, 180, 184, 185, 191, 192, 195, 201, 203, 205, 207, 208, 209, 211, 214, 215, 217, 222, …	27.0
192	718	233.35	330.0	92.0	52.800000000000004	14.72	20	1					{1, 2, 5, 6, 10, 11, 15, 20, 22, 25, 27, 30, 31, 32, 33, 35, 36, 37, 38, 39, 40, 41, 42, 43, 44, 46, 52, 54, 55, 58, 59, 60, 61, 62, 64, 65, 66, 74, 75, 79, 83, 84, 85, 87, 93, 94, 97, 99, 101, 102, 109, 111, 114, 120, 121, 123, 124, 125, 129, 130, 131, 138, 145, 146, 150, 155, 158, 159, 162, 165, 172, 174, 177, 180, 184, 185, 191, 192, 195, 201, 203, 205, 207, 208, 209, 211, 214, 215, 217, 222, …	27.0
193	722	234.65	338.0	132.0	54.08	21.12	9	2					{193, 228}	56.0
194	722	234.65	163.0	204.0	26.080000000000002	32.64	5	35					{194, 3, 264, 176, 16}	28.0
195	723	234.975	314.0	83.0	50.24	13.280000000000001	20	1					{1, 2, 5, 6, 10, 11, 15, 20, 22, 25, 27, 30, 31, 32, 33, 35, 36, 37, 38, 39, 40, 41, 42, 43, 44, 46, 52, 54, 55, 58, 59, 60, 61, 62, 64, 65, 66, 74, 75, 79, 83, 84, 85, 87, 93, 94, 97, 99, 101, 102, 109, 111, 114, 120, 121, 123, 124, 125, 129, 130, 131, 138, 145, 146, 150, 155, 158, 159, 162, 165, 172, 174, 177, 180, 184, 185, 191, 192, 195, 201, 203, 205, 207, 208, 209, 211, 214, 215, 217, 222, …	27.0
196	723	234.975	183.0	11.0	29.28	1.76	19	13					{160, 196, 73}	41.0
197	727	236.275	92.0	231.0	14.72	36.96	32	-1					-100	-100.0
198	729	236.925	233.0	54.0	37.28	8.64	25	-1					-100	-100.0
199	729	236.925	263.0	1.0	42.08	0.16	0	18					-100	-100.0
200	732	237.9	193.0	28.000000000000004	30.88	4.48	19	5					{292, 200, 12, 113, 436, 278, 126}	32.0
201	733	238.225	292.0	87.0	46.72	13.92	20	1					{1, 2, 5, 6, 10, 11, 15, 20, 22, 25, 27, 30, 31, 32, 33, 35, 36, 37, 38, 39, 40, 41, 42, 43, 44, 46, 52, 54, 55, 58, 59, 60, 61, 62, 64, 65, 66, 74, 75, 79, 83, 84, 85, 87, 93, 94, 97, 99, 101, 102, 109, 111, 114, 120, 121, 123, 124, 125, 129, 130, 131, 138, 145, 146, 150, 155, 158, 159, 162, 165, 172, 174, 177, 180, 184, 185, 191, 192, 195, 201, 203, 205, 207, 208, 209, 211, 214, 215, 217, 222, …	27.0
202	734	238.55	152.0	215.0	24.32	34.4	3	-1					-100	-100.0
203	734	238.55	296.0	91.0	47.36	14.56	20	1					{1, 2, 5, 6, 10, 11, 15, 20, 22, 25, 27, 30, 31, 32, 33, 35, 36, 37, 38, 39, 40, 41, 42, 43, 44, 46, 52, 54, 55, 58, 59, 60, 61, 62, 64, 65, 66, 74, 75, 79, 83, 84, 85, 87, 93, 94, 97, 99, 101, 102, 109, 111, 114, 120, 121, 123, 124, 125, 129, 130, 131, 138, 145, 146, 150, 155, 158, 159, 162, 165, 172, 174, 177, 180, 184, 185, 191, 192, 195, 201, 203, 205, 207, 208, 209, 211, 214, 215, 217, 222, …	27.0
204	738	239.85	421.0	247.00000000000003	67.36	39.52	0	-1					-100	-100.0
205	741	240.82500000000002	324.0	91.0	51.84	14.56	20	1					{1, 2, 5, 6, 10, 11, 15, 20, 22, 25, 27, 30, 31, 32, 33, 35, 36, 37, 38, 39, 40, 41, 42, 43, 44, 46, 52, 54, 55, 58, 59, 60, 61, 62, 64, 65, 66, 74, 75, 79, 83, 84, 85, 87, 93, 94, 97, 99, 101, 102, 109, 111, 114, 120, 121, 123, 124, 125, 129, 130, 131, 138, 145, 146, 150, 155, 158, 159, 162, 165, 172, 174, 177, 180, 184, 185, 191, 192, 195, 201, 203, 205, 207, 208, 209, 211, 214, 215, 217, 222, …	27.0
206	742	241.15	298.0	122.0	47.68	19.52	20	21					{178, 365, 206}	54.0
207	756	245.70000000000002	335.0	73.0	53.6	11.68	20	1					{1, 2, 5, 6, 10, 11, 15, 20, 22, 25, 27, 30, 31, 32, 33, 35, 36, 37, 38, 39, 40, 41, 42, 43, 44, 46, 52, 54, 55, 58, 59, 60, 61, 62, 64, 65, 66, 74, 75, 79, 83, 84, 85, 87, 93, 94, 97, 99, 101, 102, 109, 111, 114, 120, 121, 123, 124, 125, 129, 130, 131, 138, 145, 146, 150, 155, 158, 159, 162, 165, 172, 174, 177, 180, 184, 185, 191, 192, 195, 201, 203, 205, 207, 208, 209, 211, 214, 215, 217, 222, …	27.0
208	759	246.675	343.0	107.0	54.88	17.12	20	1					{1, 2, 5, 6, 10, 11, 15, 20, 22, 25, 27, 30, 31, 32, 33, 35, 36, 37, 38, 39, 40, 41, 42, 43, 44, 46, 52, 54, 55, 58, 59, 60, 61, 62, 64, 65, 66, 74, 75, 79, 83, 84, 85, 87, 93, 94, 97, 99, 101, 102, 109, 111, 114, 120, 121, 123, 124, 125, 129, 130, 131, 138, 145, 146, 150, 155, 158, 159, 162, 165, 172, 174, 177, 180, 184, 185, 191, 192, 195, 201, 203, 205, 207, 208, 209, 211, 214, 215, 217, 222, …	27.0
209	761	247.32500000000002	339.0	101.0	54.24	16.16	20	1					{1, 2, 5, 6, 10, 11, 15, 20, 22, 25, 27, 30, 31, 32, 33, 35, 36, 37, 38, 39, 40, 41, 42, 43, 44, 46, 52, 54, 55, 58, 59, 60, 61, 62, 64, 65, 66, 74, 75, 79, 83, 84, 85, 87, 93, 94, 97, 99, 101, 102, 109, 111, 114, 120, 121, 123, 124, 125, 129, 130, 131, 138, 145, 146, 150, 155, 158, 159, 162, 165, 172, 174, 177, 180, 184, 185, 191, 192, 195, 201, 203, 205, 207, 208, 209, 211, 214, 215, 217, 222, …	27.0
210	762	247.65	162.0	56.99999999999999	25.92	9.12	34	1					-100	-100.0
211	762	247.65	314.0	100.0	50.24	16.0	20	6					{1, 2, 5, 6, 10, 11, 15, 20, 22, 25, 27, 30, 31, 32, 33, 35, 36, 37, 38, 39, 40, 41, 42, 43, 44, 46, 52, 54, 55, 58, 59, 60, 61, 62, 64, 65, 66, 74, 75, 79, 83, 84, 85, 87, 93, 94, 97, 99, 101, 102, 109, 111, 114, 120, 121, 123, 124, 125, 129, 130, 131, 138, 145, 146, 150, 155, 158, 159, 162, 165, 172, 174, 177, 180, 184, 185, 191, 192, 195, 201, 203, 205, 207, 208, 209, 211, 214, 215, 217, 222, …	27.0
212	762	247.65	381.0	27.0	60.96	4.32	22	36					{212, 244, 14}	33.0
213	763	247.975	86.0	240.0	13.76	38.4	13	-1					-100	-100.0
214	765	248.625	334.0	94.0	53.44	15.040000000000001	20	1					{1, 2, 5, 6, 10, 11, 15, 20, 22, 25, 27, 30, 31, 32, 33, 35, 36, 37, 38, 39, 40, 41, 42, 43, 44, 46, 52, 54, 55, 58, 59, 60, 61, 62, 64, 65, 66, 74, 75, 79, 83, 84, 85, 87, 93, 94, 97, 99, 101, 102, 109, 111, 114, 120, 121, 123, 124, 125, 129, 130, 131, 138, 145, 146, 150, 155, 158, 159, 162, 165, 172, 174, 177, 180, 184, 185, 191, 192, 195, 201, 203, 205, 207, 208, 209, 211, 214, 215, 217, 222, …	27.0
215	767	249.275	332.0	104.0	53.120000000000005	16.64	20	1					{1, 2, 5, 6, 10, 11, 15, 20, 22, 25, 27, 30, 31, 32, 33, 35, 36, 37, 38, 39, 40, 41, 42, 43, 44, 46, 52, 54, 55, 58, 59, 60, 61, 62, 64, 65, 66, 74, 75, 79, 83, 84, 85, 87, 93, 94, 97, 99, 101, 102, 109, 111, 114, 120, 121, 123, 124, 125, 129, 130, 131, 138, 145, 146, 150, 155, 158, 159, 162, 165, 172, 174, 177, 180, 184, 185, 191, 192, 195, 201, 203, 205, 207, 208, 209, 211, 214, 215, 217, 222, …	27.0
216	771	250.57500000000002	238.0	63.0	38.08	10.08	0	37					-100	-100.0
217	772	250.9	318.0	85.0	50.88	13.6	20	1					{1, 2, 5, 6, 10, 11, 15, 20, 22, 25, 27, 30, 31, 32, 33, 35, 36, 37, 38, 39, 40, 41, 42, 43, 44, 46, 52, 54, 55, 58, 59, 60, 61, 62, 64, 65, 66, 74, 75, 79, 83, 84, 85, 87, 93, 94, 97, 99, 101, 102, 109, 111, 114, 120, 121, 123, 124, 125, 129, 130, 131, 138, 145, 146, 150, 155, 158, 159, 162, 165, 172, 174, 177, 180, 184, 185, 191, 192, 195, 201, 203, 205, 207, 208, 209, 211, 214, 215, 217, 222, …	27.0
218	775	251.875	152.0	171.0	24.32	27.36	2	2					{133, 233, 363, 301, 399, 400, 17, 218}	34.0
219	775	251.875	150.0	202.99999999999997	24.0	32.48	3	2					{265, 364, 274, 406, 56, 219}	40.0
220	780	253.5	237.0	98.0	37.92	15.68	7	29					{154, 220}	50.0
221	783	254.47500000000002	277.0	218.00000000000003	44.32	34.88	6	26					{147, 137, 379, 221}	48.0
222	784	254.8	337.0	92.0	53.92	14.72	20	1					{1, 2, 5, 6, 10, 11, 15, 20, 22, 25, 27, 30, 31, 32, 33, 35, 36, 37, 38, 39, 40, 41, 42, 43, 44, 46, 52, 54, 55, 58, 59, 60, 61, 62, 64, 65, 66, 74, 75, 79, 83, 84, 85, 87, 93, 94, 97, 99, 101, 102, 109, 111, 114, 120, 121, 123, 124, 125, 129, 130, 131, 138, 145, 146, 150, 155, 158, 159, 162, 165, 172, 174, 177, 180, 184, 185, 191, 192, 195, 201, 203, 205, 207, 208, 209, 211, 214, 215, 217, 222, …	27.0
223	788	256.1	171.0	39.0	27.36	6.24	19	22					-100	-100.0
224	789	256.425	321.0	103.0	51.36	16.48	20	1					{1, 2, 5, 6, 10, 11, 15, 20, 22, 25, 27, 30, 31, 32, 33, 35, 36, 37, 38, 39, 40, 41, 42, 43, 44, 46, 52, 54, 55, 58, 59, 60, 61, 62, 64, 65, 66, 74, 75, 79, 83, 84, 85, 87, 93, 94, 97, 99, 101, 102, 109, 111, 114, 120, 121, 123, 124, 125, 129, 130, 131, 138, 145, 146, 150, 155, 158, 159, 162, 165, 172, 174, 177, 180, 184, 185, 191, 192, 195, 201, 203, 205, 207, 208, 209, 211, 214, 215, 217, 222, …	27.0
225	791	257.075	306.0	9.0	48.96	1.44	21	25					{225, 451, 134, 266, 335, 243, 245, 344, 377, 382}	47.0
226	796	258.7	318.0	97.0	50.88	15.52	20	1					{1, 2, 5, 6, 10, 11, 15, 20, 22, 25, 27, 30, 31, 32, 33, 35, 36, 37, 38, 39, 40, 41, 42, 43, 44, 46, 52, 54, 55, 58, 59, 60, 61, 62, 64, 65, 66, 74, 75, 79, 83, 84, 85, 87, 93, 94, 97, 99, 101, 102, 109, 111, 114, 120, 121, 123, 124, 125, 129, 130, 131, 138, 145, 146, 150, 155, 158, 159, 162, 165, 172, 174, 177, 180, 184, 185, 191, 192, 195, 201, 203, 205, 207, 208, 209, 211, 214, 215, 217, 222, …	27.0
227	800	260.0	332.0	72.0	53.120000000000005	11.52	20	1					{1, 2, 5, 6, 10, 11, 15, 20, 22, 25, 27, 30, 31, 32, 33, 35, 36, 37, 38, 39, 40, 41, 42, 43, 44, 46, 52, 54, 55, 58, 59, 60, 61, 62, 64, 65, 66, 74, 75, 79, 83, 84, 85, 87, 93, 94, 97, 99, 101, 102, 109, 111, 114, 120, 121, 123, 124, 125, 129, 130, 131, 138, 145, 146, 150, 155, 158, 159, 162, 165, 172, 174, 177, 180, 184, 185, 191, 192, 195, 201, 203, 205, 207, 208, 209, 211, 214, 215, 217, 222, …	27.0
228	801	260.325	331.0	128.0	52.96	20.48	9	35					{193, 228}	56.0
229	806	261.95	119.0	202.99999999999997	19.04	32.48	3	20					{229, 105, 431, 369, 410}	45.0
230	807	262.27500000000003	330.0	42.0	52.800000000000004	6.72	21	38					{449, 319, 230, 333, 409, 349, 351}	57.0
231	808	262.6	309.0	75.0	49.44	12.0	20	1					{1, 2, 5, 6, 10, 11, 15, 20, 22, 25, 27, 30, 31, 32, 33, 35, 36, 37, 38, 39, 40, 41, 42, 43, 44, 46, 52, 54, 55, 58, 59, 60, 61, 62, 64, 65, 66, 74, 75, 79, 83, 84, 85, 87, 93, 94, 97, 99, 101, 102, 109, 111, 114, 120, 121, 123, 124, 125, 129, 130, 131, 138, 145, 146, 150, 155, 158, 159, 162, 165, 172, 174, 177, 180, 184, 185, 191, 192, 195, 201, 203, 205, 207, 208, 209, 211, 214, 215, 217, 222, …	27.0
232	812	263.90000000000003	108.0	221.0	17.28	35.36	3	10					{69, 249, 232, 45, 49, 117, 309, 281}	38.0
233	813	264.225	160.0	166.0	25.6	26.560000000000002	2	2					{133, 233, 363, 301, 399, 400, 17, 218}	34.0
234	814	264.55	197.0	101.0	31.52	16.16	2	-1					-100	-100.0
235	815	264.875	319.0	71.0	51.04	11.36	20	1					{1, 2, 5, 6, 10, 11, 15, 20, 22, 25, 27, 30, 31, 32, 33, 35, 36, 37, 38, 39, 40, 41, 42, 43, 44, 46, 52, 54, 55, 58, 59, 60, 61, 62, 64, 65, 66, 74, 75, 79, 83, 84, 85, 87, 93, 94, 97, 99, 101, 102, 109, 111, 114, 120, 121, 123, 124, 125, 129, 130, 131, 138, 145, 146, 150, 155, 158, 159, 162, 165, 172, 174, 177, 180, 184, 185, 191, 192, 195, 201, 203, 205, 207, 208, 209, 211, 214, 215, 217, 222, …	27.0
236	815	264.875	341.0	86.0	54.56	13.76	20	1					{1, 2, 5, 6, 10, 11, 15, 20, 22, 25, 27, 30, 31, 32, 33, 35, 36, 37, 38, 39, 40, 41, 42, 43, 44, 46, 52, 54, 55, 58, 59, 60, 61, 62, 64, 65, 66, 74, 75, 79, 83, 84, 85, 87, 93, 94, 97, 99, 101, 102, 109, 111, 114, 120, 121, 123, 124, 125, 129, 130, 131, 138, 145, 146, 150, 155, 158, 159, 162, 165, 172, 174, 177, 180, 184, 185, 191, 192, 195, 201, 203, 205, 207, 208, 209, 211, 214, 215, 217, 222, …	27.0
237	816	265.2	370.0	87.0	59.2	13.92	22	-1					-100	-100.0
238	822	267.15000000000003	332.0	158.0	53.120000000000005	25.28	16	-1					-100	-100.0
239	830	269.75	304.0	92.0	48.64	14.72	20	1					{1, 2, 5, 6, 10, 11, 15, 20, 22, 25, 27, 30, 31, 32, 33, 35, 36, 37, 38, 39, 40, 41, 42, 43, 44, 46, 52, 54, 55, 58, 59, 60, 61, 62, 64, 65, 66, 74, 75, 79, 83, 84, 85, 87, 93, 94, 97, 99, 101, 102, 109, 111, 114, 120, 121, 123, 124, 125, 129, 130, 131, 138, 145, 146, 150, 155, 158, 159, 162, 165, 172, 174, 177, 180, 184, 185, 191, 192, 195, 201, 203, 205, 207, 208, 209, 211, 214, 215, 217, 222, …	27.0
240	830	269.75	329.0	112.00000000000001	52.64	17.92	20	1					{1, 2, 5, 6, 10, 11, 15, 20, 22, 25, 27, 30, 31, 32, 33, 35, 36, 37, 38, 39, 40, 41, 42, 43, 44, 46, 52, 54, 55, 58, 59, 60, 61, 62, 64, 65, 66, 74, 75, 79, 83, 84, 85, 87, 93, 94, 97, 99, 101, 102, 109, 111, 114, 120, 121, 123, 124, 125, 129, 130, 131, 138, 145, 146, 150, 155, 158, 159, 162, 165, 172, 174, 177, 180, 184, 185, 191, 192, 195, 201, 203, 205, 207, 208, 209, 211, 214, 215, 217, 222, …	27.0
241	834	271.05	317.0	98.0	50.72	15.68	20	1					{1, 2, 5, 6, 10, 11, 15, 20, 22, 25, 27, 30, 31, 32, 33, 35, 36, 37, 38, 39, 40, 41, 42, 43, 44, 46, 52, 54, 55, 58, 59, 60, 61, 62, 64, 65, 66, 74, 75, 79, 83, 84, 85, 87, 93, 94, 97, 99, 101, 102, 109, 111, 114, 120, 121, 123, 124, 125, 129, 130, 131, 138, 145, 146, 150, 155, 158, 159, 162, 165, 172, 174, 177, 180, 184, 185, 191, 192, 195, 201, 203, 205, 207, 208, 209, 211, 214, 215, 217, 222, …	27.0
242	837	272.02500000000003	329.0	102.0	52.64	16.32	20	1					{1, 2, 5, 6, 10, 11, 15, 20, 22, 25, 27, 30, 31, 32, 33, 35, 36, 37, 38, 39, 40, 41, 42, 43, 44, 46, 52, 54, 55, 58, 59, 60, 61, 62, 64, 65, 66, 74, 75, 79, 83, 84, 85, 87, 93, 94, 97, 99, 101, 102, 109, 111, 114, 120, 121, 123, 124, 125, 129, 130, 131, 138, 145, 146, 150, 155, 158, 159, 162, 165, 172, 174, 177, 180, 184, 185, 191, 192, 195, 201, 203, 205, 207, 208, 209, 211, 214, 215, 217, 222, …	27.0
243	837	272.02500000000003	296.0	3.5000000000000004	47.36	0.56	21	25					{225, 451, 134, 266, 335, 243, 245, 344, 377, 382}	47.0
244	839	272.675	380.0	30.0	60.800000000000004	4.8	22	6					{212, 244, 14}	33.0
245	842	273.65000000000003	304.0	3.0	48.64	0.48	21	25					{225, 451, 134, 266, 335, 243, 245, 344, 377, 382}	47.0
246	842	273.65000000000003	206.0	48.0	32.96	7.68	25	39					{312, 297, 320, 246}	58.0
247	845	274.625	319.0	82.0	51.04	13.120000000000001	20	1					{1, 2, 5, 6, 10, 11, 15, 20, 22, 25, 27, 30, 31, 32, 33, 35, 36, 37, 38, 39, 40, 41, 42, 43, 44, 46, 52, 54, 55, 58, 59, 60, 61, 62, 64, 65, 66, 74, 75, 79, 83, 84, 85, 87, 93, 94, 97, 99, 101, 102, 109, 111, 114, 120, 121, 123, 124, 125, 129, 130, 131, 138, 145, 146, 150, 155, 158, 159, 162, 165, 172, 174, 177, 180, 184, 185, 191, 192, 195, 201, 203, 205, 207, 208, 209, 211, 214, 215, 217, 222, …	27.0
248	846	274.95	333.0	82.0	53.28	13.120000000000001	20	1					{1, 2, 5, 6, 10, 11, 15, 20, 22, 25, 27, 30, 31, 32, 33, 35, 36, 37, 38, 39, 40, 41, 42, 43, 44, 46, 52, 54, 55, 58, 59, 60, 61, 62, 64, 65, 66, 74, 75, 79, 83, 84, 85, 87, 93, 94, 97, 99, 101, 102, 109, 111, 114, 120, 121, 123, 124, 125, 129, 130, 131, 138, 145, 146, 150, 155, 158, 159, 162, 165, 172, 174, 177, 180, 184, 185, 191, 192, 195, 201, 203, 205, 207, 208, 209, 211, 214, 215, 217, 222, …	27.0
249	848	275.6	113.99999999999999	225.99999999999997	18.24	36.16	3	10					{69, 249, 232, 45, 49, 117, 309, 281}	38.0
250	850	276.25	330.0	101.0	52.800000000000004	16.16	20	1					{1, 2, 5, 6, 10, 11, 15, 20, 22, 25, 27, 30, 31, 32, 33, 35, 36, 37, 38, 39, 40, 41, 42, 43, 44, 46, 52, 54, 55, 58, 59, 60, 61, 62, 64, 65, 66, 74, 75, 79, 83, 84, 85, 87, 93, 94, 97, 99, 101, 102, 109, 111, 114, 120, 121, 123, 124, 125, 129, 130, 131, 138, 145, 146, 150, 155, 158, 159, 162, 165, 172, 174, 177, 180, 184, 185, 191, 192, 195, 201, 203, 205, 207, 208, 209, 211, 214, 215, 217, 222, …	27.0
251	853	277.225	303.0	268.0	48.480000000000004	42.88	17	14					{251, 414}	59.0
252	854	277.55	247.00000000000003	20.0	39.52	3.2	0	19					-100	-100.0
253	855	277.875	433.0	329.0	69.28	52.64	26	-1					-100	-100.0
254	858	278.85	339.0	227.99999999999997	54.24	36.48	17	-1					-100	-100.0
255	859	279.175	134.0	198.0	21.44	31.68	3	31					{166, 188, 255}	52.0
256	861	279.825	350.0	44.0	56.0	7.04	22	40					{256, 394, 358}	60.0
257	862	280.15000000000003	212.0	62.0	33.92	9.92	25	-1					-100	-100.0
258	863	280.475	311.0	112.00000000000001	49.76	17.92	20	-1					-100	-100.0
259	867	281.77500000000003	241.0	235.0	38.56	37.6	6	4					{259, 8, 29}	30.0
260	872	283.40000000000003	263.0	86.0	42.08	13.76	7	-1					-100	-100.0
261	873	283.725	339.0	100.0	54.24	16.0	20	1					{1, 2, 5, 6, 10, 11, 15, 20, 22, 25, 27, 30, 31, 32, 33, 35, 36, 37, 38, 39, 40, 41, 42, 43, 44, 46, 52, 54, 55, 58, 59, 60, 61, 62, 64, 65, 66, 74, 75, 79, 83, 84, 85, 87, 93, 94, 97, 99, 101, 102, 109, 111, 114, 120, 121, 123, 124, 125, 129, 130, 131, 138, 145, 146, 150, 155, 158, 159, 162, 165, 172, 174, 177, 180, 184, 185, 191, 192, 195, 201, 203, 205, 207, 208, 209, 211, 214, 215, 217, 222, …	27.0
262	874	284.05	214.0	115.99999999999999	34.24	18.56	0	1					-100	-100.0
263	874	284.05	310.0	62.0	49.6	9.92	20	2					{1, 2, 5, 6, 10, 11, 15, 20, 22, 25, 27, 30, 31, 32, 33, 35, 36, 37, 38, 39, 40, 41, 42, 43, 44, 46, 52, 54, 55, 58, 59, 60, 61, 62, 64, 65, 66, 74, 75, 79, 83, 84, 85, 87, 93, 94, 97, 99, 101, 102, 109, 111, 114, 120, 121, 123, 124, 125, 129, 130, 131, 138, 145, 146, 150, 155, 158, 159, 162, 165, 172, 174, 177, 180, 184, 185, 191, 192, 195, 201, 203, 205, 207, 208, 209, 211, 214, 215, 217, 222, …	27.0
264	874	284.05	168.0	211.0	26.88	33.76	5	2					{194, 3, 264, 176, 16}	28.0
265	874	284.05	151.0	189.0	24.16	30.240000000000002	3	34					{265, 364, 274, 406, 56, 219}	40.0
266	879	285.675	300.0	4.0	48.0	0.64	21	25					{225, 451, 134, 266, 335, 243, 245, 344, 377, 382}	47.0
267	883	286.975	313.0	180.0	50.08	28.8	16	-1					-100	-100.0
268	889	288.925	337.0	28.999999999999996	53.92	4.64	21	-1					-100	-100.0
269	893	290.225	360.0	80.0	57.6	12.8	22	33					{187, 269}	55.0
270	895	290.875	319.0	68.0	51.04	10.88	20	1					{1, 2, 5, 6, 10, 11, 15, 20, 22, 25, 27, 30, 31, 32, 33, 35, 36, 37, 38, 39, 40, 41, 42, 43, 44, 46, 52, 54, 55, 58, 59, 60, 61, 62, 64, 65, 66, 74, 75, 79, 83, 84, 85, 87, 93, 94, 97, 99, 101, 102, 109, 111, 114, 120, 121, 123, 124, 125, 129, 130, 131, 138, 145, 146, 150, 155, 158, 159, 162, 165, 172, 174, 177, 180, 184, 185, 191, 192, 195, 201, 203, 205, 207, 208, 209, 211, 214, 215, 217, 222, …	27.0
271	899	292.175	239.0	68.0	38.24	10.88	7	37					{310, 271}	61.0
272	901	292.825	324.0	94.0	51.84	15.040000000000001	20	1					{1, 2, 5, 6, 10, 11, 15, 20, 22, 25, 27, 30, 31, 32, 33, 35, 36, 37, 38, 39, 40, 41, 42, 43, 44, 46, 52, 54, 55, 58, 59, 60, 61, 62, 64, 65, 66, 74, 75, 79, 83, 84, 85, 87, 93, 94, 97, 99, 101, 102, 109, 111, 114, 120, 121, 123, 124, 125, 129, 130, 131, 138, 145, 146, 150, 155, 158, 159, 162, 165, 172, 174, 177, 180, 184, 185, 191, 192, 195, 201, 203, 205, 207, 208, 209, 211, 214, 215, 217, 222, …	27.0
273	902	293.15000000000003	297.0	89.0	47.52	14.24	20	1					{1, 2, 5, 6, 10, 11, 15, 20, 22, 25, 27, 30, 31, 32, 33, 35, 36, 37, 38, 39, 40, 41, 42, 43, 44, 46, 52, 54, 55, 58, 59, 60, 61, 62, 64, 65, 66, 74, 75, 79, 83, 84, 85, 87, 93, 94, 97, 99, 101, 102, 109, 111, 114, 120, 121, 123, 124, 125, 129, 130, 131, 138, 145, 146, 150, 155, 158, 159, 162, 165, 172, 174, 177, 180, 184, 185, 191, 192, 195, 201, 203, 205, 207, 208, 209, 211, 214, 215, 217, 222, …	27.0
274	903	293.475	152.0	195.0	24.32	31.2	3	2					{265, 364, 274, 406, 56, 219}	40.0
275	920	299.0	202.99999999999997	290.0	32.48	46.4	4	3					{7, 136, 135, 275, 21, 153}	29.0
276	921	299.325	349.0	81.0	55.84	12.96	20	-1					-100	-100.0
277	925	300.625	343.0	159.0	54.88	25.44	0	-1					-100	-100.0
278	927	301.27500000000003	191.0	25.0	30.560000000000002	4.0	19	5					{292, 200, 12, 113, 436, 278, 126}	32.0
279	930	302.25	173.0	286.0	27.68	45.76	4	1					{296, 279}	62.0
280	930	302.25	322.0	76.0	51.52	12.16	20	41					{1, 2, 5, 6, 10, 11, 15, 20, 22, 25, 27, 30, 31, 32, 33, 35, 36, 37, 38, 39, 40, 41, 42, 43, 44, 46, 52, 54, 55, 58, 59, 60, 61, 62, 64, 65, 66, 74, 75, 79, 83, 84, 85, 87, 93, 94, 97, 99, 101, 102, 109, 111, 114, 120, 121, 123, 124, 125, 129, 130, 131, 138, 145, 146, 150, 155, 158, 159, 162, 165, 172, 174, 177, 180, 184, 185, 191, 192, 195, 201, 203, 205, 207, 208, 209, 211, 214, 215, 217, 222, …	27.0
281	934	303.55	117.0	216.0	18.72	34.56	3	10					{69, 249, 232, 45, 49, 117, 309, 281}	38.0
282	943	306.475	317.0	41.0	50.72	6.5600000000000005	21	1					{373, 325, 425, 282, 347}	63.0
283	944	306.8	312.0	62.0	49.92	9.92	20	1					{1, 2, 5, 6, 10, 11, 15, 20, 22, 25, 27, 30, 31, 32, 33, 35, 36, 37, 38, 39, 40, 41, 42, 43, 44, 46, 52, 54, 55, 58, 59, 60, 61, 62, 64, 65, 66, 74, 75, 79, 83, 84, 85, 87, 93, 94, 97, 99, 101, 102, 109, 111, 114, 120, 121, 123, 124, 125, 129, 130, 131, 138, 145, 146, 150, 155, 158, 159, 162, 165, 172, 174, 177, 180, 184, 185, 191, 192, 195, 201, 203, 205, 207, 208, 209, 211, 214, 215, 217, 222, …	27.0
284	945	307.125	311.0	100.0	49.76	16.0	20	1					{1, 2, 5, 6, 10, 11, 15, 20, 22, 25, 27, 30, 31, 32, 33, 35, 36, 37, 38, 39, 40, 41, 42, 43, 44, 46, 52, 54, 55, 58, 59, 60, 61, 62, 64, 65, 66, 74, 75, 79, 83, 84, 85, 87, 93, 94, 97, 99, 101, 102, 109, 111, 114, 120, 121, 123, 124, 125, 129, 130, 131, 138, 145, 146, 150, 155, 158, 159, 162, 165, 172, 174, 177, 180, 184, 185, 191, 192, 195, 201, 203, 205, 207, 208, 209, 211, 214, 215, 217, 222, …	27.0
285	957	311.02500000000003	302.0	19.0	48.32	3.04	21	25					-100	-100.0
286	958	311.35	293.0	85.0	46.88	13.6	20	1					{1, 2, 5, 6, 10, 11, 15, 20, 22, 25, 27, 30, 31, 32, 33, 35, 36, 37, 38, 39, 40, 41, 42, 43, 44, 46, 52, 54, 55, 58, 59, 60, 61, 62, 64, 65, 66, 74, 75, 79, 83, 84, 85, 87, 93, 94, 97, 99, 101, 102, 109, 111, 114, 120, 121, 123, 124, 125, 129, 130, 131, 138, 145, 146, 150, 155, 158, 159, 162, 165, 172, 174, 177, 180, 184, 185, 191, 192, 195, 201, 203, 205, 207, 208, 209, 211, 214, 215, 217, 222, …	27.0
287	959	311.675	194.0	183.0	31.04	29.28	5	-1					-100	-100.0
288	963	312.975	311.0	91.0	49.76	14.56	20	1					{1, 2, 5, 6, 10, 11, 15, 20, 22, 25, 27, 30, 31, 32, 33, 35, 36, 37, 38, 39, 40, 41, 42, 43, 44, 46, 52, 54, 55, 58, 59, 60, 61, 62, 64, 65, 66, 74, 75, 79, 83, 84, 85, 87, 93, 94, 97, 99, 101, 102, 109, 111, 114, 120, 121, 123, 124, 125, 129, 130, 131, 138, 145, 146, 150, 155, 158, 159, 162, 165, 172, 174, 177, 180, 184, 185, 191, 192, 195, 201, 203, 205, 207, 208, 209, 211, 214, 215, 217, 222, …	27.0
289	965	313.625	189.0	206.0	30.240000000000002	32.96	5	7					-100	-100.0
290	967	314.27500000000003	288.0	248.0	46.08	39.68	17	-1					-100	-100.0
291	977	317.52500000000003	220.00000000000003	73.0	35.2	11.68	25	42					{354, 291, 429}	64.0
292	979	318.175	189.0	19.0	30.240000000000002	3.04	19	5					{292, 200, 12, 113, 436, 278, 126}	32.0
293	979	318.175	274.0	257.0	43.84	41.12	6	43					{293, 421}	65.0
294	979	318.175	277.0	37.0	44.32	5.92	21	44					{391, 330, 402, 345, 412, 352, 418, 355, 294}	66.0
295	980	318.5	123.0	175.0	19.68	28.0	3	24					{128, 295}	46.0
296	981	318.825	167.0	282.0	26.72	45.12	4	41					{296, 279}	62.0
297	982	319.15000000000003	202.99999999999997	49.0	32.48	7.84	25	39					{312, 297, 320, 246}	58.0
298	983	319.475	328.0	94.0	52.480000000000004	15.040000000000001	20	1					{1, 2, 5, 6, 10, 11, 15, 20, 22, 25, 27, 30, 31, 32, 33, 35, 36, 37, 38, 39, 40, 41, 42, 43, 44, 46, 52, 54, 55, 58, 59, 60, 61, 62, 64, 65, 66, 74, 75, 79, 83, 84, 85, 87, 93, 94, 97, 99, 101, 102, 109, 111, 114, 120, 121, 123, 124, 125, 129, 130, 131, 138, 145, 146, 150, 155, 158, 159, 162, 165, 172, 174, 177, 180, 184, 185, 191, 192, 195, 201, 203, 205, 207, 208, 209, 211, 214, 215, 217, 222, …	27.0
299	984	319.8	209.0	292.0	33.44	46.72	0	3					-100	-100.0
300	984	319.8	78.0	225.0	12.48	36.0	32	9					{34, 300, 435, 57, 122, 28}	37.0
301	985	320.125	159.0	165.0	25.44	26.400000000000002	2	2					{133, 233, 363, 301, 399, 400, 17, 218}	34.0
302	986	320.45	104.0	229.99999999999997	16.64	36.8	3	45					{426, 302}	67.0
303	987	320.77500000000003	199.0	192.0	31.84	30.72	5	46					{396, 303}	68.0
304	989	321.425	316.0	64.0	50.56	10.24	20	1					{1, 2, 5, 6, 10, 11, 15, 20, 22, 25, 27, 30, 31, 32, 33, 35, 36, 37, 38, 39, 40, 41, 42, 43, 44, 46, 52, 54, 55, 58, 59, 60, 61, 62, 64, 65, 66, 74, 75, 79, 83, 84, 85, 87, 93, 94, 97, 99, 101, 102, 109, 111, 114, 120, 121, 123, 124, 125, 129, 130, 131, 138, 145, 146, 150, 155, 158, 159, 162, 165, 172, 174, 177, 180, 184, 185, 191, 192, 195, 201, 203, 205, 207, 208, 209, 211, 214, 215, 217, 222, …	27.0
305	990	321.75	329.0	80.0	52.64	12.8	20	1					{1, 2, 5, 6, 10, 11, 15, 20, 22, 25, 27, 30, 31, 32, 33, 35, 36, 37, 38, 39, 40, 41, 42, 43, 44, 46, 52, 54, 55, 58, 59, 60, 61, 62, 64, 65, 66, 74, 75, 79, 83, 84, 85, 87, 93, 94, 97, 99, 101, 102, 109, 111, 114, 120, 121, 123, 124, 125, 129, 130, 131, 138, 145, 146, 150, 155, 158, 159, 162, 165, 172, 174, 177, 180, 184, 185, 191, 192, 195, 201, 203, 205, 207, 208, 209, 211, 214, 215, 217, 222, …	27.0
306	992	322.40000000000003	187.0	35.0	29.92	5.6000000000000005	25	5					{444, 306, 371, 372}	69.0
307	995	323.375	322.0	73.0	51.52	11.68	20	1					{1, 2, 5, 6, 10, 11, 15, 20, 22, 25, 27, 30, 31, 32, 33, 35, 36, 37, 38, 39, 40, 41, 42, 43, 44, 46, 52, 54, 55, 58, 59, 60, 61, 62, 64, 65, 66, 74, 75, 79, 83, 84, 85, 87, 93, 94, 97, 99, 101, 102, 109, 111, 114, 120, 121, 123, 124, 125, 129, 130, 131, 138, 145, 146, 150, 155, 158, 159, 162, 165, 172, 174, 177, 180, 184, 185, 191, 192, 195, 201, 203, 205, 207, 208, 209, 211, 214, 215, 217, 222, …	27.0
308	1001	325.325	393.0	44.0	62.88	7.04	22	10					{308, 350}	70.0
309	1001	325.325	112.00000000000001	223.0	17.92	35.68	3	47					{69, 249, 232, 45, 49, 117, 309, 281}	38.0
310	1005	326.625	240.0	65.0	38.4	10.4	7	37					{310, 271}	61.0
311	1011	328.575	462.0	161.0	73.92	25.76	11	-1					-100	-100.0
312	1011	328.575	200.0	48.0	32.0	7.68	25	39					{312, 297, 320, 246}	58.0
313	1015	329.875	419.00000000000006	4.0	67.04	0.64	24	48					{313, 339}	71.0
314	1019	331.175	267.0	289.0	42.72	46.24	27	32					{169, 314}	53.0
315	1020	331.5	194.0	324.0	31.04	51.84	14	-1					-100	-100.0
316	1021	331.825	92.0	206.0	14.72	32.96	32	49					{456, 316, 454}	72.0
317	1021	331.825	188.0	122.0	30.080000000000002	19.52	2	50					-100	-100.0
318	1023	332.475	176.0	188.0	28.16	30.080000000000002	5	2					{9, 139, 140, 19, 23, 26, 157, 95, 104, 47, 48, 175, 179, 53, 318}	31.0
319	1024	332.8	334.0	46.0	53.44	7.36	21	38					{449, 319, 230, 333, 409, 349, 351}	57.0
320	1025	333.125	202.99999999999997	52.0	32.48	8.32	25	39					{312, 297, 320, 246}	58.0
321	1033	335.725	357.0	65.0	57.120000000000005	10.4	22	-1					-100	-100.0
322	1038	337.35	176.0	159.0	28.16	25.44	2	11					{96, 322, 50, 91, 380, 127}	39.0
323	1045	339.625	320.0	62.0	51.2	9.92	20	1					{1, 2, 5, 6, 10, 11, 15, 20, 22, 25, 27, 30, 31, 32, 33, 35, 36, 37, 38, 39, 40, 41, 42, 43, 44, 46, 52, 54, 55, 58, 59, 60, 61, 62, 64, 65, 66, 74, 75, 79, 83, 84, 85, 87, 93, 94, 97, 99, 101, 102, 109, 111, 114, 120, 121, 123, 124, 125, 129, 130, 131, 138, 145, 146, 150, 155, 158, 159, 162, 165, 172, 174, 177, 180, 184, 185, 191, 192, 195, 201, 203, 205, 207, 208, 209, 211, 214, 215, 217, 222, …	27.0
324	1053	342.225	245.00000000000003	225.99999999999997	39.2	36.16	6	4					-100	-100.0
325	1054	342.55	316.0	52.0	50.56	8.32	21	1					{373, 325, 425, 282, 347}	63.0
326	1059	344.175	310.0	64.0	49.6	10.24	20	1					{1, 2, 5, 6, 10, 11, 15, 20, 22, 25, 27, 30, 31, 32, 33, 35, 36, 37, 38, 39, 40, 41, 42, 43, 44, 46, 52, 54, 55, 58, 59, 60, 61, 62, 64, 65, 66, 74, 75, 79, 83, 84, 85, 87, 93, 94, 97, 99, 101, 102, 109, 111, 114, 120, 121, 123, 124, 125, 129, 130, 131, 138, 145, 146, 150, 155, 158, 159, 162, 165, 172, 174, 177, 180, 184, 185, 191, 192, 195, 201, 203, 205, 207, 208, 209, 211, 214, 215, 217, 222, …	27.0
327	1062	345.15000000000003	310.0	246.0	49.6	39.36	17	-1					{98, 327}	44.0
328	1065	346.125	140.0	220.00000000000003	22.400000000000002	35.2	3	-1					-100	-100.0
329	1066	346.45	326.0	67.0	52.160000000000004	10.72	20	1					{1, 2, 5, 6, 10, 11, 15, 20, 22, 25, 27, 30, 31, 32, 33, 35, 36, 37, 38, 39, 40, 41, 42, 43, 44, 46, 52, 54, 55, 58, 59, 60, 61, 62, 64, 65, 66, 74, 75, 79, 83, 84, 85, 87, 93, 94, 97, 99, 101, 102, 109, 111, 114, 120, 121, 123, 124, 125, 129, 130, 131, 138, 145, 146, 150, 155, 158, 159, 162, 165, 172, 174, 177, 180, 184, 185, 191, 192, 195, 201, 203, 205, 207, 208, 209, 211, 214, 215, 217, 222, …	27.0
330	1070	347.75	291.0	51.0	46.56	8.16	21	44					{391, 330, 402, 345, 412, 352, 418, 355, 294}	66.0
331	1072	348.40000000000003	266.0	264.0	42.56	42.24	6	28					{331, 148}	49.0
332	1073	348.725	299.0	30.0	47.84	4.8	21	51					{432, 346, 332}	73.0
333	1077	350.02500000000003	338.0	47.0	54.08	7.5200000000000005	21	38					{449, 319, 230, 333, 409, 349, 351}	57.0
334	1080	351.0	159.0	49.0	25.44	7.84	0	25					-100	-100.0
335	1080	351.0	299.0	8.0	47.84	1.28	21	36					{225, 451, 134, 266, 335, 243, 245, 344, 377, 382}	47.0
336	1081	351.325	300.0	92.0	48.0	14.72	20	1					{1, 2, 5, 6, 10, 11, 15, 20, 22, 25, 27, 30, 31, 32, 33, 35, 36, 37, 38, 39, 40, 41, 42, 43, 44, 46, 52, 54, 55, 58, 59, 60, 61, 62, 64, 65, 66, 74, 75, 79, 83, 84, 85, 87, 93, 94, 97, 99, 101, 102, 109, 111, 114, 120, 121, 123, 124, 125, 129, 130, 131, 138, 145, 146, 150, 155, 158, 159, 162, 165, 172, 174, 177, 180, 184, 185, 191, 192, 195, 201, 203, 205, 207, 208, 209, 211, 214, 215, 217, 222, …	27.0
337	1096	356.2	274.0	48.0	43.84	7.68	21	-1					-100	-100.0
338	1103	358.475	333.0	93.0	53.28	14.88	20	1					{1, 2, 5, 6, 10, 11, 15, 20, 22, 25, 27, 30, 31, 32, 33, 35, 36, 37, 38, 39, 40, 41, 42, 43, 44, 46, 52, 54, 55, 58, 59, 60, 61, 62, 64, 65, 66, 74, 75, 79, 83, 84, 85, 87, 93, 94, 97, 99, 101, 102, 109, 111, 114, 120, 121, 123, 124, 125, 129, 130, 131, 138, 145, 146, 150, 155, 158, 159, 162, 165, 172, 174, 177, 180, 184, 185, 191, 192, 195, 201, 203, 205, 207, 208, 209, 211, 214, 215, 217, 222, …	27.0
339	1114	362.05	411.00000000000006	1.0	65.76	0.16	24	48					{313, 339}	71.0
340	1127	366.27500000000003	214.0	92.0	34.24	14.72	25	-1					-100	-100.0
341	1129	366.925	219.0	158.0	35.04	25.28	28	23					{341, 424, 397, 430}	74.0
342	1130	367.25	319.0	262.0	51.04	41.92	17	52					{342, 392, 393}	75.0
343	1133	368.225	327.0	223.0	52.32	35.68	17	-1					-100	-100.0
344	1137	369.52500000000003	299.0	3.0	47.84	0.48	21	25					{225, 451, 134, 266, 335, 243, 245, 344, 377, 382}	47.0
345	1138	369.85	293.0	38.0	46.88	6.08	21	44					{352, 418, 355, 294, 391, 330, 402, 345, 412}	66.0
346	1143	371.475	306.0	37.0	48.96	5.92	21	51					{432, 346, 332}	73.0
347	1158	376.35	310.0	56.00000000000001	49.6	8.96	21	1					{373, 325, 425, 282, 347}	63.0
348	1161	377.325	319.0	27.0	51.04	4.32	21	53					{348, 375}	76.0
349	1178	382.85	337.0	45.0	53.92	7.2	21	38					{449, 319, 230, 333, 409, 349, 351}	57.0
350	1181	383.825	399.0	38.0	63.84	6.08	22	47					{308, 350}	70.0
351	1184	384.8	329.0	46.0	52.64	7.36	21	38					{449, 230, 351, 409, 333, 349, 319}	57.0
352	1186	385.45	291.0	43.0	46.56	6.88	21	44					{352, 418, 355, 294, 391, 330, 402, 345, 412}	66.0
353	1187	385.77500000000003	334.0	100.0	53.44	16.0	20	1					{1, 2, 5, 6, 10, 11, 15, 20, 22, 25, 27, 30, 31, 32, 33, 35, 36, 37, 38, 39, 40, 41, 42, 43, 44, 46, 52, 54, 55, 58, 59, 60, 61, 62, 64, 65, 66, 74, 75, 79, 83, 84, 85, 87, 93, 94, 97, 99, 101, 102, 109, 111, 114, 120, 121, 123, 124, 125, 129, 130, 131, 138, 145, 146, 150, 155, 158, 159, 162, 165, 172, 174, 177, 180, 184, 185, 191, 192, 195, 201, 203, 205, 207, 208, 209, 211, 214, 215, 217, 222, …	27.0
354	1188	386.1	222.00000000000003	71.0	35.52	11.36	25	42					{354, 291, 429}	64.0
355	1190	386.75	285.0	42.0	45.6	6.72	21	44					{352, 418, 355, 294, 391, 330, 402, 345, 412}	66.0
356	1193	387.725	210.0	243.00000000000003	33.6	38.88	4	-1					-100	-100.0
357	1199	389.675	171.0	257.0	27.36	41.12	4	12					{357, 366}	77.0
358	1204	391.3	351.0	51.0	56.160000000000004	8.16	22	40					{256, 394, 358}	60.0
359	1205	391.625	330.0	90.0	52.800000000000004	14.4	20	1					{1, 2, 5, 6, 10, 11, 15, 20, 22, 25, 27, 30, 31, 32, 33, 35, 36, 37, 38, 39, 40, 41, 42, 43, 44, 46, 52, 54, 55, 58, 59, 60, 61, 62, 64, 65, 66, 74, 75, 79, 83, 84, 85, 87, 93, 94, 97, 99, 101, 102, 109, 111, 114, 120, 121, 123, 124, 125, 129, 130, 131, 138, 145, 146, 150, 155, 158, 159, 162, 165, 172, 174, 177, 180, 184, 185, 191, 192, 195, 201, 203, 205, 207, 208, 209, 211, 214, 215, 217, 222, …	27.0
360	1206	391.95	335.0	111.00000000000001	53.6	17.76	20	1					{1, 2, 5, 6, 10, 11, 15, 20, 22, 25, 27, 30, 31, 32, 33, 35, 36, 37, 38, 39, 40, 41, 42, 43, 44, 46, 52, 54, 55, 58, 59, 60, 61, 62, 64, 65, 66, 74, 75, 79, 83, 84, 85, 87, 93, 94, 97, 99, 101, 102, 109, 111, 114, 120, 121, 123, 124, 125, 129, 130, 131, 138, 145, 146, 150, 155, 158, 159, 162, 165, 172, 174, 177, 180, 184, 185, 191, 192, 195, 201, 203, 205, 207, 208, 209, 211, 214, 215, 217, 222, …	27.0
361	1211	393.575	304.0	80.0	48.64	12.8	20	1					{1, 2, 5, 6, 10, 11, 15, 20, 22, 25, 27, 30, 31, 32, 33, 35, 36, 37, 38, 39, 40, 41, 42, 43, 44, 46, 52, 54, 55, 58, 59, 60, 61, 62, 64, 65, 66, 74, 75, 79, 83, 84, 85, 87, 93, 94, 97, 99, 101, 102, 109, 111, 114, 120, 121, 123, 124, 125, 129, 130, 131, 138, 145, 146, 150, 155, 158, 159, 162, 165, 172, 174, 177, 180, 184, 185, 191, 192, 195, 201, 203, 205, 207, 208, 209, 211, 214, 215, 217, 222, …	27.0
362	1213	394.225	335.0	88.0	53.6	14.08	20	1					{1, 2, 5, 6, 10, 11, 15, 20, 22, 25, 27, 30, 31, 32, 33, 35, 36, 37, 38, 39, 40, 41, 42, 43, 44, 46, 52, 54, 55, 58, 59, 60, 61, 62, 64, 65, 66, 74, 75, 79, 83, 84, 85, 87, 93, 94, 97, 99, 101, 102, 109, 111, 114, 120, 121, 123, 124, 125, 129, 130, 131, 138, 145, 146, 150, 155, 158, 159, 162, 165, 172, 174, 177, 180, 184, 185, 191, 192, 195, 201, 203, 205, 207, 208, 209, 211, 214, 215, 217, 222, …	27.0
363	1213	394.225	164.0	171.0	26.240000000000002	27.36	2	2					{133, 233, 363, 301, 399, 400, 17, 218}	34.0
364	1216	395.2	150.0	204.0	24.0	32.64	3	2					{265, 364, 274, 406, 56, 219}	40.0
365	1218	395.85	303.0	125.0	48.480000000000004	20.0	20	21					{178, 365, 206}	54.0
366	1226	398.45	170.0	249.00000000000003	27.2	39.84	4	12					{357, 366}	77.0
367	1228	399.1	148.0	254.0	23.68	40.64	3	54					{376, 441, 442, 367}	78.0
368	1229	399.425	108.0	197.0	17.28	31.52	0	-1					-100	-100.0
369	1230	399.75	113.99999999999999	204.0	18.24	32.64	3	5					{229, 105, 431, 369, 410}	45.0
370	1230	399.75	285.0	0.0	45.6	0.0	0	5					-100	-100.0
371	1230	399.75	194.0	35.0	31.04	5.6000000000000005	25	20					{444, 306, 371, 372}	69.0
372	1230	399.75	189.0	36.0	30.240000000000002	5.76	25	25					{444, 306, 371, 372}	69.0
373	1231	400.075	309.0	56.00000000000001	49.44	8.96	21	1					{373, 325, 425, 282, 347}	63.0
374	1238	402.35	324.0	75.0	51.84	12.0	20	1					{1, 2, 5, 6, 10, 11, 15, 20, 22, 25, 27, 30, 31, 32, 33, 35, 36, 37, 38, 39, 40, 41, 42, 43, 44, 46, 52, 54, 55, 58, 59, 60, 61, 62, 64, 65, 66, 74, 75, 79, 83, 84, 85, 87, 93, 94, 97, 99, 101, 102, 109, 111, 114, 120, 121, 123, 124, 125, 129, 130, 131, 138, 145, 146, 150, 155, 158, 159, 162, 165, 172, 174, 177, 180, 184, 185, 191, 192, 195, 201, 203, 205, 207, 208, 209, 211, 214, 215, 217, 222, …	27.0
375	1239	402.675	312.0	25.0	49.92	4.0	21	53					{348, 375}	76.0
376	1246	404.95	145.0	243.00000000000003	23.2	38.88	3	25					{376, 441, 442, 367}	78.0
377	1246	404.95	299.0	5.0	47.84	0.8	21	54					{225, 451, 134, 266, 335, 243, 245, 344, 377, 382}	47.0
378	1249	405.925	218.00000000000003	144.0	34.88	23.04	2	-1					-100	-100.0
379	1266	411.45	275.0	225.99999999999997	44.0	36.16	6	26					{147, 137, 379, 221}	48.0
380	1267	411.77500000000003	176.0	158.0	28.16	25.28	2	11					{96, 322, 50, 91, 380, 127}	39.0
381	1269	412.425	381.0	107.0	60.96	17.12	9	-1					-100	-100.0
382	1271	413.075	293.0	15.0	46.88	2.4	21	25					{225, 451, 134, 266, 335, 243, 245, 344, 377, 382}	47.0
383	1272	413.40000000000003	295.0	91.0	47.2	14.56	20	1					{1, 2, 5, 6, 10, 11, 15, 20, 22, 25, 27, 30, 31, 32, 33, 35, 36, 37, 38, 39, 40, 41, 42, 43, 44, 46, 52, 54, 55, 58, 59, 60, 61, 62, 64, 65, 66, 74, 75, 79, 83, 84, 85, 87, 93, 94, 97, 99, 101, 102, 109, 111, 114, 120, 121, 123, 124, 125, 129, 130, 131, 138, 145, 146, 150, 155, 158, 159, 162, 165, 172, 174, 177, 180, 184, 185, 191, 192, 195, 201, 203, 205, 207, 208, 209, 211, 214, 215, 217, 222, …	27.0
384	1286	417.95	155.0	189.0	24.8	30.240000000000002	5	2					{384, 407}	79.0
385	1290	419.25	320.0	65.0	51.2	10.4	20	1					{1, 2, 5, 6, 10, 11, 15, 20, 22, 25, 27, 30, 31, 32, 33, 35, 36, 37, 38, 39, 40, 41, 42, 43, 44, 46, 52, 54, 55, 58, 59, 60, 61, 62, 64, 65, 66, 74, 75, 79, 83, 84, 85, 87, 93, 94, 97, 99, 101, 102, 109, 111, 114, 120, 121, 123, 124, 125, 129, 130, 131, 138, 145, 146, 150, 155, 158, 159, 162, 165, 172, 174, 177, 180, 184, 185, 191, 192, 195, 201, 203, 205, 207, 208, 209, 211, 214, 215, 217, 222, …	27.0
386	1296	421.2	118.0	137.0	18.88	21.92	33	55					{434, 386}	80.0
387	1304	423.8	331.0	91.0	52.96	14.56	20	1					{1, 2, 5, 6, 10, 11, 15, 20, 22, 25, 27, 30, 31, 32, 33, 35, 36, 37, 38, 39, 40, 41, 42, 43, 44, 46, 52, 54, 55, 58, 59, 60, 61, 62, 64, 65, 66, 74, 75, 79, 83, 84, 85, 87, 93, 94, 97, 99, 101, 102, 109, 111, 114, 120, 121, 123, 124, 125, 129, 130, 131, 138, 145, 146, 150, 155, 158, 159, 162, 165, 172, 174, 177, 180, 184, 185, 191, 192, 195, 201, 203, 205, 207, 208, 209, 211, 214, 215, 217, 222, …	27.0
388	1313	426.725	302.0	296.0	48.32	47.36	8	-1					-100	-100.0
389	1315	427.375	204.0	209.0	32.64	33.44	5	-1					-100	-100.0
390	1315	427.375	494.00000000000006	157.0	79.04	25.12	11	-1					-100	-100.0
391	1315	427.375	287.0	39.0	45.92	6.24	21	44					{352, 418, 355, 294, 391, 330, 402, 345, 412}	66.0
392	1321	429.325	314.0	269.0	50.24	43.04	17	52					{342, 392, 393}	75.0
393	1321	429.325	325.0	262.0	52.0	41.92	17	52					{342, 392, 393}	75.0
394	1325	430.625	355.0	51.0	56.800000000000004	8.16	22	40					{256, 394, 358}	60.0
395	1327	431.27500000000003	195.0	285.0	31.2	45.6	4	3					{395, 445}	81.0
396	1327	431.27500000000003	202.99999999999997	196.0	32.48	31.36	5	46					{396, 303}	68.0
397	1337	434.52500000000003	211.0	159.0	33.76	25.44	28	23					{424, 430, 341, 397}	74.0
398	1340	435.5	390.0	1.0	62.4	0.16	24	-1					-100	-100.0
399	1341	435.825	158.0	171.0	25.28	27.36	2	2					{133, 233, 363, 301, 399, 400, 17, 218}	34.0
400	1341	435.825	155.0	166.0	24.8	26.560000000000002	2	2					{133, 233, 363, 301, 399, 400, 17, 218}	34.0
401	1343	436.475	330.0	87.0	52.800000000000004	13.92	20	1					{1, 2, 5, 6, 10, 11, 15, 20, 22, 25, 27, 30, 31, 32, 33, 35, 36, 37, 38, 39, 40, 41, 42, 43, 44, 46, 52, 54, 55, 58, 59, 60, 61, 62, 64, 65, 66, 74, 75, 79, 83, 84, 85, 87, 93, 94, 97, 99, 101, 102, 109, 111, 114, 120, 121, 123, 124, 125, 129, 130, 131, 138, 145, 146, 150, 155, 158, 159, 162, 165, 172, 174, 177, 180, 184, 185, 191, 192, 195, 201, 203, 205, 207, 208, 209, 211, 214, 215, 217, 222, …	27.0
402	1344	436.8	291.0	54.0	46.56	8.64	21	44					{352, 418, 355, 294, 391, 330, 402, 345, 412}	66.0
403	1350	438.75	202.99999999999997	161.0	32.48	25.76	5	23					-100	-100.0
404	1351	439.075	307.0	92.0	49.120000000000005	14.72	20	1					{1, 2, 5, 6, 10, 11, 15, 20, 22, 25, 27, 30, 31, 32, 33, 35, 36, 37, 38, 39, 40, 41, 42, 43, 44, 46, 52, 54, 55, 58, 59, 60, 61, 62, 64, 65, 66, 74, 75, 79, 83, 84, 85, 87, 93, 94, 97, 99, 101, 102, 109, 111, 114, 120, 121, 123, 124, 125, 129, 130, 131, 138, 145, 146, 150, 155, 158, 159, 162, 165, 172, 174, 177, 180, 184, 185, 191, 192, 195, 201, 203, 205, 207, 208, 209, 211, 214, 215, 217, 222, …	27.0
405	1352	439.40000000000003	313.0	83.0	50.08	13.280000000000001	20	1					{1, 2, 5, 6, 10, 11, 15, 20, 22, 25, 27, 30, 31, 32, 33, 35, 36, 37, 38, 39, 40, 41, 42, 43, 44, 46, 52, 54, 55, 58, 59, 60, 61, 62, 64, 65, 66, 74, 75, 79, 83, 84, 85, 87, 93, 94, 97, 99, 101, 102, 109, 111, 114, 120, 121, 123, 124, 125, 129, 130, 131, 138, 145, 146, 150, 155, 158, 159, 162, 165, 172, 174, 177, 180, 184, 185, 191, 192, 195, 201, 203, 205, 207, 208, 209, 211, 214, 215, 217, 222, …	27.0
406	1360	442.0	145.0	183.0	23.2	29.28	3	2					{274, 406, 56, 265, 219, 364}	40.0
407	1361	442.325	158.0	192.0	25.28	30.72	5	2					{384, 407}	79.0
408	1366	443.95	106.0	169.0	16.96	27.04	3	-1					-100	-100.0
409	1367	444.27500000000003	333.0	41.0	53.28	6.5600000000000005	21	38					{449, 319, 230, 333, 409, 349, 351}	57.0
410	1368	444.6	120.0	204.99999999999997	19.2	32.8	3	20					{369, 229, 105, 410, 431}	45.0
411	1372	445.90000000000003	359.0	99.0	57.44	15.84	20	-1					-100	-100.0
412	1373	446.225	279.0	39.0	44.64	6.24	21	44					{352, 418, 355, 294, 391, 330, 402, 345, 412}	66.0
413	1376	447.2	331.0	313.0	52.96	50.08	8	-1					-100	-100.0
414	1382	449.15000000000003	300.0	263.0	48.0	42.08	17	14					{251, 414}	59.0
415	1383	449.475	353.0	91.0	56.480000000000004	14.56	20	1					-100	-100.0
416	1387	450.77500000000003	367.0	108.0	58.72	17.28	9	-1					-100	-100.0
417	1396	453.7	250.99999999999997	45.0	40.16	7.2	25	-1					-100	-100.0
418	1396	453.7	284.0	33.0	45.44	5.28	21	44					{352, 418, 355, 294, 391, 330, 402, 345, 412}	66.0
419	1396	453.7	151.0	252.0	24.16	40.32	0	54					-100	-100.0
420	1399	454.675	319.0	87.0	51.04	13.92	20	1					{1, 2, 5, 6, 10, 11, 15, 20, 22, 25, 27, 30, 31, 32, 33, 35, 36, 37, 38, 39, 40, 41, 42, 43, 44, 46, 52, 54, 55, 58, 59, 60, 61, 62, 64, 65, 66, 74, 75, 79, 83, 84, 85, 87, 93, 94, 97, 99, 101, 102, 109, 111, 114, 120, 121, 123, 124, 125, 129, 130, 131, 138, 145, 146, 150, 155, 158, 159, 162, 165, 172, 174, 177, 180, 184, 185, 191, 192, 195, 201, 203, 205, 207, 208, 209, 211, 214, 215, 217, 222, …	27.0
421	1408	457.6	276.0	258.0	44.160000000000004	41.28	6	43					{293, 421}	65.0
422	1412	458.90000000000003	164.0	41.0	26.240000000000002	6.5600000000000005	19	22					-100	-100.0
423	1415	459.875	322.0	134.0	51.52	21.44	9	-1					-100	-100.0
424	1415	459.875	211.0	155.0	33.76	24.8	28	23					{341, 424, 397, 430}	74.0
425	1417	460.52500000000003	313.0	45.0	50.08	7.2	21	1					{373, 325, 425, 282, 347}	63.0
426	1418	460.85	102.0	227.99999999999997	16.32	36.48	3	45					{426, 302}	67.0
427	1427	463.77500000000003	213.0	183.0	34.08	29.28	5	-1					-100	-100.0
428	1430	464.75	336.0	79.0	53.76	12.64	20	1					{1, 2, 5, 6, 10, 11, 15, 20, 22, 25, 27, 30, 31, 32, 33, 35, 36, 37, 38, 39, 40, 41, 42, 43, 44, 46, 52, 54, 55, 58, 59, 60, 61, 62, 64, 65, 66, 74, 75, 79, 83, 84, 85, 87, 93, 94, 97, 99, 101, 102, 109, 111, 114, 120, 121, 123, 124, 125, 129, 130, 131, 138, 145, 146, 150, 155, 158, 159, 162, 165, 172, 174, 177, 180, 184, 185, 191, 192, 195, 201, 203, 205, 207, 208, 209, 211, 214, 215, 217, 222, …	27.0
429	1440	468.0	225.99999999999997	76.0	36.16	12.16	25	23					{354, 291, 429}	64.0
430	1440	468.0	217.0	166.0	34.72	26.560000000000002	28	42					{341, 424, 397, 430}	74.0
431	1442	468.65000000000003	120.0	198.0	19.2	31.68	3	20					{369, 229, 105, 410, 431}	45.0
432	1444	469.3	304.0	34.0	48.64	5.44	21	51					{432, 346, 332}	73.0
433	1458	473.85	331.0	147.0	52.96	23.52	9	-1					-100	-100.0
434	1464	475.8	118.0	138.0	18.88	22.080000000000002	33	55					{434, 386}	80.0
435	1469	477.425	80.0	222.00000000000003	12.8	35.52	32	9					{34, 435, 57, 122, 300, 28}	37.0
436	1471	478.075	187.0	32.0	29.92	5.12	19	5					{292, 200, 12, 113, 436, 278, 126}	32.0
437	1476	479.7	375.0	45.0	60.0	7.2	22	-1					-100	-100.0
438	1488	483.6	114.99999999999999	242.0	18.4	38.72	13	-1					-100	-100.0
439	1494	485.55	317.0	69.0	50.72	11.040000000000001	20	1					{1, 2, 5, 6, 10, 11, 15, 20, 22, 25, 27, 30, 31, 32, 33, 35, 36, 37, 38, 39, 40, 41, 42, 43, 44, 46, 52, 54, 55, 58, 59, 60, 61, 62, 64, 65, 66, 74, 75, 79, 83, 84, 85, 87, 93, 94, 97, 99, 101, 102, 109, 111, 114, 120, 121, 123, 124, 125, 129, 130, 131, 138, 145, 146, 150, 155, 158, 159, 162, 165, 172, 174, 177, 180, 184, 185, 191, 192, 195, 201, 203, 205, 207, 208, 209, 211, 214, 215, 217, 222, …	27.0
440	1497	486.52500000000003	127.0	234.0	20.32	37.44	3	10					-100	-100.0
441	1510	490.75	141.0	250.99999999999997	22.56	40.16	3	54					{376, 441, 442, 367}	78.0
442	1516	492.7	153.0	244.0	24.48	39.04	3	54					{376, 441, 442, 367}	78.0
443	1517	493.02500000000003	97.0	188.0	15.52	30.080000000000002	32	-1					-100	-100.0
444	1520	494.0	196.0	35.0	31.36	5.6000000000000005	25	5					{444, 306, 371, 372}	69.0
445	1523	494.975	196.0	283.0	31.36	45.28	4	3					{395, 445}	81.0
446	1526	495.95	278.0	283.0	44.480000000000004	45.28	27	-1					-100	-100.0
447	1532	497.90000000000003	149.0	234.0	23.84	37.44	3	27					-100	-100.0
448	1533	498.225	297.0	60.0	47.52	9.6	0	44					-100	-100.0
449	1540	500.5	329.0	53.0	52.64	8.48	21	38					{449, 319, 230, 333, 409, 349, 351}	57.0
450	1545	502.125	225.0	302.0	36.0	48.32	0	-1					-100	-100.0
451	1546	502.45000000000005	297.0	15.0	47.52	2.4	21	25					{225, 451, 134, 266, 335, 243, 245, 344, 377, 382}	47.0
452	1551	504.07500000000005	327.0	68.0	52.32	10.88	20	1					{1, 2, 5, 6, 10, 11, 15, 20, 22, 25, 27, 30, 31, 32, 33, 35, 36, 37, 38, 39, 40, 41, 42, 43, 44, 46, 52, 54, 55, 58, 59, 60, 61, 62, 64, 65, 66, 74, 75, 79, 83, 84, 85, 87, 93, 94, 97, 99, 101, 102, 109, 111, 114, 120, 121, 123, 124, 125, 129, 130, 131, 138, 145, 146, 150, 155, 158, 159, 162, 165, 172, 174, 177, 180, 184, 185, 191, 192, 195, 201, 203, 205, 207, 208, 209, 211, 214, 215, 217, 222, …	27.0
453	1553	504.725	18.0	222.00000000000003	2.88	35.52	23	-1					-100	-100.0
454	1553	504.725	91.0	215.0	14.56	34.4	32	49					{456, 316, 454}	72.0
455	1561	507.32500000000005	315.0	195.0	50.4	31.2	16	-1					-100	-100.0
456	1569	509.925	91.0	213.0	14.56	34.08	32	49					{456, 316, 454}	72.0
457	1571	510.57500000000005	312.0	97.0	49.92	15.52	20	1					{1, 2, 5, 6, 10, 11, 15, 20, 22, 25, 27, 30, 31, 32, 33, 35, 36, 37, 38, 39, 40, 41, 42, 43, 44, 46, 52, 54, 55, 58, 59, 60, 61, 62, 64, 65, 66, 74, 75, 79, 83, 84, 85, 87, 93, 94, 97, 99, 101, 102, 109, 111, 114, 120, 121, 123, 124, 125, 129, 130, 131, 138, 145, 146, 150, 155, 158, 159, 162, 165, 172, 174, 177, 180, 184, 185, 191, 192, 195, 201, 203, 205, 207, 208, 209, 211, 214, 215, 217, 222, …	27.0
458	1577	512.525	185.0	123.0	29.6	19.68	2	50					-100	-100.0
459	1580	513.5	313.0	304.0	50.08	48.64	8	-1					-100	-100.0
460	1585	515.125	256.0	56.00000000000001	40.96	8.96	7	-1					-100	-100.0
461	1588	516.1	111.00000000000001	188.0	17.76	30.080000000000002	3	-1					-100	-100.0
