# Supplementary material for: Microtubules regulate pancreatic β-cell heterogeneity via spatiotemporal control of insulin secretion hot spots
Source: eLife. 2021 Nov 16;10:e59912. doi: 10.7554/eLife.59912 (PMC8635970; doi:10.7554/eLife.59912)
Supplement: Figure 5—source data 2. [file elife-59912-fig5-data2.zip › Figure 5-source data 1-Python scripts that produce statistical analysis and plots for Figure 5B-F/NOCHigh2/Nocodazole High Islet 9.csv]

	Time (frame)	Time (s)	x (px)	y (px)	x (um)	y (um)	Cell #	Cluster #	Unnamed: 8	Unnamed: 9	File Folder	Noc High 11-30 Plate 2	PairClusterSets	ClusterNum_wrh
0	14	4.55	321.0	287.0	51.36	45.92	15	-1					-100	-100.0
1	16	5.2	369.0	313.0	59.04	50.08	17	1					{1, 67, 10, 207, 274, 18, 344, 288, 228, 296, 169, 235, 111, 176, 120, 59, 316}	83.0
2	21	6.825	233.0	395.0	37.28	63.2	6	-1					-100	-100.0
3	27	8.775	350.0	322.0	56.0	51.52	15	1					{3, 263, 8, 7, 135, 13, 142, 143, 16, 405, 286, 32, 36, 37, 166, 434, 309, 322, 73, 202, 459, 465, 82, 85, 103, 108, 121, 382, 127}	84.0
4	31	10.075000000000001	420.0	185.0	67.2	29.6	19	-1					-100	-100.0
5	33	10.725	409.0	264.0	65.44	42.24	20	2					{5, 269, 270, 144, 146, 20, 21, 25, 282, 27, 28, 29, 42, 57, 317, 190, 65, 321, 193, 74, 203, 330, 333, 81, 342, 345, 220, 93, 97, 101, 104, 112, 373, 246, 119, 377, 254}	85.0
6	45	14.625	280.0	322.0	44.800000000000004	51.52	9	3					{6, 72, 137, 11, 44, 60, 15, 240, 218, 92, 381, 63}	86.0
7	67	21.775000000000002	342.0	303.0	54.72	48.480000000000004	15	1					{3, 7, 263, 8, 135, 13, 142, 143, 16, 405, 286, 32, 36, 37, 166, 434, 309, 322, 73, 202, 459, 465, 82, 85, 103, 108, 121, 382, 127}	84.0
8	68	22.1	343.0	322.0	54.88	51.52	15	1					{3, 263, 8, 7, 135, 13, 142, 143, 16, 405, 286, 32, 36, 37, 166, 434, 309, 322, 73, 202, 459, 465, 82, 85, 103, 108, 121, 382, 127}	84.0
9	73	23.725	189.0	309.0	30.240000000000002	49.44	5	-1					-100	-100.0
10	73	23.725	382.0	310.0	61.120000000000005	49.6	17	1					{1, 67, 10, 207, 274, 18, 344, 288, 228, 296, 169, 235, 111, 176, 120, 59, 316}	83.0
11	76	24.7	281.0	314.0	44.96	50.24	9	3					{6, 72, 137, 11, 15, 218, 92, 44, 240, 60, 381, 63}	86.0
12	77	25.025000000000002	392.0	254.0	62.72	40.64	19	4					{12, 247}	87.0
13	79	25.675	345.0	323.0	55.2	51.68	15	1					{3, 263, 8, 7, 135, 13, 142, 143, 16, 405, 286, 32, 36, 37, 166, 434, 309, 322, 73, 202, 459, 465, 82, 85, 103, 108, 121, 382, 127}	84.0
14	93	30.225	438.0	275.0	70.08	44.0	20	5					{230, 140, 14, 214, 183, 409}	88.0
15	96	31.200000000000003	277.0	323.0	44.32	51.68	9	3					{6, 72, 137, 11, 15, 218, 92, 44, 240, 60, 381, 63}	86.0
16	97	31.525000000000002	365.0	314.0	58.4	50.24	15	1					{3, 263, 8, 7, 135, 13, 142, 143, 16, 405, 286, 32, 36, 37, 166, 434, 309, 322, 73, 202, 459, 465, 82, 85, 103, 108, 121, 382, 127}	84.0
17	99	32.175000000000004	379.0	280.0	60.64	44.800000000000004	0	6					-100	-100.0
18	102	33.15	377.0	303.0	60.32	48.480000000000004	17	1					{1, 67, 10, 207, 274, 18, 344, 288, 228, 296, 169, 235, 111, 176, 120, 59, 316}	83.0
19	102	33.15	387.0	217.0	61.92	34.72	19	7					{68, 177, 178, 19, 147, 340, 148, 184, 88, 91, 125, 94}	89.0
20	108	35.1	405.0	267.0	64.8	42.72	20	2					{5, 269, 270, 144, 146, 20, 21, 25, 282, 27, 28, 29, 42, 57, 317, 190, 65, 321, 193, 74, 203, 330, 333, 81, 342, 345, 220, 93, 97, 101, 104, 112, 373, 246, 119, 377, 254}	85.0
21	111	36.075	407.0	262.0	65.12	41.92	20	2					{5, 269, 270, 144, 146, 20, 21, 25, 282, 27, 28, 29, 42, 57, 317, 190, 65, 321, 193, 74, 203, 330, 333, 81, 342, 345, 220, 93, 97, 101, 104, 112, 373, 246, 119, 377, 254}	85.0
22	112	36.4	287.0	328.0	45.92	52.480000000000004	15	3					-100	-100.0
23	115	37.375	405.99999999999994	173.0	64.96	27.68	19	-1					-100	-100.0
24	115	37.375	234.0	227.0	37.44	36.32	10	8					{24, 129}	90.0
25	116	37.7	415.00000000000006	254.0	66.4	40.64	20	2					{5, 269, 270, 144, 146, 20, 21, 25, 282, 27, 28, 29, 42, 57, 317, 190, 65, 321, 193, 74, 203, 330, 333, 81, 342, 345, 220, 93, 97, 101, 104, 112, 373, 246, 119, 377, 254}	85.0
26	121	39.325	245.00000000000003	351.0	39.2	56.160000000000004	5	9					-100	-100.0
27	124	40.300000000000004	398.0	285.0	63.68	45.6	20	10					{5, 269, 270, 144, 146, 20, 21, 25, 282, 27, 28, 29, 42, 57, 317, 190, 65, 321, 193, 74, 203, 330, 333, 81, 342, 345, 220, 93, 97, 101, 104, 112, 373, 246, 119, 377, 254}	85.0
28	127	41.275	412.0	286.0	65.92	45.76	20	10					{5, 269, 270, 144, 146, 20, 21, 25, 282, 27, 28, 29, 42, 57, 317, 190, 65, 321, 193, 74, 330, 203, 333, 81, 342, 345, 220, 93, 97, 101, 104, 112, 373, 246, 119, 377, 254}	85.0
29	129	41.925000000000004	408.0	286.0	65.28	45.76	20	10					{5, 269, 270, 144, 146, 20, 21, 25, 282, 27, 28, 29, 42, 57, 317, 190, 65, 321, 193, 74, 330, 203, 333, 81, 342, 345, 220, 93, 97, 101, 104, 112, 373, 246, 119, 377, 254}	85.0
30	130	42.25	219.0	323.0	35.04	51.68	0	11					-100	-100.0
31	132	42.9	167.0	346.0	26.72	55.36	5	-1					-100	-100.0
32	134	43.550000000000004	334.0	346.0	53.44	55.36	15	1					{3, 263, 8, 7, 135, 13, 142, 143, 16, 405, 286, 32, 36, 37, 166, 434, 309, 322, 73, 202, 459, 465, 82, 85, 103, 108, 121, 382, 127}	84.0
33	135	43.875	440.00000000000006	199.0	70.4	31.84	19	12					-100	-100.0
34	142	46.15	194.0	289.0	31.04	46.24	9	-1					-100	-100.0
35	145	47.125	262.0	312.0	41.92	49.92	9	-1					-100	-100.0
36	145	47.125	348.0	317.0	55.68	50.72	15	1					{3, 263, 8, 7, 135, 13, 142, 143, 16, 405, 286, 32, 36, 37, 166, 434, 309, 322, 73, 202, 459, 465, 82, 85, 103, 108, 121, 382, 127}	84.0
37	155	50.375	358.0	313.0	57.28	50.08	15	1					{3, 263, 8, 7, 135, 13, 142, 143, 16, 405, 286, 32, 36, 37, 166, 434, 309, 322, 73, 202, 459, 465, 82, 85, 103, 108, 121, 382, 127}	84.0
38	157	51.025	368.0	235.0	58.88	37.6	19	13					{75, 38}	91.0
39	158	51.35	470.0	234.0	75.2	37.44	26	14					{186, 50, 46, 39}	92.0
40	159	51.675000000000004	239.0	449.0	38.24	71.84	6	15					{291, 404, 150, 40, 47, 200}	93.0
41	160	52.0	274.0	259.0	43.84	41.44	16	-1					-100	-100.0
42	167	54.275	405.99999999999994	266.0	64.96	42.56	20	2					{5, 269, 270, 144, 146, 20, 21, 25, 282, 27, 28, 29, 42, 57, 317, 190, 65, 321, 193, 74, 330, 203, 333, 81, 342, 345, 220, 93, 97, 101, 104, 112, 373, 246, 119, 377, 254}	85.0
43	174	56.550000000000004	247.00000000000003	430.99999999999994	39.52	68.96	6	-1					-100	-100.0
44	177	57.525	271.0	315.0	43.36	50.4	9	3					{6, 72, 137, 11, 15, 218, 92, 44, 240, 60, 381, 63}	86.0
45	180	58.5	364.0	272.0	58.24	43.52	15	16					{145, 45}	94.0
46	185	60.125	476.0	231.0	76.16	36.96	26	14					{186, 50, 46, 39}	92.0
47	187	60.775	235.0	443.0	37.6	70.88	6	15					{291, 40, 200, 47, 404, 150}	93.0
48	189	61.425000000000004	417.0	212.0	66.72	33.92	19	17					{48, 217}	95.0
49	190	61.75	362.0	227.0	57.92	36.32	19	18					{49, 133, 273}	96.0
50	191	62.075	474.0	238.0	75.84	38.08	26	14					{186, 50, 46, 39}	92.0
51	193	62.725	257.0	336.0	41.12	53.76	9	-1					-100	-100.0
52	193	62.725	78.0	149.0	12.48	23.84	0	-1					-100	-100.0
53	194	63.050000000000004	312.0	218.00000000000003	49.92	34.88	16	-1					-100	-100.0
54	195	63.375	260.0	363.0	41.6	58.08	8	19					{54, 407, 58, 346}	97.0
55	199	64.675	365.0	258.0	58.4	41.28	19	20					{84, 55}	98.0
56	200	65.0	426.0	301.0	68.16	48.160000000000004	20	21					{56, 313}	99.0
57	201	65.325	407.0	271.0	65.12	43.36	20	2					{5, 269, 270, 144, 146, 20, 21, 25, 282, 27, 28, 29, 42, 57, 317, 190, 65, 321, 193, 74, 330, 203, 333, 81, 342, 345, 220, 93, 97, 101, 104, 112, 373, 246, 119, 377, 254}	85.0
58	201	65.325	260.0	359.0	41.6	57.44	8	19					{54, 407, 58, 346}	97.0
59	202	65.65	387.0	309.0	61.92	49.44	17	1					{1, 67, 10, 207, 274, 18, 344, 288, 228, 296, 169, 235, 111, 176, 120, 59, 316}	83.0
60	211	68.575	283.0	327.0	45.28	52.32	9	3					{6, 72, 137, 11, 15, 218, 92, 44, 240, 60, 381, 63}	86.0
61	211	68.575	379.0	243.00000000000003	60.64	38.88	19	12					{152, 281, 61, 110}	100.0
62	211	68.575	449.0	208.0	71.84	33.28	26	22					{194, 131, 134, 295, 79, 239, 118, 124, 62}	101.0
63	212	68.9	278.0	318.0	44.480000000000004	50.88	9	3					{6, 72, 137, 11, 15, 218, 92, 44, 240, 60, 381, 63}	86.0
64	212	68.9	349.0	231.99999999999997	55.84	37.12	16	23					{64, 69, 70}	102.0
65	214	69.55	403.0	266.0	64.48	42.56	20	2					{5, 269, 270, 144, 146, 20, 21, 25, 282, 27, 28, 29, 42, 57, 317, 190, 65, 321, 193, 74, 330, 203, 333, 81, 342, 345, 220, 93, 97, 101, 104, 112, 373, 246, 119, 377, 254}	85.0
66	215	69.875	451.0	245.00000000000003	72.16	39.2	20	-1					-100	-100.0
67	215	69.875	365.0	318.0	58.4	50.88	17	1					{1, 67, 10, 207, 274, 18, 344, 288, 228, 296, 169, 235, 111, 176, 120, 59, 316}	83.0
68	216	70.2	394.0	222.00000000000003	63.04	35.52	19	7					{68, 19, 147, 340, 148, 88, 91, 94, 177, 178, 184, 125}	89.0
69	216	70.2	344.0	231.0	55.04	36.96	16	23					{64, 69, 70}	102.0
70	216	70.2	345.0	227.0	55.2	36.32	16	23					{64, 69, 70}	102.0
71	217	70.525	241.0	277.0	38.56	44.32	9	-1					-100	-100.0
72	217	70.525	280.0	322.0	44.800000000000004	51.52	9	3					{6, 72, 137, 11, 15, 218, 92, 44, 240, 60, 381, 63}	86.0
73	222	72.15	355.0	302.0	56.800000000000004	48.32	15	1					{3, 263, 8, 7, 135, 13, 142, 143, 16, 405, 286, 32, 36, 37, 166, 434, 309, 322, 73, 202, 459, 465, 82, 85, 103, 108, 121, 382, 127}	84.0
74	223	72.47500000000001	404.0	262.0	64.64	41.92	20	2					{5, 269, 270, 144, 146, 20, 21, 25, 282, 27, 28, 29, 42, 57, 317, 190, 65, 321, 193, 74, 330, 203, 333, 81, 342, 345, 220, 93, 97, 101, 104, 112, 373, 246, 119, 377, 254}	85.0
75	224	72.8	370.0	231.99999999999997	59.2	37.12	19	13					{75, 38}	91.0
76	225	73.125	509.0	219.0	81.44	35.04	26	24					{165, 440, 299, 76, 302, 334, 401, 210, 248, 187, 159}	103.0
77	229	74.425	218.00000000000003	227.0	34.88	36.32	10	-1					-100	-100.0
78	229	74.425	396.0	303.0	63.36	48.480000000000004	17	-1					-100	-100.0
79	230	74.75	451.99999999999994	194.0	72.32	31.04	26	12					{194, 131, 134, 295, 79, 239, 118, 124, 62}	101.0
80	232	75.4	143.0	374.0	22.88	59.84	4	-1					-100	-100.0
81	233	75.72500000000001	419.00000000000006	267.0	67.04	42.72	20	2					{5, 269, 270, 144, 146, 20, 21, 25, 282, 27, 28, 29, 42, 57, 317, 190, 65, 321, 193, 74, 330, 203, 333, 81, 342, 345, 220, 93, 97, 101, 104, 112, 373, 246, 119, 377, 254}	85.0
82	234	76.05	334.0	334.0	53.44	53.44	15	1					{3, 135, 263, 8, 7, 13, 142, 143, 16, 405, 286, 32, 36, 37, 166, 434, 309, 322, 73, 202, 459, 465, 82, 85, 103, 108, 121, 382, 127}	84.0
83	234	76.05	256.0	437.0	40.96	69.92	6	15					{83, 311, 223}	104.0
84	237	77.025	358.0	258.0	57.28	41.28	19	20					{84, 55}	98.0
85	238	77.35000000000001	349.0	313.0	55.84	50.08	15	1					{3, 263, 8, 7, 135, 13, 142, 143, 16, 405, 286, 32, 36, 37, 166, 434, 309, 322, 73, 202, 459, 465, 82, 85, 103, 108, 121, 382, 127}	84.0
86	239	77.675	499.0	322.0	79.84	51.52	27	3					{362, 301, 275, 86, 285, 318}	105.0
87	239	77.675	288.0	322.0	46.08	51.52	0	7					-100	-100.0
88	239	77.675	409.0	227.99999999999997	65.44	36.48	19	25					{68, 19, 148, 340, 147, 88, 91, 94, 177, 178, 184, 125}	89.0
89	240	78.0	266.0	430.0	42.56	68.8	6	-1					-100	-100.0
90	240	78.0	227.0	351.0	36.32	56.160000000000004	5	26					{90, 229}	106.0
91	241	78.325	398.0	234.0	63.68	37.44	19	2					{68, 177, 178, 19, 148, 340, 147, 88, 94, 91, 125, 184}	89.0
92	241	78.325	278.0	325.0	44.480000000000004	52.0	9	3					{6, 72, 137, 11, 15, 218, 92, 44, 240, 60, 381, 63}	86.0
93	241	78.325	415.00000000000006	266.0	66.4	42.56	20	7					{5, 269, 270, 144, 146, 20, 21, 25, 282, 27, 28, 29, 42, 57, 317, 190, 65, 321, 193, 74, 330, 203, 333, 81, 342, 345, 220, 93, 97, 101, 104, 112, 373, 246, 119, 377, 254}	85.0
94	243	78.97500000000001	389.0	222.00000000000003	62.24	35.52	19	7					{68, 19, 148, 340, 147, 88, 91, 94, 177, 178, 184, 125}	89.0
95	244	79.3	192.0	324.0	30.72	51.84	5	27					-100	-100.0
96	245	79.625	88.0	426.0	14.08	68.16	2	-1					-100	-100.0
97	245	79.625	401.99999999999994	264.0	64.32	42.24	20	2					{5, 269, 270, 144, 146, 20, 21, 25, 282, 27, 28, 29, 42, 57, 317, 190, 65, 321, 193, 74, 330, 203, 333, 81, 342, 345, 220, 93, 97, 101, 104, 112, 373, 246, 119, 377, 254}	85.0
98	245	79.625	306.0	319.0	48.96	51.04	15	28					{98, 107, 188}	107.0
99	245	79.625	474.0	258.0	75.84	41.28	20	29					{258, 99}	108.0
100	248	80.60000000000001	349.0	204.0	55.84	32.64	0	-1					-100	-100.0
101	250	81.25	415.00000000000006	271.0	66.4	43.36	20	2					{5, 269, 270, 144, 146, 20, 21, 25, 282, 27, 28, 29, 42, 57, 317, 190, 65, 321, 193, 74, 330, 203, 333, 81, 342, 345, 220, 93, 97, 101, 104, 112, 373, 246, 119, 377, 254}	85.0
102	253	82.22500000000001	362.0	151.0	57.92	24.16	14	-1					-100	-100.0
103	255	82.875	343.0	324.0	54.88	51.84	15	1					{3, 7, 263, 8, 135, 13, 142, 143, 16, 405, 286, 32, 36, 37, 166, 434, 309, 322, 73, 202, 459, 465, 82, 85, 103, 108, 121, 382, 127}	84.0
104	255	82.875	401.99999999999994	285.0	64.32	45.6	20	10					{5, 269, 270, 144, 146, 20, 21, 25, 282, 27, 28, 29, 42, 57, 317, 190, 65, 321, 193, 74, 330, 203, 333, 81, 342, 345, 220, 93, 97, 101, 104, 112, 373, 246, 119, 377, 254}	85.0
105	255	82.875	316.0	362.0	50.56	57.92	8	30					{105, 195, 209}	109.0
106	257	83.525	357.0	385.0	57.120000000000005	61.6	17	-1					-100	-100.0
107	262	85.15	306.0	313.0	48.96	50.08	15	28					{98, 107, 188}	107.0
108	265	86.125	318.0	329.0	50.88	52.64	15	-1					{3, 135, 7, 263, 8, 13, 142, 143, 16, 405, 286, 32, 36, 37, 166, 434, 309, 322, 73, 202, 459, 465, 82, 85, 103, 108, 121, 382, 127}	84.0
109	265	86.125	466.0	158.0	74.56	25.28	25	1					-100	-100.0
110	268	87.10000000000001	384.0	242.0	61.44	38.72	19	22					{152, 281, 61, 110}	100.0
111	272	88.4	380.0	307.0	60.800000000000004	49.120000000000005	17	1					{1, 67, 10, 207, 274, 18, 344, 288, 228, 296, 169, 235, 111, 176, 120, 59, 316}	83.0
112	273	88.72500000000001	422.0	274.0	67.52	43.84	20	2					{5, 269, 270, 144, 146, 20, 21, 25, 282, 27, 28, 29, 42, 57, 317, 190, 65, 321, 193, 74, 330, 203, 333, 81, 342, 345, 220, 93, 97, 101, 104, 112, 373, 246, 119, 377, 254}	85.0
113	276	89.7	262.0	206.99999999999997	41.92	33.12	10	-1					-100	-100.0
114	276	89.7	420.0	327.0	67.2	52.32	29	-1					-100	-100.0
115	277	90.025	437.0	153.0	69.92	24.48	0	-1					-100	-100.0
116	277	90.025	299.0	351.0	47.84	56.160000000000004	8	31					{116, 213}	110.0
117	280	91.0	288.0	313.0	46.08	50.08	0	2					-100	-100.0
118	280	91.0	448.00000000000006	202.0	71.68	32.32	26	3					{194, 131, 134, 295, 79, 239, 118, 124, 62}	101.0
119	280	91.0	418.0	271.0	66.88	43.36	20	12					{5, 269, 270, 144, 146, 20, 21, 25, 282, 27, 28, 29, 42, 57, 317, 190, 65, 321, 193, 74, 330, 203, 333, 81, 342, 345, 220, 93, 97, 101, 104, 112, 373, 246, 119, 377, 254}	85.0
120	281	91.325	380.0	313.0	60.800000000000004	50.08	17	1					{1, 67, 10, 207, 274, 18, 344, 288, 228, 296, 169, 235, 111, 176, 120, 59, 316}	83.0
121	281	91.325	358.0	298.0	57.28	47.68	15	1					{3, 7, 263, 8, 135, 13, 142, 143, 16, 405, 286, 32, 36, 37, 166, 434, 309, 322, 73, 202, 459, 465, 82, 85, 103, 108, 121, 382, 127}	84.0
122	281	91.325	212.0	236.0	33.92	37.76	10	32					-100	-100.0
123	284	92.3	225.99999999999997	434.99999999999994	36.16	69.6	6	33					{259, 371, 277, 167, 123, 251}	111.0
124	285	92.625	451.99999999999994	206.99999999999997	72.32	33.12	26	12					{194, 131, 134, 295, 79, 239, 118, 124, 62}	101.0
125	286	92.95	405.99999999999994	221.0	64.96	35.36	19	7					{68, 19, 148, 340, 147, 88, 91, 94, 177, 178, 184, 125}	89.0
126	289	93.925	293.0	387.0	46.88	61.92	8	-1					-100	-100.0
127	293	95.22500000000001	334.0	338.0	53.44	54.08	15	1					{3, 135, 7, 263, 8, 13, 142, 143, 16, 405, 286, 32, 36, 37, 166, 434, 309, 322, 73, 202, 459, 465, 82, 85, 103, 108, 121, 382, 127}	84.0
128	295	95.875	461.00000000000006	239.0	73.76	38.24	20	34					{128, 233, 201, 361}	112.0
129	297	96.525	236.0	235.0	37.76	37.6	10	8					{24, 129}	90.0
130	298	96.85000000000001	299.0	328.0	47.84	52.480000000000004	15	-1					-100	-100.0
131	298	96.85000000000001	470.0	202.99999999999997	75.2	32.48	26	35					{194, 131, 134, 295, 79, 239, 118, 124, 62}	101.0
132	299	97.175	298.0	300.0	47.68	48.0	15	-1					-100	-100.0
133	310	100.75	357.0	239.0	57.120000000000005	38.24	19	12					{49, 133, 273}	96.0
134	310	100.75	442.0	209.0	70.72	33.44	26	18					{194, 131, 134, 295, 79, 239, 118, 124, 62}	101.0
135	312	101.4	326.0	332.0	52.160000000000004	53.120000000000005	15	1					{3, 135, 7, 263, 8, 13, 142, 143, 16, 405, 286, 32, 36, 37, 166, 434, 309, 322, 73, 202, 459, 465, 82, 85, 103, 108, 121, 382, 127}	84.0
136	315	102.375	374.0	215.0	59.84	34.4	19	36					{136, 221}	113.0
137	316	102.7	271.0	328.0	43.36	52.480000000000004	9	3					{6, 72, 137, 11, 15, 218, 92, 44, 240, 60, 381, 63}	86.0
138	323	104.97500000000001	376.0	265.0	60.160000000000004	42.4	19	-1					-100	-100.0
139	324	105.3	109.00000000000001	436.00000000000006	17.44	69.76	3	-1					-100	-100.0
140	327	106.275	437.0	266.0	69.92	42.56	20	5					{230, 140, 14, 214, 183, 409}	88.0
141	328	106.60000000000001	371.0	292.0	59.36	46.72	15	1					{356, 141}	114.0
142	329	106.925	357.0	318.0	57.120000000000005	50.88	15	1					{3, 7, 263, 8, 135, 13, 142, 143, 16, 405, 286, 32, 36, 37, 166, 434, 309, 322, 73, 202, 459, 465, 82, 85, 103, 108, 121, 382, 127}	84.0
143	330	107.25	342.0	328.0	54.72	52.480000000000004	15	1					{3, 7, 263, 8, 135, 13, 142, 143, 16, 405, 286, 32, 36, 37, 166, 434, 309, 322, 73, 202, 459, 465, 82, 85, 103, 108, 121, 382, 127}	84.0
144	330	107.25	426.0	250.99999999999997	68.16	40.16	20	2					{5, 269, 270, 144, 146, 20, 21, 25, 282, 27, 28, 29, 42, 57, 317, 190, 65, 321, 193, 74, 330, 203, 333, 81, 342, 345, 220, 93, 97, 101, 104, 112, 373, 246, 119, 377, 254}	85.0
145	330	107.25	369.0	273.0	59.04	43.68	15	16					{145, 45}	94.0
146	333	108.22500000000001	416.0	256.0	66.56	40.96	20	2					{5, 269, 270, 144, 146, 20, 21, 25, 282, 27, 28, 29, 42, 57, 317, 190, 65, 321, 193, 74, 330, 203, 333, 81, 342, 345, 220, 93, 97, 101, 104, 112, 373, 246, 119, 377, 254}	85.0
147	337	109.525	399.0	219.0	63.84	35.04	19	7					{68, 19, 148, 340, 147, 88, 91, 94, 177, 178, 184, 125}	89.0
148	338	109.85000000000001	413.99999999999994	229.0	66.24	36.64	19	7					{68, 19, 147, 340, 148, 88, 91, 94, 177, 178, 184, 125}	89.0
149	339	110.175	354.0	221.0	56.64	35.36	19	-1					-100	-100.0
150	339	110.175	227.99999999999997	447.0	36.48	71.52	6	15					{291, 40, 200, 47, 404, 150}	93.0
151	339	110.175	21.0	174.0	3.36	27.84	28	37					{151, 185, 231, 375}	115.0
152	340	110.5	378.0	238.0	60.480000000000004	38.08	19	22					{152, 281, 61, 110}	100.0
153	343	111.47500000000001	204.0	418.0	32.64	66.88	6	38					{153, 250}	116.0
154	344	111.8	204.0	392.0	32.64	62.72	5	-1					-100	-100.0
155	347	112.775	276.0	356.0	44.160000000000004	56.96	8	-1					-100	-100.0
156	348	113.10000000000001	82.0	96.0	13.120000000000001	15.36	34	-1					-100	-100.0
157	351	114.075	278.0	164.0	44.480000000000004	26.240000000000002	13	-1					-100	-100.0
158	351	114.075	463.0	217.0	74.08	34.72	26	39					{290, 211, 158}	117.0
159	352	114.4	508.0	222.00000000000003	81.28	35.52	26	24					{76, 334, 401, 210, 159, 165, 440, 299, 302, 248, 187}	103.0
160	353	114.72500000000001	289.0	250.99999999999997	46.24	40.16	16	-1					-100	-100.0
161	355	115.375	198.0	186.0	31.68	29.76	10	-1					-100	-100.0
162	355	115.375	371.0	399.0	59.36	63.84	17	-1					-100	-100.0
163	358	116.35000000000001	304.0	235.0	48.64	37.6	16	40					{266, 163}	118.0
164	362	117.65	337.0	428.0	53.92	68.48	30	-1					-100	-100.0
165	362	117.65	509.0	214.0	81.44	34.24	26	24					{76, 334, 401, 210, 159, 165, 440, 299, 302, 248, 187}	103.0
166	363	117.97500000000001	356.0	301.0	56.96	48.160000000000004	15	1					{3, 135, 263, 8, 7, 13, 142, 143, 16, 405, 286, 32, 36, 37, 166, 434, 309, 322, 73, 202, 459, 465, 82, 85, 103, 108, 121, 382, 127}	84.0
167	364	118.3	229.99999999999997	433.0	36.8	69.28	6	33					{259, 167, 251, 371, 277, 123}	111.0
168	367	119.275	166.0	384.0	26.560000000000002	61.44	4	-1					-100	-100.0
169	367	119.275	371.0	312.0	59.36	49.92	17	1					{1, 67, 10, 207, 274, 18, 344, 288, 228, 296, 169, 235, 111, 176, 120, 59, 316}	83.0
170	368	119.60000000000001	250.0	269.0	40.0	43.04	9	41					{197, 170, 349}	119.0
171	369	119.925	378.0	301.0	60.480000000000004	48.160000000000004	0	1					-100	-100.0
172	369	119.925	184.0	376.0	29.44	60.160000000000004	5	42					{172, 310}	120.0
173	370	120.25	285.0	392.0	45.6	62.72	8	-1					-100	-100.0
174	370	120.25	213.0	401.99999999999994	34.08	64.32	6	-1					{304, 174}	121.0
175	371	120.575	291.0	408.0	46.56	65.28	8	-1					-100	-100.0
176	374	121.55	377.0	312.0	60.32	49.92	17	1					{1, 67, 10, 207, 274, 18, 344, 288, 228, 296, 169, 235, 111, 176, 120, 59, 316}	83.0
177	375	121.875	392.0	231.0	62.72	36.96	19	7					{68, 177, 178, 19, 147, 340, 148, 184, 88, 91, 125, 94}	89.0
178	375	121.875	390.0	223.0	62.4	35.68	19	7					{68, 177, 178, 19, 147, 340, 148, 184, 88, 91, 125, 94}	89.0
179	376	122.2	254.0	351.0	40.64	56.160000000000004	0	9					-100	-100.0
180	379	123.175	469.00000000000006	189.0	75.04	30.240000000000002	26	-1					{180, 410, 271}	122.0
181	379	123.175	284.0	217.0	45.44	34.72	16	5					-100	-100.0
182	379	123.175	164.0	331.0	26.240000000000002	52.96	5	43					{320, 182}	123.0
183	379	123.175	436.00000000000006	268.0	69.76	42.88	20	44					{214, 183, 230, 409, 140, 14}	88.0
184	381	123.825	411.00000000000006	225.0	65.76	36.0	19	7					{68, 177, 178, 19, 147, 340, 148, 184, 88, 91, 125, 94}	89.0
185	382	124.15	22.0	182.0	3.52	29.12	28	14					{231, 151, 185, 375}	115.0
186	382	124.15	473.00000000000006	233.0	75.68	37.28	26	37					{186, 50, 46, 39}	92.0
187	383	124.47500000000001	501.99999999999994	216.0	80.32	34.56	26	24					{76, 334, 401, 210, 159, 165, 440, 299, 302, 248, 187}	103.0
188	383	124.47500000000001	310.0	321.0	49.6	51.36	15	28					{98, 107, 188}	107.0
189	383	124.47500000000001	400.0	330.0	64.0	52.800000000000004	17	45					{234, 189, 358, 255}	124.0
190	384	124.80000000000001	428.0	241.0	68.48	38.56	20	2					{5, 269, 270, 144, 146, 20, 21, 25, 282, 27, 28, 29, 42, 57, 317, 190, 65, 321, 193, 74, 330, 203, 333, 81, 342, 345, 220, 93, 97, 101, 104, 112, 373, 246, 119, 377, 254}	85.0
191	389	126.42500000000001	270.0	453.0	43.2	72.48	7	-1					-100	-100.0
192	392	127.4	279.0	367.0	44.64	58.72	8	-1					-100	-100.0
193	392	127.4	423.00000000000006	282.0	67.68	45.12	20	2					{5, 269, 270, 144, 146, 20, 21, 25, 282, 27, 28, 29, 42, 57, 317, 190, 65, 321, 193, 74, 330, 203, 333, 81, 342, 345, 220, 93, 97, 101, 104, 112, 373, 246, 119, 377, 254}	85.0
194	395	128.375	454.0	199.0	72.64	31.84	26	12					{194, 131, 134, 295, 79, 239, 118, 124, 62}	101.0
195	396	128.70000000000002	310.0	365.0	49.6	58.4	8	-1					{105, 195, 209}	109.0
196	396	128.70000000000002	426.99999999999994	338.0	68.32	54.08	29	30					-100	-100.0
197	397	129.025	254.0	263.0	40.64	42.08	9	41					{197, 170, 349}	119.0
198	398	129.35	472.0	475.0	75.52	76.0	32	-1					-100	-100.0
199	399	129.675	191.0	401.0	30.560000000000002	64.16	5	46					-100	-100.0
200	400	130.0	221.0	444.00000000000006	35.36	71.04	6	15					{291, 40, 200, 47, 404, 150}	93.0
201	401	130.32500000000002	467.0	247.00000000000003	74.72	39.52	20	34					{128, 201, 233, 361}	112.0
202	407	132.275	340.0	334.0	54.4	53.44	15	1					{3, 135, 263, 8, 7, 13, 142, 143, 16, 405, 286, 32, 36, 37, 166, 434, 309, 322, 73, 202, 459, 465, 82, 85, 103, 108, 121, 382, 127}	84.0
203	408	132.6	420.0	257.0	67.2	41.12	20	2					{5, 269, 270, 144, 146, 20, 21, 25, 282, 27, 28, 29, 42, 57, 317, 190, 65, 321, 193, 74, 330, 203, 333, 81, 342, 345, 220, 93, 97, 101, 104, 112, 373, 246, 119, 377, 254}	85.0
204	411	133.57500000000002	54.0	330.0	8.64	52.800000000000004	39	-1					-100	-100.0
205	414	134.55	217.0	352.0	34.72	56.32	5	-1					-100	-100.0
206	416	135.20000000000002	286.0	475.0	45.76	76.0	7	-1					-100	-100.0
207	416	135.20000000000002	364.0	326.0	58.24	52.160000000000004	17	1					{1, 67, 10, 207, 274, 18, 344, 288, 228, 296, 169, 235, 111, 176, 120, 59, 316}	83.0
208	421	136.82500000000002	493.0	239.0	78.88	38.24	26	47					{355, 426, 394, 208, 433, 439, 347}	125.0
209	423	137.475	316.0	363.0	50.56	58.08	8	24					{105, 195, 209}	109.0
210	423	137.475	503.0	204.0	80.48	32.64	26	30					{76, 334, 401, 210, 159, 165, 440, 299, 302, 248, 187}	103.0
211	425	138.125	465.00000000000006	216.0	74.4	34.56	26	39					{290, 211, 158}	117.0
212	426	138.45000000000002	91.0	444.00000000000006	14.56	71.04	2	31					{212, 252}	126.0
213	426	138.45000000000002	294.0	350.0	47.04	56.0	8	48					{116, 213}	110.0
214	430	139.75	442.0	272.0	70.72	43.52	20	5					{230, 140, 14, 214, 183, 409}	88.0
215	434	141.05	442.0	213.0	70.72	34.08	0	12					-100	-100.0
216	435	141.375	368.0	381.0	58.88	60.96	17	-1					-100	-100.0
217	435	141.375	413.99999999999994	210.0	66.24	33.6	19	17					{48, 217}	95.0
218	437	142.025	279.0	326.0	44.64	52.160000000000004	9	3					{6, 72, 137, 11, 15, 218, 92, 44, 240, 60, 381, 63}	86.0
219	440	143.0	240.0	413.0	38.4	66.08	6	-1					-100	-100.0
220	440	143.0	416.0	258.0	66.56	41.28	20	2					{5, 269, 270, 144, 146, 20, 21, 25, 282, 27, 28, 29, 42, 57, 317, 190, 65, 321, 193, 74, 330, 203, 333, 81, 342, 345, 220, 93, 97, 101, 104, 112, 373, 246, 119, 377, 254}	85.0
221	440	143.0	375.0	217.0	60.0	34.72	19	36					{136, 221}	113.0
222	441	143.32500000000002	490.00000000000006	173.0	78.4	27.68	25	49					-100	-100.0
223	442	143.65	258.0	438.0	41.28	70.08	6	15					{83, 311, 223}	104.0
224	443	143.975	265.0	463.99999999999994	42.4	74.24	7	-1					-100	-100.0
225	445	144.625	215.0	393.0	34.4	62.88	5	-1					-100	-100.0
226	447	145.275	217.0	314.0	34.72	50.24	0	-1					-100	-100.0
227	448	145.6	483.0	326.0	77.28	52.160000000000004	27	50					{227, 243}	127.0
228	451	146.57500000000002	375.0	309.0	60.0	49.44	17	1					{1, 67, 10, 207, 274, 18, 344, 288, 228, 296, 169, 235, 111, 176, 120, 59, 316}	83.0
229	453	147.225	225.0	343.0	36.0	54.88	5	26					{90, 229}	106.0
230	454	147.55	438.99999999999994	260.0	70.24	41.6	20	5					{230, 140, 14, 214, 183, 409}	88.0
231	455	147.875	15.0	174.0	2.4	27.84	28	37					{151, 185, 231, 375}	115.0
232	456	148.20000000000002	287.0	290.0	45.92	46.4	0	-1					-100	-100.0
233	463	150.475	463.99999999999994	246.0	74.24	39.36	20	34					{128, 201, 233, 361}	112.0
234	464	150.8	398.0	331.0	63.68	52.96	17	45					{234, 189, 358, 255}	124.0
235	466	151.45000000000002	369.0	323.0	59.04	51.68	17	1					{1, 67, 10, 207, 274, 18, 344, 288, 228, 296, 169, 235, 111, 176, 120, 59, 316}	83.0
236	471	153.07500000000002	441.0	175.0	70.56	28.0	0	-1					-100	-100.0
237	472	153.4	451.0	405.99999999999994	72.16	64.96	29	-1					-100	-100.0
238	476	154.70000000000002	383.0	285.0	61.28	45.6	0	6					-100	-100.0
239	480	156.0	475.0	200.0	76.0	32.0	26	35					{194, 131, 134, 295, 239, 79, 118, 124, 62}	101.0
240	481	156.32500000000002	267.0	329.0	42.72	52.64	9	3					{6, 72, 137, 11, 44, 60, 15, 240, 218, 92, 381, 63}	86.0
241	484	157.3	249.00000000000003	482.0	39.84	77.12	7	-1					-100	-100.0
242	484	157.3	273.0	475.0	43.68	76.0	7	51					{257, 242, 327}	128.0
243	485	157.625	486.00000000000006	331.0	77.76	52.96	27	50					{227, 243}	127.0
244	489	158.925	281.0	447.0	44.96	71.52	7	-1					-100	-100.0
245	490	159.25	159.0	391.0	25.44	62.56	4	52					-100	-100.0
246	493	160.225	415.00000000000006	262.0	66.4	41.92	20	2					{5, 269, 270, 144, 146, 20, 21, 25, 282, 27, 28, 29, 42, 57, 317, 190, 65, 321, 193, 74, 330, 203, 333, 81, 342, 345, 220, 93, 97, 101, 104, 112, 373, 246, 119, 377, 254}	85.0
247	503	163.475	395.0	248.0	63.2	39.68	19	-1					{12, 247}	87.0
248	503	163.475	487.0	206.0	77.92	32.96	26	4					{76, 334, 401, 210, 159, 165, 440, 299, 302, 248, 187}	103.0
249	503	163.475	416.0	383.0	66.56	61.28	29	24					-100	-100.0
250	506	164.45000000000002	206.0	419.00000000000006	32.96	67.04	6	38					{153, 250}	116.0
251	507	164.775	229.0	420.0	36.64	67.2	6	33					{259, 167, 251, 371, 277, 123}	111.0
252	509	165.425	95.0	451.0	15.200000000000001	72.16	2	48					{212, 252}	126.0
253	511	166.07500000000002	242.0	248.0	38.72	39.68	0	-1					-100	-100.0
254	512	166.4	422.0	252.99999999999997	67.52	40.48	20	2					{5, 269, 270, 144, 146, 20, 21, 25, 282, 27, 28, 29, 42, 57, 317, 190, 65, 321, 193, 74, 330, 203, 333, 81, 342, 345, 220, 93, 97, 101, 104, 112, 373, 246, 119, 377, 254}	85.0
255	515	167.375	398.0	336.0	63.68	53.76	17	45					{234, 189, 358, 255}	124.0
256	515	167.375	496.0	401.99999999999994	79.36	64.32	29	53					{256, 336}	129.0
257	516	167.70000000000002	275.0	474.0	44.0	75.84	7	51					{257, 242, 327}	128.0
258	517	168.025	473.00000000000006	258.0	75.68	41.28	20	29					{258, 99}	108.0
259	519	168.675	223.0	434.0	35.68	69.44	6	33					{259, 167, 251, 371, 277, 123}	111.0
260	520	169.0	22.0	361.0	3.52	57.76	39	-1					-100	-100.0
261	522	169.65	186.0	422.0	29.76	67.52	4	-1					-100	-100.0
262	522	169.65	75.0	27.0	12.0	4.32	0	54					-100	-100.0
263	523	169.975	345.0	328.0	55.2	52.480000000000004	15	1					{3, 135, 263, 8, 7, 13, 142, 143, 16, 405, 286, 32, 36, 37, 166, 434, 309, 322, 73, 202, 459, 465, 82, 85, 103, 108, 121, 382, 127}	84.0
264	524	170.3	450.0	170.0	72.0	27.2	0	-1					-100	-100.0
265	524	170.3	52.0	361.0	8.32	57.76	39	-1					-100	-100.0
266	528	171.6	296.0	237.0	47.36	37.92	16	39					{266, 163}	118.0
267	528	171.6	459.99999999999994	227.99999999999997	73.6	36.48	26	40					-100	-100.0
268	528	171.6	455.0	339.0	72.8	54.24	29	55					{388, 332, 423, 268}	130.0
269	529	171.925	429.0	259.0	68.64	41.44	20	2					{5, 269, 270, 144, 146, 20, 21, 25, 282, 27, 28, 29, 42, 57, 317, 190, 65, 321, 193, 74, 330, 203, 333, 81, 342, 345, 220, 93, 97, 101, 104, 112, 373, 246, 119, 377, 254}	85.0
270	534	173.55	403.0	276.0	64.48	44.160000000000004	20	2					{5, 269, 270, 144, 146, 20, 21, 25, 282, 27, 28, 29, 42, 57, 317, 190, 65, 321, 193, 74, 330, 203, 333, 81, 342, 345, 220, 93, 97, 101, 104, 112, 373, 246, 119, 377, 254}	85.0
271	535	173.875	478.0	189.0	76.48	30.240000000000002	26	-1					{180, 410, 271}	122.0
272	535	173.875	430.99999999999994	473.00000000000006	68.96	75.68	18	43					-100	-100.0
273	537	174.525	358.0	233.0	57.28	37.28	19	18					{49, 133, 273}	96.0
274	542	176.15	373.0	320.0	59.68	51.2	17	1					{1, 67, 10, 207, 274, 18, 344, 288, 228, 296, 169, 235, 111, 176, 120, 59, 316}	83.0
275	544	176.8	497.0	307.0	79.52	49.120000000000005	27	25					{362, 301, 275, 86, 285, 318}	105.0
276	548	178.1	398.0	347.0	63.68	55.52	17	-1					-100	-100.0
277	549	178.425	225.99999999999997	426.99999999999994	36.16	68.32	6	-1					{259, 167, 251, 371, 277, 123}	111.0
278	549	178.425	260.0	509.99999999999994	41.6	81.6	0	33					-100	-100.0
279	550	178.75	80.0	22.0	12.8	3.52	23	54					-100	-100.0
280	550	178.75	444.00000000000006	329.0	71.04	52.64	29	56					{280, 442}	131.0
281	553	179.725	370.0	245.00000000000003	59.2	39.2	19	-1					{152, 281, 61, 110}	100.0
282	554	180.05	421.0	243.00000000000003	67.36	38.88	20	2					{5, 269, 270, 144, 146, 20, 21, 25, 282, 27, 28, 29, 42, 57, 317, 190, 65, 321, 193, 74, 330, 203, 333, 81, 342, 345, 220, 93, 97, 101, 104, 112, 373, 246, 119, 377, 254}	85.0
283	554	180.05	200.99999999999997	379.0	32.16	60.64	5	57					{283, 308}	132.0
284	556	180.70000000000002	390.0	493.0	62.4	78.88	18	-1					-100	-100.0
285	556	180.70000000000002	507.0	312.0	81.12	49.92	27	25					{362, 301, 275, 86, 285, 318}	105.0
286	562	182.65	358.0	307.0	57.28	49.120000000000005	15	1					{3, 135, 263, 8, 7, 13, 142, 143, 16, 405, 286, 32, 36, 37, 166, 434, 309, 322, 73, 202, 459, 465, 82, 85, 103, 108, 121, 382, 127}	84.0
287	563	182.975	37.0	358.0	5.92	57.28	39	-1					-100	-100.0
288	564	183.3	384.0	299.0	61.44	47.84	17	-1					{1, 67, 10, 207, 274, 18, 344, 288, 228, 296, 169, 235, 111, 176, 120, 59, 316}	83.0
289	564	183.3	183.0	497.0	29.28	79.52	33	1					-100	-100.0
290	565	183.625	462.0	216.0	73.92	34.56	26	39					{290, 211, 158}	117.0
291	568	184.6	243.00000000000003	444.00000000000006	38.88	71.04	6	15					{291, 40, 200, 47, 404, 150}	93.0
292	568	184.6	445.0	480.0	71.2	76.8	32	58					{416, 292, 383}	133.0
293	569	184.925	494.00000000000006	179.0	79.04	28.64	26	49					-100	-100.0
294	572	185.9	128.0	476.99999999999994	20.48	76.32	3	59					{353, 294}	134.0
295	573	186.225	461.00000000000006	204.0	73.76	32.64	26	1					{194, 131, 134, 295, 239, 79, 118, 124, 62}	101.0
296	573	186.225	379.0	312.0	60.64	49.92	17	12					{1, 67, 10, 207, 274, 18, 344, 288, 228, 296, 169, 235, 111, 176, 120, 59, 316}	83.0
297	573	186.225	385.0	430.0	61.6	68.8	18	60					{297, 406}	135.0
298	577	187.525	466.0	455.99999999999994	74.56	72.96	32	-1					-100	-100.0
299	578	187.85	496.0	206.0	79.36	32.96	26	-1					{76, 334, 401, 210, 159, 165, 440, 299, 302, 248, 187}	103.0
300	578	187.85	38.0	169.0	6.08	27.04	0	24					-100	-100.0
301	578	187.85	500.0	315.0	80.0	50.4	27	25					{362, 301, 275, 86, 285, 318}	105.0
302	582	189.15	509.99999999999994	221.0	81.6	35.36	26	24					{76, 334, 401, 210, 159, 165, 440, 299, 302, 248, 187}	103.0
303	584	189.8	399.0	465.00000000000006	63.84	74.4	18	61					{393, 378, 343, 303}	136.0
304	585	190.125	206.0	408.0	32.96	65.28	6	-1					{304, 174}	121.0
305	585	190.125	447.0	375.0	71.52	60.0	29	62					-100	-100.0
306	587	190.775	455.99999999999994	422.0	72.96	67.52	0	1					-100	-100.0
307	587	190.775	340.0	355.0	54.4	56.800000000000004	17	63					{307, 319, 431}	137.0
308	591	192.07500000000002	200.0	381.0	32.0	60.96	5	57					{283, 308}	132.0
309	593	192.725	346.0	309.0	55.36	49.44	15	1					{3, 135, 263, 8, 7, 13, 142, 143, 16, 405, 286, 32, 36, 37, 166, 434, 309, 322, 73, 202, 459, 465, 82, 85, 103, 108, 121, 382, 127}	84.0
310	594	193.05	186.0	373.0	29.76	59.68	5	42					{172, 310}	120.0
311	596	193.70000000000002	264.0	445.0	42.24	71.2	6	-1					{83, 311, 223}	104.0
312	598	194.35	202.0	363.0	32.32	58.08	5	-1					-100	-100.0
313	599	194.675	422.0	305.0	67.52	48.800000000000004	20	21					{56, 313}	99.0
314	601	195.32500000000002	499.0	265.0	79.84	42.4	26	64					-100	-100.0
315	603	195.975	224.00000000000003	327.0	35.84	52.32	5	11					-100	-100.0
316	605	196.625	374.0	319.0	59.84	51.04	17	1					{1, 67, 10, 207, 274, 18, 344, 288, 228, 296, 169, 235, 111, 176, 120, 59, 316}	83.0
317	605	196.625	424.0	247.00000000000003	67.84	39.52	20	2					{5, 269, 270, 144, 146, 20, 21, 25, 282, 27, 28, 29, 42, 57, 317, 190, 65, 321, 193, 74, 330, 203, 333, 81, 342, 345, 220, 93, 97, 101, 104, 112, 373, 246, 119, 377, 254}	85.0
318	606	196.95000000000002	492.0	321.0	78.72	51.36	27	1					{362, 301, 275, 86, 285, 318}	105.0
319	606	196.95000000000002	334.0	355.0	53.44	56.800000000000004	17	25					{307, 319, 431}	137.0
320	609	197.925	161.0	324.0	25.76	51.84	5	44					{320, 182}	123.0
321	612	198.9	400.0	267.0	64.0	42.72	20	2					{5, 269, 270, 144, 146, 20, 21, 25, 282, 27, 28, 29, 42, 57, 317, 190, 65, 321, 193, 74, 330, 203, 333, 81, 342, 345, 220, 93, 97, 101, 104, 112, 373, 246, 119, 377, 254}	85.0
322	615	199.875	344.0	314.0	55.04	50.24	15	1					{3, 135, 263, 8, 7, 13, 142, 143, 16, 405, 286, 32, 36, 37, 166, 434, 309, 322, 73, 202, 459, 465, 82, 85, 103, 108, 121, 382, 127}	84.0
323	617	200.525	505.99999999999994	451.99999999999994	80.96	72.32	32	-1					-100	-100.0
324	617	200.525	48.0	412.0	7.68	65.92	39	-1					-100	-100.0
325	619	201.175	257.0	457.0	41.12	73.12	6	15					{450, 325, 456, 472, 425}	138.0
326	626	203.45000000000002	480.99999999999994	250.0	76.96	40.0	26	51					{385, 326}	139.0
327	626	203.45000000000002	275.0	473.00000000000006	44.0	75.68	7	64					{257, 242, 327}	128.0
328	626	203.45000000000002	501.99999999999994	268.0	80.32	42.88	27	65					{328, 369}	140.0
329	629	204.425	404.0	206.0	64.64	32.96	19	-1					-100	-100.0
330	629	204.425	426.99999999999994	279.0	68.32	44.64	20	2					{5, 269, 270, 144, 146, 20, 21, 25, 282, 27, 28, 29, 42, 57, 317, 190, 65, 321, 193, 74, 330, 203, 333, 81, 342, 345, 220, 93, 97, 101, 104, 112, 373, 246, 119, 377, 254}	85.0
331	632	205.4	278.0	206.0	44.480000000000004	32.96	16	-1					-100	-100.0
332	636	206.70000000000002	455.0	346.0	72.8	55.36	29	55					{388, 332, 423, 268}	130.0
333	640	208.0	424.0	268.0	67.84	42.88	20	2					{5, 269, 270, 144, 146, 20, 21, 25, 282, 27, 28, 29, 42, 57, 317, 190, 65, 321, 193, 74, 330, 203, 333, 81, 342, 345, 220, 93, 97, 101, 104, 112, 373, 246, 119, 377, 254}	85.0
334	643	208.975	505.99999999999994	208.0	80.96	33.28	26	6					{165, 440, 299, 76, 302, 334, 401, 210, 248, 187, 159}	103.0
335	643	208.975	385.0	282.0	61.6	45.12	20	24					-100	-100.0
336	643	208.975	495.0	399.0	79.2	63.84	29	53					{256, 336}	129.0
337	648	210.6	503.0	140.0	80.48	22.400000000000002	25	-1					-100	-100.0
338	651	211.57500000000002	463.99999999999994	419.00000000000006	74.24	67.04	0	63					-100	-100.0
339	652	211.9	204.99999999999997	266.0	32.8	42.56	31	-1					-100	-100.0
340	654	212.55	403.0	229.99999999999997	64.48	36.8	19	7					{68, 177, 178, 19, 147, 340, 148, 184, 88, 91, 125, 94}	89.0
341	656	213.20000000000002	405.99999999999994	140.0	64.96	22.400000000000002	0	-1					-100	-100.0
342	660	214.5	419.00000000000006	263.0	67.04	42.08	20	2					{5, 269, 270, 144, 146, 20, 21, 25, 282, 27, 28, 29, 42, 57, 317, 190, 65, 321, 193, 74, 330, 203, 333, 81, 342, 345, 220, 93, 97, 101, 104, 112, 373, 246, 119, 377, 254}	85.0
343	663	215.475	398.0	463.99999999999994	63.68	74.24	18	61					{393, 378, 343, 303}	136.0
344	667	216.775	379.0	306.0	60.64	48.96	17	1					{1, 67, 10, 207, 274, 18, 344, 288, 228, 296, 169, 235, 111, 176, 120, 59, 316}	83.0
345	675	219.375	395.0	291.0	63.2	46.56	20	10					{5, 269, 270, 144, 146, 20, 21, 25, 282, 27, 28, 29, 42, 57, 317, 190, 65, 321, 193, 74, 330, 203, 333, 81, 342, 345, 220, 93, 97, 101, 104, 112, 373, 246, 119, 377, 254}	85.0
346	683	221.975	259.0	370.0	41.44	59.2	8	19					{54, 407, 58, 346}	97.0
347	684	222.3	488.99999999999994	220.00000000000003	78.24	35.2	26	47					{355, 426, 394, 208, 433, 439, 347}	125.0
348	687	223.275	463.99999999999994	382.0	74.24	61.120000000000005	29	-1					-100	-100.0
349	688	223.6	250.0	254.99999999999997	40.0	40.8	9	41					{197, 170, 349}	119.0
350	701	227.82500000000002	70.0	93.0	11.200000000000001	14.88	1	-1					-100	-100.0
351	701	227.82500000000002	463.0	180.0	74.08	28.8	26	-1					-100	-100.0
352	703	228.475	411.00000000000006	503.0	65.76	80.48	18	66					{352, 359}	141.0
353	704	228.8	137.0	476.99999999999994	21.92	76.32	3	59					{353, 294}	134.0
354	708	230.1	494.00000000000006	288.0	79.04	46.08	27	-1					-100	-100.0
355	709	230.425	491.0	234.0	78.56	37.44	26	47					{355, 426, 394, 208, 433, 439, 347}	125.0
356	713	231.725	375.0	296.0	60.0	47.36	15	1					{356, 141}	114.0
357	720	234.0	428.0	196.0	68.48	31.36	19	-1					-100	-100.0
358	726	235.95000000000002	391.0	331.0	62.56	52.96	17	45					{234, 189, 358, 255}	124.0
359	732	237.9	403.0	505.0	64.48	80.8	18	66					{352, 359}	141.0
360	734	238.55	465.00000000000006	404.0	74.4	64.64	29	-1					-100	-100.0
361	734	238.55	461.00000000000006	250.99999999999997	73.76	40.16	20	34					{128, 233, 201, 361}	112.0
362	736	239.20000000000002	496.0	313.0	79.36	50.08	27	25					{362, 301, 275, 86, 285, 318}	105.0
363	744	241.8	474.0	408.0	75.84	65.28	29	-1					-100	-100.0
364	745	242.125	73.0	413.99999999999994	11.68	66.24	2	-1					-100	-100.0
365	747	242.775	413.99999999999994	493.0	66.24	78.88	18	-1					-100	-100.0
366	757	246.025	473.00000000000006	322.0	75.68	51.52	27	-1					-100	-100.0
367	761	247.32500000000002	413.99999999999994	348.0	66.24	55.68	17	67					{368, 367}	142.0
368	764	248.3	413.0	346.0	66.08	55.36	17	67					{368, 367}	142.0
369	766	248.95000000000002	504.0	271.0	80.64	43.36	27	64					{328, 369}	140.0
370	767	249.275	467.0	347.0	74.72	55.52	29	-1					-100	-100.0
371	769	249.925	236.0	424.0	37.76	67.84	6	33					{259, 371, 277, 167, 123, 251}	111.0
372	772	250.9	280.0	300.0	44.800000000000004	48.0	9	-1					-100	-100.0
373	774	251.55	415.00000000000006	277.0	66.4	44.32	20	2					{5, 269, 270, 144, 146, 20, 21, 25, 282, 27, 28, 29, 42, 57, 317, 190, 65, 321, 193, 74, 330, 203, 333, 81, 342, 345, 220, 93, 97, 101, 104, 112, 373, 246, 119, 377, 254}	85.0
374	778	252.85000000000002	75.0	380.0	12.0	60.800000000000004	39	-1					-100	-100.0
375	779	253.175	21.0	175.0	3.36	28.0	28	37					{185, 231, 375, 151}	115.0
376	780	253.5	434.0	385.0	69.44	61.6	29	-1					-100	-100.0
377	780	253.5	413.0	252.99999999999997	66.08	40.48	20	2					{5, 269, 270, 144, 146, 20, 21, 25, 282, 27, 28, 29, 42, 57, 317, 190, 65, 321, 193, 74, 330, 203, 333, 81, 342, 345, 220, 93, 97, 101, 104, 112, 373, 246, 119, 377, 254}	85.0
378	782	254.15	405.0	465.00000000000006	64.8	74.4	18	61					{393, 378, 343, 303}	136.0
379	787	255.775	482.0	275.0	77.12	44.0	0	-1					-100	-100.0
380	788	256.1	468.0	496.0	74.88	79.36	32	68					{396, 380}	143.0
381	789	256.425	279.0	320.0	44.64	51.2	9	3					{6, 72, 137, 11, 44, 60, 15, 240, 218, 92, 381, 63}	86.0
382	790	256.75	353.0	318.0	56.480000000000004	50.88	15	1					{3, 135, 263, 8, 7, 13, 142, 143, 16, 405, 286, 32, 36, 37, 166, 434, 309, 322, 73, 202, 459, 465, 82, 85, 103, 108, 121, 382, 127}	84.0
383	790	256.75	449.0	484.0	71.84	77.44	32	58					{416, 292, 383}	133.0
384	791	257.075	322.0	266.0	51.52	42.56	0	-1					-100	-100.0
385	792	257.40000000000003	484.99999999999994	257.0	77.6	41.12	26	65					{385, 326}	139.0
386	795	258.375	422.0	222.00000000000003	67.52	35.52	19	-1					-100	-100.0
387	795	258.375	428.0	316.0	68.48	50.56	0	-1					-100	-100.0
388	798	259.35	457.0	341.0	73.12	54.56	29	55					{388, 268, 423, 332}	130.0
389	800	260.0	143.0	505.99999999999994	22.88	80.96	33	-1					-100	-100.0
390	802	260.65000000000003	314.0	245.00000000000003	50.24	39.2	16	-1					-100	-100.0
391	803	260.975	495.0	429.0	79.2	68.64	0	-1					-100	-100.0
392	807	262.27500000000003	297.0	448.00000000000006	47.52	71.68	7	-1					-100	-100.0
393	808	262.6	400.0	458.0	64.0	73.28	18	47					{393, 378, 343, 303}	136.0
394	808	262.6	486.00000000000006	222.00000000000003	77.76	35.52	26	61					{355, 426, 394, 208, 433, 439, 347}	125.0
395	809	262.925	368.0	362.0	58.88	57.92	17	-1					-100	-100.0
396	813	264.225	466.0	499.0	74.56	79.84	32	68					{396, 380}	143.0
397	821	266.825	511.00000000000006	378.0	81.76	60.480000000000004	27	69					{417, 397, 422}	144.0
398	822	267.15000000000003	327.0	438.0	52.32	70.08	30	70					{402, 398}	145.0
399	823	267.475	473.00000000000006	312.0	75.68	49.92	27	-1					-100	-100.0
400	828	269.1	480.0	438.99999999999994	76.8	70.24	32	-1					-100	-100.0
401	828	269.1	505.99999999999994	219.0	80.96	35.04	26	24					{165, 440, 299, 76, 302, 334, 401, 210, 248, 187, 159}	103.0
402	829	269.425	324.0	443.0	51.84	70.88	30	70					{402, 398}	145.0
403	830	269.75	496.0	193.0	79.36	30.88	26	-1					-100	-100.0
404	848	275.6	212.0	443.0	33.92	70.88	6	-1					{291, 404, 150, 40, 47, 200}	93.0
405	856	278.2	341.0	316.0	54.56	50.56	15	1					{3, 135, 263, 8, 7, 13, 142, 143, 16, 405, 286, 32, 36, 37, 166, 434, 309, 322, 73, 202, 459, 465, 82, 85, 103, 108, 121, 382, 127}	84.0
406	858	278.85	386.0	426.0	61.76	68.16	18	60					{297, 406}	135.0
407	859	279.175	264.0	367.0	42.24	58.72	8	19					{54, 407, 58, 346}	97.0
408	867	281.77500000000003	302.0	496.0	48.32	79.36	7	-1					-100	-100.0
409	867	281.77500000000003	436.00000000000006	274.0	69.76	43.84	20	5					{230, 140, 14, 214, 183, 409}	88.0
410	869	282.425	483.0	182.0	77.28	29.12	26	43					{180, 410, 271}	122.0
411	876	284.7	484.99999999999994	491.0	77.6	78.56	32	71					{411, 414}	146.0
412	878	285.35	419.00000000000006	505.99999999999994	67.04	80.96	32	66					{476, 443, 412, 430}	147.0
413	885	287.625	455.99999999999994	471.0	72.96	75.36	32	-1					-100	-100.0
414	890	289.25	491.0	495.0	78.56	79.2	32	49					{411, 414}	146.0
415	890	289.25	494.00000000000006	177.0	79.04	28.32	0	71					-100	-100.0
416	892	289.90000000000003	450.0	484.99999999999994	72.0	77.6	32	58					{416, 292, 383}	133.0
417	895	290.875	505.99999999999994	378.0	80.96	60.480000000000004	27	69					{417, 397, 422}	144.0
418	902	293.15000000000003	346.0	413.0	55.36	66.08	30	-1					-100	-100.0
419	903	293.475	509.0	176.0	81.44	28.16	0	-1					-100	-100.0
420	911	296.075	430.99999999999994	500.0	68.96	80.0	32	-1					-100	-100.0
421	914	297.05	430.99999999999994	184.0	68.96	29.44	19	-1					-100	-100.0
422	921	299.325	507.0	377.0	81.12	60.32	27	69					{417, 397, 422}	144.0
423	929	301.925	459.0	335.0	73.44	53.6	29	55					{388, 332, 423, 268}	130.0
424	937	304.52500000000003	409.0	308.0	65.44	49.28	0	-1					-100	-100.0
425	944	306.8	250.0	459.0	40.0	73.44	6	15					{450, 325, 456, 425, 472}	138.0
426	946	307.45	480.99999999999994	221.0	76.96	35.36	26	47					{355, 426, 394, 208, 433, 439, 347}	125.0
427	952	309.40000000000003	186.0	407.0	29.76	65.12	4	46					-100	-100.0
428	960	312.0	479.0	386.0	76.64	61.76	29	-1					-100	-100.0
429	971	315.575	482.0	301.0	77.12	48.160000000000004	27	72					{451, 429}	148.0
430	975	316.875	421.0	504.0	67.36	80.64	32	66					{476, 443, 412, 430}	147.0
431	977	317.52500000000003	343.0	362.0	54.88	57.92	17	1					{307, 319, 431}	137.0
432	982	319.15000000000003	496.0	364.0	79.36	58.24	27	-1					-100	-100.0
433	985	320.125	490.00000000000006	229.99999999999997	78.4	36.8	26	47					{355, 426, 394, 208, 433, 439, 347}	125.0
434	996	323.7	335.0	307.0	53.6	49.120000000000005	15	1					{3, 135, 263, 8, 7, 13, 142, 143, 16, 405, 286, 32, 36, 37, 166, 434, 309, 322, 73, 202, 459, 465, 82, 85, 103, 108, 121, 382, 127}	84.0
435	1022	332.15000000000003	455.0	314.0	72.8	50.24	0	-1					-100	-100.0
436	1025	333.125	472.0	365.0	75.52	58.4	29	-1					-100	-100.0
437	1029	334.425	505.0	356.0	80.8	56.96	27	-1					-100	-100.0
438	1032	335.40000000000003	196.0	331.0	31.36	52.96	5	27					{444, 438}	149.0
439	1034	336.05	492.0	229.0	78.72	36.64	26	47					{355, 426, 394, 208, 433, 439, 347}	125.0
440	1036	336.7	511.00000000000006	224.00000000000003	81.76	35.84	26	24					{165, 440, 299, 76, 302, 334, 401, 210, 248, 187, 159}	103.0
441	1046	339.95	62.0	413.0	9.92	66.08	39	73					-100	-100.0
442	1059	344.175	447.0	333.0	71.52	53.28	29	56					{280, 442}	131.0
443	1088	353.6	417.0	505.0	66.72	80.8	32	66					{476, 443, 412, 430}	147.0
444	1094	355.55	189.0	337.0	30.240000000000002	53.92	5	-1					{444, 438}	149.0
445	1109	360.425	200.99999999999997	487.0	32.16	77.92	33	-1					-100	-100.0
446	1111	361.075	495.0	379.0	79.2	60.64	0	-1					-100	-100.0
447	1112	361.40000000000003	496.0	457.0	79.36	73.12	32	-1					-100	-100.0
448	1119	363.675	313.0	403.0	50.08	64.48	8	-1					-100	-100.0
449	1125	365.625	121.0	488.0	19.36	78.08	3	-1					-100	-100.0
450	1136	369.2	256.0	450.0	40.96	72.0	6	15					{450, 325, 456, 425, 472}	138.0
451	1147	372.77500000000003	483.0	297.0	77.28	47.52	27	72					{451, 429}	148.0
452	1151	374.075	503.0	281.0	80.48	44.96	27	-1					-100	-100.0
453	1151	374.075	329.0	381.0	52.64	60.96	17	-1					-100	-100.0
454	1167	379.27500000000003	365.0	262.0	58.4	41.92	19	20					-100	-100.0
455	1168	379.6	451.0	376.0	72.16	60.160000000000004	29	62					-100	-100.0
456	1190	386.75	250.0	442.0	40.0	70.72	6	15					{450, 325, 456, 425, 472}	138.0
457	1199	389.675	227.0	420.0	36.32	67.2	6	33					-100	-100.0
458	1201	390.325	22.0	480.0	3.52	76.8	2	-1					-100	-100.0
459	1220	396.5	336.0	313.0	53.76	50.08	15	1					{3, 135, 263, 8, 7, 13, 142, 143, 16, 405, 286, 32, 36, 37, 166, 434, 309, 322, 73, 202, 459, 465, 82, 85, 103, 108, 121, 382, 127}	84.0
460	1229	399.425	211.0	236.0	33.76	37.76	0	32					-100	-100.0
461	1231	400.075	364.0	322.0	58.24	51.52	17	1					-100	-100.0
462	1243	403.975	509.99999999999994	259.0	81.6	41.44	26	-1					-100	-100.0
463	1247	405.27500000000003	399.0	287.0	63.84	45.92	20	10					-100	-100.0
464	1254	407.55	117.0	443.0	18.72	70.88	3	-1					-100	-100.0
465	1255	407.875	348.0	322.0	55.68	51.52	15	1					{3, 135, 263, 8, 7, 13, 142, 143, 16, 405, 286, 32, 36, 37, 166, 434, 309, 322, 73, 202, 459, 465, 82, 85, 103, 108, 121, 382, 127}	84.0
466	1258	408.85	357.0	302.0	57.120000000000005	48.32	15	1					-100	-100.0
467	1259	409.175	462.0	224.00000000000003	73.92	35.84	26	39					-100	-100.0
468	1267	411.77500000000003	345.0	449.0	55.2	71.84	30	-1					-100	-100.0
469	1275	414.375	447.0	358.0	71.52	57.28	29	-1					-100	-100.0
470	1290	419.25	345.0	304.0	55.2	48.64	15	1					-100	-100.0
471	1317	428.02500000000003	390.0	208.0	62.4	33.28	19	-1					-100	-100.0
472	1318	428.35	252.0	444.00000000000006	40.32	71.04	6	15					{450, 325, 456, 472, 425}	138.0
473	1354	440.05	151.0	387.0	24.16	61.92	4	52					-100	-100.0
474	1366	443.95	48.0	350.0	7.68	56.0	39	-1					-100	-100.0
475	1455	472.875	61.0	413.99999999999994	9.76	66.24	0	73					-100	-100.0
476	1495	485.875	426.99999999999994	511.00000000000006	68.32	81.76	32	-1					{476, 443, 412, 430}	147.0
477	1507	489.77500000000003	242.0	447.0	38.72	71.52	6	15					-100	-100.0
478	1522	494.65000000000003	430.99999999999994	290.0	68.96	46.4	20	-1					-100	-100.0
479	1530	497.25	219.0	281.0	35.04	44.96	9	-1					-100	-100.0
480	1585	515.125	430.99999999999994	490.00000000000006	68.96	78.4	32	-1					-100	-100.0
