# Supplementary material for: Microtubules regulate pancreatic β-cell heterogeneity via spatiotemporal control of insulin secretion hot spots
Source: eLife. 2021 Nov 16;10:e59912. doi: 10.7554/eLife.59912 (PMC8635970; doi:10.7554/eLife.59912)
Supplement: Figure 5—source data 2. [file elife-59912-fig5-data2.zip › Figure 5-source data 1-Python scripts that produce statistical analysis and plots for Figure 5B-F/NOCLow2/Nocodazole Low Islet 1.csv]

	Time (frame)	Time (s)	x (px)	y (px)	x (um)	y (um)	Cell #	Cluster #	Unnamed: 8	Unnamed: 9	File Folder	Noc Low 11-5 Plate 1	PairClusterSets	ClusterNum_wrh
0	320	104.0	260.0	218.00000000000003	41.6	34.88	24	-1					-100	-100.0
1	530	172.25	277.0	234.0	44.32	37.44	28	-1					-100	-100.0
2	533	173.225	221.0	171.0	35.36	27.36	0	1					-100	-100.0
3	535	173.875	222.00000000000003	173.0	35.52	27.68	0	1					-100	-100.0
4	537	174.525	252.99999999999997	179.0	40.48	28.64	25	-1					-100	-100.0
5	549	178.425	292.0	180.0	46.72	28.8	25	-1					-100	-100.0
6	616	200.20000000000002	267.0	236.0	42.72	37.76	0	2					-100	-100.0
7	625	203.125	309.0	206.99999999999997	49.44	33.12	5	-1					-100	-100.0
8	644	209.3	271.0	108.0	43.36	17.28	12	-1					-100	-100.0
9	723	234.975	252.99999999999997	234.0	40.48	37.44	24	3					-100	-100.0
10	745	242.125	279.0	254.99999999999997	44.64	40.8	28	-1					-100	-100.0
11	748	243.1	271.0	193.0	43.36	30.88	25	4					{18, 11, 29}	22.0
12	770	250.25	240.0	259.0	38.4	41.44	24	5					{12, 13, 16, 17, 25, 30}	23.0
13	772	250.9	243.00000000000003	250.99999999999997	38.88	40.16	24	5					{12, 13, 16, 17, 25, 30}	23.0
14	799	259.675	313.0	108.0	50.08	17.28	2	-1					-100	-100.0
15	872	283.40000000000003	250.99999999999997	244.0	40.16	39.04	24	-1					-100	-100.0
16	882	286.65000000000003	260.0	254.99999999999997	41.6	40.8	24	5					{16, 17, 25, 12, 13, 30}	23.0
17	886	287.95	262.0	250.0	41.92	40.0	24	5					{12, 13, 16, 17, 25, 30}	23.0
18	967	314.27500000000003	272.0	189.0	43.52	30.240000000000002	25	4					{18, 11, 29}	22.0
19	986	320.45	263.0	227.99999999999997	42.08	36.48	24	2					-100	-100.0
20	1054	342.55	291.0	134.0	46.56	21.44	2	-1					-100	-100.0
21	1057	343.52500000000003	261.0	167.0	41.76	26.72	25	-1					-100	-100.0
22	1094	355.55	261.0	187.0	41.76	29.92	25	-1					-100	-100.0
23	1158	376.35	262.0	104.0	41.92	16.64	12	-1					-100	-100.0
24	1172	380.90000000000003	424.0	48.0	67.84	7.68	0	-1					-100	-100.0
25	1244	404.3	248.0	252.99999999999997	39.68	40.48	24	5					{12, 13, 16, 17, 25, 30}	23.0
26	1308	425.1	252.0	231.0	40.32	36.96	24	3					-100	-100.0
27	1310	425.75	252.0	160.0	40.32	25.6	25	-1					-100	-100.0
28	1314	427.05	263.0	250.99999999999997	42.08	40.16	0	5					-100	-100.0
29	1316	427.7	273.0	183.0	43.68	29.28	25	4					{18, 11, 29}	22.0
30	1377	447.52500000000003	256.0	257.0	40.96	41.12	24	5					{12, 13, 16, 17, 25, 30}	23.0
31	1464	475.8	236.0	250.99999999999997	37.76	40.16	24	5					-100	-100.0
