# Supplementary material for: Microtubules regulate pancreatic β-cell heterogeneity via spatiotemporal control of insulin secretion hot spots
Source: eLife. 2021 Nov 16;10:e59912. doi: 10.7554/eLife.59912 (PMC8635970; doi:10.7554/eLife.59912)
Supplement: Figure 5—source data 2. [file elife-59912-fig5-data2.zip › Figure 5-source data 1-Python scripts that produce statistical analysis and plots for Figure 5B-F/NOCLow2/Nocodazole Low Islet 10.csv]

	Time (frame)	Time (s)	x (px)	y (px)	x (um)	y (um)	Cell #	Cluster #	Unnamed: 8	Unnamed: 9	File Folder	Noc Low 12-9 Plate 4	PairClusterSets	ClusterNum_wrh
0	433	140.725	320.0	204.0	51.2	32.64	6	-1					-100	-100.0
1	437	142.025	274.0	200.99999999999997	43.84	32.16	2	1					-100	-100.0
2	790	256.75	176.0	185.0	28.16	29.6	23	-1					-100	-100.0
3	794	258.05	118.0	183.0	18.88	29.28	20	-1					-100	-100.0
4	831	270.075	113.99999999999999	159.0	18.24	25.44	8	2					{9, 4}	19.0
5	834	271.05	303.0	250.0	48.480000000000004	40.0	2	-1					-100	-100.0
6	867	281.77500000000003	234.0	225.99999999999997	37.44	36.16	26	-1					-100	-100.0
7	930	302.25	102.0	179.0	16.32	28.64	20	3					-100	-100.0
8	948	308.1	200.99999999999997	268.0	32.16	42.88	24	-1					-100	-100.0
9	969	314.925	112.99999999999999	158.0	18.08	25.28	8	2					{9, 4}	19.0
10	1023	332.475	272.0	204.0	43.52	32.64	2	1					-100	-100.0
11	1048	340.6	121.0	210.0	19.36	33.6	23	-1					-100	-100.0
12	1107	359.77500000000003	84.0	177.0	13.44	28.32	20	-1					-100	-100.0
13	1182	384.15000000000003	83.0	213.0	13.280000000000001	34.08	1	-1					-100	-100.0
14	1229	399.425	138.0	142.0	22.080000000000002	22.72	9	4					{17, 14}	20.0
15	1375	446.875	325.0	302.0	52.0	48.32	3	-1					-100	-100.0
16	1431	465.075	199.0	164.0	31.84	26.240000000000002	27	-1					-100	-100.0
17	1433	465.725	140.0	144.0	22.400000000000002	23.04	9	4					{17, 14}	20.0
18	1566	508.95000000000005	110.00000000000001	202.0	17.6	32.32	23	-1					-100	-100.0
19	1597	519.025	98.0	178.0	15.68	28.48	20	3					-100	-100.0
