# Supplementary material for: Microtubules regulate pancreatic β-cell heterogeneity via spatiotemporal control of insulin secretion hot spots
Source: eLife. 2021 Nov 16;10:e59912. doi: 10.7554/eLife.59912 (PMC8635970; doi:10.7554/eLife.59912)
Supplement: Figure 5—source data 2. [file elife-59912-fig5-data2.zip › Figure 5-source data 1-Python scripts that produce statistical analysis and plots for Figure 5B-F/NOCLow2/Nocodazole Low Islet 11.csv]

	Time (frame)	Time (s)	x (px)	y (px)	x (um)	y (um)	Cell #	Cluster #	Unnamed: 8	Unnamed: 9	File Folder	Noc Low 12-10 Plate 2	PairClusterSets	ClusterNum_wrh
0	25	8.125	250	211.0	40.0	33.76	29	-1					-100	-100.0
1	382	124.15	316	200.0	50.56	32.0	6	-1					-100	-100.0
2	438	142.35	165	149.0	26.400000000000002	23.84	0	-1					-100	-100.0
3	443	143.975	181	227.0	28.96	36.32	28	-1					-100	-100.0
4	501	162.82500000000002	250	199.0	40.0	31.84	29	-1					-100	-100.0
5	519	168.675	165	244.0	26.400000000000002	39.04	15	1					-100	-100.0
6	530	172.25	214	152.0	34.24	24.32	27	-1					-100	-100.0
7	625	203.125	272	125.0	43.52	20.0	3	-1					-100	-100.0
8	724	235.3	193	160.0	30.88	25.6	29	2					{8, 9}	25.0
9	735	238.875	195	159.0	31.2	25.44	29	2					{8, 9}	25.0
10	931	302.575	238	264.0	38.08	42.24	9	-1					-100	-100.0
11	1135	368.875	171	243.00000000000003	27.36	38.88	15	1					-100	-100.0
