# Supplementary material for: Microtubules regulate pancreatic β-cell heterogeneity via spatiotemporal control of insulin secretion hot spots
Source: eLife. 2021 Nov 16;10:e59912. doi: 10.7554/eLife.59912 (PMC8635970; doi:10.7554/eLife.59912)
Supplement: Figure 5—source data 2. [file elife-59912-fig5-data2.zip › Figure 5-source data 1-Python scripts that produce statistical analysis and plots for Figure 5B-F/NOCLow2/Nocodazole Low Islet 12.csv]

	Time (frame)	Time (s)	x (px)	y (px)	x (um)	y (um)	Cell #	Cluster #	Unnamed: 8	Unnamed: 9	File Folder	Noc Low 12-16 Plate 1	PairClusterSets	ClusterNum_wrh
0	4	1.3	353.0	343.0	56.480000000000004	54.88	8	-1					-100	-100.0
1	16	5.2	352.0	313.0	56.32	50.08	29	-1					-100	-100.0
2	35	11.375	264.0	306.0	42.24	48.96	11	-1					-100	-100.0
3	42	13.65	340.0	335.0	54.4	53.6	29	1					{3, 7, 26}	28.0
4	50	16.25	461.00000000000006	314.0	73.76	50.24	9	-1					-100	-100.0
5	50	16.25	367.0	317.0	58.72	50.72	29	2					{5, 25, 12, 14}	29.0
6	57	18.525000000000002	367.0	350.0	58.72	56.0	8	-1					-100	-100.0
7	64	20.8	341.0	341.0	54.56	54.56	29	1					{3, 7, 26}	28.0
8	71	23.075	335.0	458.0	53.6	73.28	20	-1					-100	-100.0
9	85	27.625	262.0	289.0	41.92	46.24	33	-1					-100	-100.0
10	86	27.95	134.0	121.0	21.44	19.36	1	-1					-100	-100.0
11	96	31.200000000000003	442.0	309.0	70.72	49.44	9	-1					-100	-100.0
12	101	32.825	367.0	313.0	58.72	50.08	29	2					{5, 25, 12, 14}	29.0
13	111	36.075	490.00000000000006	238.0	78.4	38.08	10	-1					-100	-100.0
14	112	36.4	370.0	322.0	59.2	51.52	29	2					{5, 25, 12, 14}	29.0
15	118	38.35	453.0	309.0	72.48	49.44	9	-1					-100	-100.0
16	127	41.275	467.0	190.0	74.72	30.400000000000002	21	3					-100	-100.0
17	137	44.525	108.0	252.99999999999997	17.28	40.48	0	-1					-100	-100.0
18	156	50.7	311.0	57.99999999999999	49.76	9.28	26	-1					-100	-100.0
19	177	57.525	421.0	129.0	67.36	20.64	35	-1					-100	-100.0
20	190	61.75	379.0	350.0	60.64	56.0	8	-1					-100	-100.0
21	193	62.725	345.0	115.99999999999999	55.2	18.56	34	-1					-100	-100.0
22	223	72.47500000000001	318.0	441.0	50.88	70.56	0	-1					-100	-100.0
23	248	80.60000000000001	254.0	235.0	40.64	37.6	33	-1					-100	-100.0
24	284	92.3	252.0	415.00000000000006	40.32	66.4	6	-1					-100	-100.0
25	301	97.825	376.0	320.0	60.160000000000004	51.2	29	2					{5, 25, 12, 14}	29.0
26	317	103.025	343.0	329.0	54.88	52.64	29	1					{3, 7, 26}	28.0
27	350	113.75	463.99999999999994	301.0	74.24	48.160000000000004	9	-1					-100	-100.0
28	355	115.375	270.0	113.99999999999999	43.2	18.24	31	-1					-100	-100.0
29	373	121.22500000000001	137.0	69.0	21.92	11.040000000000001	22	-1					-100	-100.0
30	407	132.275	346.0	503.0	55.36	80.48	20	4					-100	-100.0
31	470	152.75	322.0	108.0	51.52	17.28	31	-1					-100	-100.0
32	478	155.35	177.0	162.0	28.32	25.92	1	-1					-100	-100.0
33	494	160.55	363.0	484.0	58.08	77.44	20	-1					-100	-100.0
34	496	161.20000000000002	286.0	124.0	45.76	19.84	31	-1					-100	-100.0
35	569	184.925	352.0	488.0	56.32	78.08	20	4					{35, 37, 38, 44, 45}	30.0
36	587	190.775	94.0	350.0	15.040000000000001	56.0	12	5					{41, 43, 36}	31.0
37	656	213.20000000000002	356.0	500.0	56.96	80.0	20	4					{35, 37, 38, 44, 45}	30.0
38	662	215.15	361.0	496.0	57.76	79.36	20	4					{35, 37, 38, 44, 45}	30.0
39	678	220.35	366.0	41.0	58.56	6.5600000000000005	25	-1					-100	-100.0
40	871	283.075	321.0	295.0	51.36	47.2	29	-1					-100	-100.0
41	898	291.85	98.0	352.0	15.68	56.32	12	5					{41, 43, 36}	31.0
42	1004	326.3	418.0	259.0	66.88	41.44	9	-1					-100	-100.0
43	1027	333.77500000000003	93.0	351.0	14.88	56.160000000000004	12	5					{41, 43, 36}	31.0
44	1056	343.2	350.0	497.0	56.0	79.52	20	4					{35, 37, 38, 44, 45}	30.0
45	1071	348.075	349.0	491.0	55.84	78.56	20	4					{35, 37, 38, 44, 45}	30.0
46	1175	381.875	339.0	240.0	54.24	38.4	0	6					-100	-100.0
47	1292	419.90000000000003	345.0	241.0	55.2	38.56	17	6					-100	-100.0
48	1320	429.0	358.0	320.0	57.28	51.2	29	-1					-100	-100.0
49	1465	476.125	467.0	190.0	74.72	30.400000000000002	21	3					-100	-100.0
