# Supplementary material for: Microtubules regulate pancreatic β-cell heterogeneity via spatiotemporal control of insulin secretion hot spots
Source: eLife. 2021 Nov 16;10:e59912. doi: 10.7554/eLife.59912 (PMC8635970; doi:10.7554/eLife.59912)
Supplement: Figure 5—source data 2. [file elife-59912-fig5-data2.zip › Figure 5-source data 1-Python scripts that produce statistical analysis and plots for Figure 5B-F/NOCLow2/Nocodazole Low Islet 16.csv]

	Time (frame)	Time (s)	x (px)	y (px)	x (um)	y (um)	Cell #	Cluster #	Unnamed: 8	Unnamed: 9	File Folder	Noc Low 12-17 Plate 2	PairClusterSets	ClusterNum_wrh
0	105	34.125	409.0	274.0	65.44	43.84	30	-1					-100	-100.0
1	146	47.45	325.0	287.0	52.0	45.92	19	-1					-100	-100.0
2	236	76.7	504.0	284.0	80.64	45.44	21	1					{2, 6}	1.0
3	318	103.35000000000001	352.0	35.0	56.32	5.6000000000000005	3	-1					-100	-100.0
4	344	111.8	243.00000000000003	491.0	38.88	78.56	27	-1					-100	-100.0
5	383	124.47500000000001	250.99999999999997	337.0	40.16	53.92	18	-1					-100	-100.0
6	390	126.75	509.0	280.0	81.44	44.800000000000004	21	1					{2, 6}	1.0
7	520	169.0	442.0	445.0	70.72	71.2	31	-1					-100	-100.0
8	640	208.0	164.0	267.0	26.240000000000002	42.72	15	-1					-100	-100.0
9	881	286.325	236.0	12.0	37.76	1.92	37	-1					-100	-100.0
10	892	289.90000000000003	64.0	487.0	10.24	77.92	25	-1					-100	-100.0
11	956	310.7	121.0	282.0	19.36	45.12	15	-1					-100	-100.0
12	1004	326.3	125.0	200.0	20.0	32.0	0	-1					-100	-100.0
13	1079	350.675	40.0	391.0	6.4	62.56	13	-1					-100	-100.0
14	1178	382.85	129.0	218.00000000000003	20.64	34.88	15	-1					-100	-100.0
15	1387	450.77500000000003	359.0	10.0	57.44	1.6	3	2					{16, 15}	2.0
16	1519	493.675	352.0	6.0	56.32	0.96	3	2					{16, 15}	2.0
