# Supplementary material for: Microtubules regulate pancreatic β-cell heterogeneity via spatiotemporal control of insulin secretion hot spots
Source: eLife. 2021 Nov 16;10:e59912. doi: 10.7554/eLife.59912 (PMC8635970; doi:10.7554/eLife.59912)
Supplement: Figure 5—source data 2. [file elife-59912-fig5-data2.zip › Figure 5-source data 1-Python scripts that produce statistical analysis and plots for Figure 5B-F/NOCLow2/Nocodazole Low Islet 17.csv]

	Time (frame)	Time (s)	x (px)	y (px)	x (um)	y (um)	Cell #	Cluster #	Unnamed: 8	Unnamed: 9	File Folder	Noc Low 12-17 Plate 3	PairClusterSets	ClusterNum_wrh
0	371	120.575	395.0	12.0	63.2	1.92	30	1					{0, 1, 2, 14}	10.0
1	379	123.175	397.0	17.0	63.52	2.72	30	1					{0, 1, 2, 14}	10.0
2	534	173.55	408.0	22.0	65.28	3.52	30	1					{0, 1, 2, 14}	10.0
3	630	204.75	5.0	246.0	0.8	39.36	6	-1					-100	-100.0
4	676	219.70000000000002	23.0	109.00000000000001	3.68	17.44	29	-1					-100	-100.0
5	684	222.3	387.0	5.0	61.92	0.8	30	-1					-100	-100.0
6	692	224.9	495.0	118.0	79.2	18.88	31	2					{6, 7, 11}	11.0
7	728	236.6	488.0	122.0	78.08	19.52	31	2					{6, 7, 11}	11.0
8	729	236.925	496.0	139.0	79.36	22.240000000000002	31	-1					-100	-100.0
9	770	250.25	498.00000000000006	128.0	79.68	20.48	31	-1					-100	-100.0
10	781	253.82500000000002	426.99999999999994	1.0	68.32	0.16	30	-1					-100	-100.0
11	845	274.625	486.00000000000006	114.99999999999999	77.76	18.4	31	-1					{6, 7, 11}	11.0
12	845	274.625	476.99999999999994	27.0	76.32	4.32	0	2					-100	-100.0
13	862	280.15000000000003	469.00000000000006	106.0	75.04	16.96	27	3					{18, 20, 13}	12.0
14	868	282.1	403.0	19.0	64.48	3.04	30	1					{0, 1, 2, 14}	10.0
15	874	284.05	467.0	111.00000000000001	74.72	17.76	0	3					-100	-100.0
16	895	290.875	468.0	38.0	74.88	6.08	27	-1					-100	-100.0
17	917	298.02500000000003	476.0	112.99999999999999	76.16	18.08	31	-1					-100	-100.0
18	921	299.325	470.0	97.0	75.2	15.52	27	3					{18, 20, 13}	12.0
19	950	308.75	457.0	59.0	73.12	9.44	27	-1					-100	-100.0
20	955	310.375	470.0	98.0	75.2	15.68	27	3					{18, 20, 13}	12.0
21	977	317.52500000000003	495.0	61.0	79.2	9.76	27	-1					-100	-100.0
22	1000	325.0	368.0	22.0	58.88	3.52	34	4					{35, 22}	13.0
23	1004	326.3	503.0	220.00000000000003	80.48	35.2	22	-1					-100	-100.0
24	1029	334.425	363.0	9.0	58.08	1.44	34	5					{24, 25, 26, 30}	14.0
25	1063	345.475	362.0	10.0	57.92	1.6	34	5					{24, 25, 26, 30}	14.0
26	1065	346.125	368.0	6.0	58.88	0.96	34	5					{24, 25, 26, 30}	14.0
27	1070	347.75	12.0	146.0	1.92	23.36	29	-1					-100	-100.0
28	1129	366.925	416.0	14.000000000000002	66.56	2.24	30	-1					-100	-100.0
29	1133	368.225	372.0	21.0	59.52	3.36	0	4					-100	-100.0
30	1200	390.0	356.0	11.0	56.96	1.76	34	-1					{24, 25, 26, 30}	14.0
31	1200	390.0	236.0	164.0	37.76	26.240000000000002	0	5					-100	-100.0
32	1226	398.45	401.99999999999994	0.0	64.32	0.0	30	-1					-100	-100.0
33	1308	425.1	242.0	457.0	38.72	73.12	14	6					{33, 39}	15.0
34	1331	432.575	169.0	445.0	27.04	71.2	32	7					{34, 37}	16.0
35	1332	432.90000000000003	366.0	22.0	58.56	3.52	34	4					{35, 22}	13.0
36	1337	434.52500000000003	382.0	16.0	61.120000000000005	2.56	0	-1					-100	-100.0
37	1411	458.575	167.0	438.99999999999994	26.72	70.24	32	7					{34, 37}	16.0
38	1455	472.875	168.0	421.0	26.88	67.36	32	-1					-100	-100.0
39	1478	480.35	242.0	458.0	38.72	73.28	14	6					{33, 39}	15.0
40	1515	492.375	316.0	12.0	50.56	1.92	34	8					{40, 41}	17.0
41	1518	493.35	316.0	10.0	50.56	1.6	34	8					{40, 41}	17.0
42	1588	516.1	415.00000000000006	24.0	66.4	3.84	30	1					-100	-100.0
43	1594	518.0500000000001	7.000000000000001	132.0	1.12	21.12	29	-1					-100	-100.0
