# Supplementary material for: Microtubules regulate pancreatic β-cell heterogeneity via spatiotemporal control of insulin secretion hot spots
Source: eLife. 2021 Nov 16;10:e59912. doi: 10.7554/eLife.59912 (PMC8635970; doi:10.7554/eLife.59912)
Supplement: Figure 5—source data 2. [file elife-59912-fig5-data2.zip › Figure 5-source data 1-Python scripts that produce statistical analysis and plots for Figure 5B-F/NOCLow2/Nocodazole Low Islet 18.csv]

	Time (frame)	Time (s)	x (px)	y (px)	x (um)	y (um)	Cell #	Cluster #	Unnamed: 8	Unnamed: 9	File Folder	Noc Low 12-18 Plate 1	PairClusterSets	ClusterNum_wrh
0	253	82.22500000000001	383	307.0	61.28	49.120000000000005	0	-1					-100.0	-100.0
1	399	129.675	188	252.99999999999997	30.080000000000002	40.48	18	-1					-100.0	-100.0
2	1122	364.65000000000003	375	340.0	60.0	54.4	15	-1					-100.0	-100.0
