# Supplementary material for: Microtubules regulate pancreatic β-cell heterogeneity via spatiotemporal control of insulin secretion hot spots
Source: eLife. 2021 Nov 16;10:e59912. doi: 10.7554/eLife.59912 (PMC8635970; doi:10.7554/eLife.59912)
Supplement: Figure 5—source data 2. [file elife-59912-fig5-data2.zip › Figure 5-source data 1-Python scripts that produce statistical analysis and plots for Figure 5B-F/NOCLow2/Nocodazole Low Islet 2.csv]

	Time (frame)	Time (s)	x (px)	y (px)	x (um)	y (um)	Cell #	Cluster #	Unnamed: 8	Unnamed: 9	File Folder	Noc Low 11-5 Plate 3	PairClusterSets	ClusterNum_wrh
0	568	184.6	31.0	222.00000000000003	4.96	35.52	26	-1					-100	-100.0
1	607	197.275	235.0	143.0	37.6	22.88	10	-1					-100	-100.0
2	740	240.5	318.0	31.0	50.88	4.96	19	-1					-100	-100.0
3	796	258.7	78.0	276.0	12.48	44.160000000000004	28	-1					-100	-100.0
4	810	263.25	263.0	358.0	42.08	57.28	6	-1					-100	-100.0
5	872	283.40000000000003	294.0	18.0	47.04	2.88	19	1					{5, 14}	34.0
6	977	317.52500000000003	206.0	70.0	32.96	11.200000000000001	24	2					-100	-100.0
7	1009	327.925	250.0	140.0	40.0	22.400000000000002	10	-1					-100	-100.0
8	1022	332.15000000000003	300.0	30.0	48.0	4.8	19	3					{8, 18, 13}	35.0
9	1071	348.075	210.0	60.0	33.6	9.6	24	-1					-100	-100.0
10	1094	355.55	318.0	48.0	50.88	7.68	0	4					-100	-100.0
11	1104	358.8	202.99999999999997	31.0	32.48	4.96	24	-1					-100	-100.0
12	1126	365.95	316.0	52.0	50.56	8.32	15	4					-100	-100.0
13	1146	372.45	307.0	32.0	49.120000000000005	5.12	19	3					{8, 18, 13}	35.0
14	1207	392.27500000000003	294.0	19.0	47.04	3.04	19	1					{5, 14}	34.0
15	1243	403.975	115.99999999999999	62.0	18.56	9.92	24	-1					-100	-100.0
16	1291	419.575	209.0	74.0	33.44	11.84	10	2					-100	-100.0
17	1411	458.575	114.99999999999999	409.99999999999994	18.4	65.6	0	-1					-100	-100.0
18	1446	469.95	302.0	31.0	48.32	4.96	19	3					{8, 18, 13}	35.0
