# Supplementary material for: Microtubules regulate pancreatic β-cell heterogeneity via spatiotemporal control of insulin secretion hot spots
Source: eLife. 2021 Nov 16;10:e59912. doi: 10.7554/eLife.59912 (PMC8635970; doi:10.7554/eLife.59912)
Supplement: Figure 5—source data 2. [file elife-59912-fig5-data2.zip › Figure 5-source data 1-Python scripts that produce statistical analysis and plots for Figure 5B-F/NOCLow2/Nocodazole Low Islet 3.csv]

	Time (frame)	Time (s)	x (px)	y (px)	x (um)	y (um)	Cell #	Cluster #	Unnamed: 8	Unnamed: 9	File Folder	Noc Low 11-19 Plate 1	PairClusterSets	ClusterNum_wrh
0	219	71.175	281.0	466.0	74.56	11.9296	24	-1					-100.0	-100.0
1	226	73.45	32.0	387.0	61.92	9.907200000000001	34	-1					-100.0	-100.0
2	391	127.075	161.0	206.0	32.96	5.2736	22	-1					-100.0	-100.0
3	419	136.175	501.0	395.0	63.2	10.112	30	-1					-100.0	-100.0
4	620	201.5	119.0	491.0	78.56	12.569600000000001	31	-1					-100.0	-100.0
5	646	209.95000000000002	238.0	117.0	18.72	2.9952	0	-1					-100.0	-100.0
6	721	234.32500000000002	218.00000000000003	75.0	12.0	1.92	6	-1					-100.0	-100.0
7	727	236.275	220.00000000000003	152.0	24.32	3.8912	32	-1					-100.0	-100.0
8	759	246.675	21.0	419.00000000000006	67.04	10.726400000000002	0	-1					-100.0	-100.0
9	957	311.02500000000003	129.0	118.0	18.88	3.0208	4	-1					-100.0	-100.0
10	1048	340.6	324.0	21.0	3.36	0.5376	0	-1					-100.0	-100.0
11	1428	464.1	39.0	166.0	26.560000000000002	4.2496	12	-1					-100.0	-100.0
