# Supplementary material for: Microtubules regulate pancreatic β-cell heterogeneity via spatiotemporal control of insulin secretion hot spots
Source: eLife. 2021 Nov 16;10:e59912. doi: 10.7554/eLife.59912 (PMC8635970; doi:10.7554/eLife.59912)
Supplement: Figure 5—source data 2. [file elife-59912-fig5-data2.zip › Figure 5-source data 1-Python scripts that produce statistical analysis and plots for Figure 5B-F/NOCLow2/Nocodazole Low Islet 4.csv]

	Time (frame)	Time (s)	x (px)	y (px)	x (um)	y (um)	Cell #	Cluster #	Unnamed: 8	Unnamed: 9	File Folder	Noc Low 11-19 Plate 2	PairClusterSets	ClusterNum_wrh
0	802	260.65000000000003	391.0	479	62.56	76.64	40	-1					-100	-100.0
1	1079	350.675	457.0	386	73.12	61.76	42	-1					-100	-100.0
2	1087	353.27500000000003	148.0	275	23.68	44.0	24	-1					-100	-100.0
3	1095	355.875	388.0	393	62.08	62.88	39	-1					-100	-100.0
4	1101	357.825	428.0	413	68.48	66.08	41	-1					-100	-100.0
5	1114	362.05	454.0	399	72.64	63.84	41	-1					-100	-100.0
6	1131	367.575	438.99999999999994	400	70.24	64.0	41	-1					-100	-100.0
7	1136	369.2	188.0	290	30.080000000000002	46.4	24	-1					-100	-100.0
8	1255	407.875	194.0	278	31.04	44.480000000000004	22	1					{8, 17, 12}	50.0
9	1261	409.825	163.0	281	26.080000000000002	44.96	24	-1					-100	-100.0
10	1304	423.8	150.0	302	24.0	48.32	24	-1					{10, 13}	51.0
11	1304	423.8	206.0	169	32.96	27.04	17	2					-100	-100.0
12	1337	434.52500000000003	200.0	283	32.0	45.28	22	1					{8, 17, 12}	50.0
13	1358	441.35	148.0	296	23.68	47.36	24	2					{10, 13}	51.0
14	1445	469.625	204.0	285	32.64	45.6	0	1					-100	-100.0
15	1454	472.55	221.0	25	35.36	4.0	47	-1					-100	-100.0
16	1455	472.875	101.0	124	16.16	19.84	45	-1					-100	-100.0
17	1489	483.925	200.0	281	32.0	44.96	22	1					{8, 17, 12}	50.0
18	1520	494.0	301.0	363	48.160000000000004	58.08	35	-1					-100	-100.0
19	1542	501.15000000000003	147.0	143	23.52	22.88	45	-1					-100	-100.0
20	1546	502.45000000000005	212.0	299	33.92	47.84	31	-1					-100	-100.0
