# Supplementary material for: Microtubules regulate pancreatic β-cell heterogeneity via spatiotemporal control of insulin secretion hot spots
Source: eLife. 2021 Nov 16;10:e59912. doi: 10.7554/eLife.59912 (PMC8635970; doi:10.7554/eLife.59912)
Supplement: Figure 5—source data 2. [file elife-59912-fig5-data2.zip › Figure 5-source data 1-Python scripts that produce statistical analysis and plots for Figure 5B-F/NOCLow2/Nocodazole Low Islet 5.csv]

	Time (frame)	Time (s)	x (px)	y (px)	x (um)	y (um)	Cell #	Cluster #	Unnamed: 8	Unnamed: 9	File Folder	Noc Low 11-19 Plate 3	PairClusterSets	ClusterNum_wrh
0	2	0.65	121.0	178.0	19.36	28.48	26	-1					-100	-100.0
1	3	0.9750000000000001	155.0	194.0	24.8	31.04	5	-1					-100	-100.0
2	222	72.15	208.0	141.0	33.28	22.56	6	-1					-100	-100.0
3	315	102.375	243.00000000000003	72.0	38.88	11.52	25	-1					-100	-100.0
4	385	125.125	362.0	63.0	57.92	10.08	0	-1					-100	-100.0
5	462	150.15	422.0	212.0	67.52	33.92	0	-1					-100	-100.0
6	770	250.25	250.0	150.0	40.0	24.0	27	-1					-100	-100.0
7	805	261.625	202.99999999999997	270.0	32.48	43.2	21	1					{9, 7}	45.0
8	827	268.77500000000003	225.99999999999997	146.0	36.16	23.36	27	-1					-100	-100.0
9	869	282.425	204.0	271.0	32.64	43.36	21	1					{9, 7}	45.0
10	885	287.625	343.0	311.0	54.88	49.76	18	-1					-100	-100.0
11	896	291.2	259.0	307.0	41.44	49.120000000000005	22	-1					-100	-100.0
12	913	296.725	275.0	366.0	44.0	58.56	7	2					{16, 12, 14}	46.0
13	926	300.95	325.0	340.0	52.0	54.4	24	-1					-100	-100.0
14	938	304.85	274.0	368.0	43.84	58.88	7	2					{16, 12, 14}	46.0
15	941	305.825	183.0	318.0	29.28	50.88	2	-1					-100	-100.0
16	944	306.8	275.0	361.0	44.0	57.76	7	2					{16, 12, 14}	46.0
17	998	324.35	316.0	224.00000000000003	50.56	35.84	10	-1					-100	-100.0
18	1382	449.15000000000003	221.0	33.0	35.36	5.28	11	-1					-100	-100.0
19	1538	499.85	157.0	328.0	25.12	52.480000000000004	2	-1					-100	-100.0
20	1546	502.45000000000005	246.0	16.0	39.36	2.56	0	-1					-100	-100.0
