# Supplementary material for: Microtubules regulate pancreatic β-cell heterogeneity via spatiotemporal control of insulin secretion hot spots
Source: eLife. 2021 Nov 16;10:e59912. doi: 10.7554/eLife.59912 (PMC8635970; doi:10.7554/eLife.59912)
Supplement: Figure 5—source data 2. [file elife-59912-fig5-data2.zip › Figure 5-source data 1-Python scripts that produce statistical analysis and plots for Figure 5B-F/NOCLow2/Nocodazole Low Islet 6.csv]

	Time (frame)	Time (s)	x (px)	y (px)	x (um)	y (um)	Cell #	Cluster #	Unnamed: 8	Unnamed: 9	File Folder	Noc Low 11-20 Plate 1	PairClusterSets	ClusterNum_wrh
0	17	5.525	474.0	501.0	75.84	80.16	37	1					{0, 1}	8.0
1	18	5.8500000000000005	474.0	504.0	75.84	80.64	37	1					{0, 1}	8.0
2	65	21.125	467.0	476.0	74.72	76.16	37	-1					-100	-100.0
3	113	36.725	428.0	213.0	68.48	34.08	31	-1					-100	-100.0
4	143	46.475	458.0	505.99999999999994	73.28	80.96	37	-1					-100	-100.0
5	205	66.625	316.0	250.0	50.56	40.0	30	-1					-100	-100.0
6	216	70.2	488.99999999999994	500.0	78.24	80.0	37	-1					-100	-100.0
7	296	96.2	451.99999999999994	289.0	72.32	46.24	32	-1					-100	-100.0
8	365	118.625	132.0	312.0	21.12	49.92	0	-1					-100	-100.0
9	396	128.70000000000002	172.0	359.0	27.52	57.44	10	-1					-100	-100.0
10	635	206.375	440.00000000000006	393.0	70.4	62.88	17	-1					-100	-100.0
11	641	208.32500000000002	67.0	501.99999999999994	10.72	80.32	6	-1					-100	-100.0
12	1111	361.075	483.0	492.0	77.28	78.72	37	-1					-100	-100.0
13	1389	451.425	273.0	218.00000000000003	43.68	34.88	36	-1					-100	-100.0
14	1426	463.45	227.0	187.0	36.32	29.92	36	-1					-100	-100.0
15	1471	478.075	171.0	222.00000000000003	27.36	35.52	26	-1					-100	-100.0
16	1492	484.90000000000003	284.0	273.0	45.44	43.68	30	-1					-100	-100.0
17	1539	500.175	459.0	409.99999999999994	73.44	65.6	0	-1					-100	-100.0
