# Supplementary material for: Microtubules regulate pancreatic β-cell heterogeneity via spatiotemporal control of insulin secretion hot spots
Source: eLife. 2021 Nov 16;10:e59912. doi: 10.7554/eLife.59912 (PMC8635970; doi:10.7554/eLife.59912)
Supplement: Figure 5—source data 2. [file elife-59912-fig5-data2.zip › Figure 5-source data 1-Python scripts that produce statistical analysis and plots for Figure 5B-F/NOCLow2/Nocodazole Low Islet 7.csv]

	Time (frame)	Time (s)	x (px)	y (px)	x (um)	y (um)	Cell #	Cluster #	Unnamed: 8	Unnamed: 9	File Folder	Noc Low 11-20 Plate 2	PairClusterSets	ClusterNum_wrh
0	221	71.825	465.00000000000006	119	74.4	19.04	0	-1					-100	-100.0
1	549	178.425	365.0	238	58.4	38.08	17	-1					-100	-100.0
2	574	186.55	469.00000000000006	194	75.04	31.04	9	1					{2, 6}	4.0
3	631	205.07500000000002	476.99999999999994	72	76.32	11.52	38	2					{3, 7}	5.0
4	786	255.45000000000002	505.0	126	80.8	20.16	9	3					{4, 5}	6.0
5	786	255.45000000000002	499.0	127	79.84	20.32	9	3					{4, 5}	6.0
6	862	280.15000000000003	469.00000000000006	197	75.04	31.52	9	1					{2, 6}	4.0
7	1024	332.8	473.00000000000006	74	75.68	11.84	38	2					{3, 7}	5.0
8	1245	404.625	462.0	167	73.92	26.72	8	-1					-100	-100.0
9	1296	421.2	484.0	145	77.44	23.2	9	-1					-100	-100.0
10	1396	453.7	500.0	120	80.0	19.2	9	-1					-100	-100.0
11	1396	453.7	350.0	379	56.0	60.64	31	3					-100	-100.0
