# Supplementary material for: Microtubules regulate pancreatic β-cell heterogeneity via spatiotemporal control of insulin secretion hot spots
Source: eLife. 2021 Nov 16;10:e59912. doi: 10.7554/eLife.59912 (PMC8635970; doi:10.7554/eLife.59912)
Supplement: Figure 5—source data 2. [file elife-59912-fig5-data2.zip › Figure 5-source data 1-Python scripts that produce statistical analysis and plots for Figure 5B-F/NOCLow2/Nocodazole Low Islet 8.csv]

	Time (frame)	Time (s)	x (px)	y (px)	x (um)	y (um)	Cell #	Cluster #	Unnamed: 8	Unnamed: 9	File Folder	Noc Low 11-20 Plate 3	PairClusterSets	ClusterNum_wrh
0	391	127.075	405.99999999999994	202.0	64.96	32.32	25	1					{0, 8}	53.0
1	410	133.25	83.0	268.0	13.280000000000001	42.88	24	-1					-100	-100.0
2	416	135.20000000000002	401.0	202.0	64.16	32.32	0	1					-100	-100.0
3	421	136.82500000000002	214.0	239.0	34.24	38.24	26	-1					-100	-100.0
4	444	144.3	224.00000000000003	250.99999999999997	35.84	40.16	26	-1					-100	-100.0
5	445	144.625	98.0	302.0	15.68	48.32	31	-1					-100	-100.0
6	449	145.925	384.0	225.0	61.44	36.0	9	-1					-100	-100.0
7	460	149.5	132.0	157.0	21.12	25.12	29	-1					-100	-100.0
8	468	152.1	413.0	200.99999999999997	66.08	32.16	25	1					{0, 8}	53.0
9	475	154.375	242.0	277.0	38.72	44.32	8	-1					-100	-100.0
10	478	155.35	252.0	157.0	40.32	25.12	10	-1					-100	-100.0
11	490	159.25	358.0	293.0	57.28	46.88	7	-1					-100	-100.0
12	490	159.25	104.0	364.0	16.64	58.24	31	2					{12, 16, 18, 23, 26, 27}	54.0
13	504	163.8	42.0	361.0	6.72	57.76	16	-1					-100	-100.0
14	505	164.125	112.99999999999999	325.0	18.08	52.0	31	-1					-100	-100.0
15	514	167.05	140.0	396.0	22.400000000000002	63.36	32	-1					-100	-100.0
16	517	168.025	106.0	354.0	16.96	56.64	31	2					{16, 18, 23, 26, 27, 12}	54.0
17	518	168.35	165.0	178.0	26.400000000000002	28.48	19	-1					-100	-100.0
18	526	170.95000000000002	109.00000000000001	363.0	17.44	58.08	31	2					{12, 16, 18, 23, 26, 27}	54.0
19	560	182.0	161.0	80.0	25.76	12.8	11	-1					-100	-100.0
20	574	186.55	153.0	383.0	24.48	61.28	32	3					-100	-100.0
21	575	186.875	349.0	303.0	55.84	48.480000000000004	7	-1					-100	-100.0
22	590	191.75	299.0	383.0	47.84	61.28	6	-1					-100	-100.0
23	600	195.0	106.0	366.0	16.96	58.56	31	2					{12, 16, 18, 23, 26, 27}	54.0
24	627	203.775	263.0	27.0	42.08	4.32	13	-1					-100	-100.0
25	633	205.725	441.0	252.99999999999997	70.56	40.48	25	-1					-100	-100.0
26	736	239.20000000000002	103.0	357.0	16.48	57.120000000000005	31	2					{12, 16, 18, 23, 26, 27}	54.0
27	791	257.075	99.0	367.0	15.84	58.72	31	2					{12, 16, 18, 23, 26, 27}	54.0
28	926	300.95	195.0	28.000000000000004	31.2	4.48	13	-1					-100	-100.0
29	1104	358.8	285.0	404.0	45.6	64.64	6	-1					-100	-100.0
30	1149	373.425	147.0	387.0	23.52	61.92	32	3					-100	-100.0
31	1296	421.2	312.0	100.0	49.92	16.0	15	-1					-100	-100.0
32	1354	440.05	361.0	303.0	57.76	48.480000000000004	7	-1					-100	-100.0
33	1380	448.5	106.0	359.0	16.96	57.44	31	2					-100	-100.0
