# Supplementary material for: Microtubules regulate pancreatic β-cell heterogeneity via spatiotemporal control of insulin secretion hot spots
Source: eLife. 2021 Nov 16;10:e59912. doi: 10.7554/eLife.59912 (PMC8635970; doi:10.7554/eLife.59912)
Supplement: Figure 5—source data 2. [file elife-59912-fig5-data2.zip › Figure 5-source data 1-Python scripts that produce statistical analysis and plots for Figure 5B-F/NOCLow2/Nocodazole Low Islet 9.csv]

	Time (frame)	Time (s)	x (px)	y (px)	x (um)	y (um)	Cell #	Cluster #	Unnamed: 8	Unnamed: 9	File Folder	Noc Low 12-2 Plate 3	PairClusterSets	ClusterNum_wrh
0	6	1.9500000000000002	418.0	370	66.88	59.2	27	1					{0, 4}	37.0
1	18	5.8500000000000005	454.0	305	72.64	48.800000000000004	27	-1					-100	-100.0
2	24	7.800000000000001	424.0	328	67.84	52.480000000000004	27	2					{2, 5, 6, 8, 12, 14, 19, 20, 22, 27, 29, 31}	38.0
3	44	14.3	415.00000000000006	340	66.4	54.4	18	2					{18, 3, 7, 24, 26}	39.0
4	45	14.625	415.00000000000006	370	66.4	59.2	27	1					{0, 4}	37.0
5	48	15.600000000000001	418.0	339	66.88	54.24	27	2					{2, 5, 6, 8, 12, 14, 19, 20, 22, 27, 29, 31}	38.0
6	49	15.925	434.99999999999994	335	69.6	53.6	27	2					{2, 5, 6, 8, 12, 14, 19, 20, 22, 27, 29, 31}	38.0
7	56	18.2	418.0	335	66.88	53.6	18	2					{3, 7, 18, 24, 26}	39.0
8	59	19.175	419.00000000000006	331	67.04	52.96	27	2					{2, 5, 6, 8, 12, 14, 19, 20, 22, 27, 29, 31}	38.0
9	97	31.525000000000002	424.0	265	67.84	42.4	20	3					{9, 10, 11}	40.0
10	102	33.15	415.00000000000006	273	66.4	43.68	20	3					{9, 10, 11}	40.0
11	113	36.725	423.00000000000006	269	67.68	43.04	20	3					{9, 10, 11}	40.0
12	129	41.925000000000004	426.99999999999994	326	68.32	52.160000000000004	27	2					{2, 5, 6, 8, 12, 14, 19, 20, 22, 27, 29, 31}	38.0
13	131	42.575	423.00000000000006	298	67.68	47.68	18	-1					-100	-100.0
14	150	48.75	430.0	340	68.8	54.4	27	2					{2, 5, 6, 8, 12, 14, 19, 20, 22, 27, 29, 31}	38.0
15	171	55.575	221.0	391	35.36	62.56	4	-1					-100	-100.0
16	186	60.45	423.00000000000006	507	67.68	81.12	24	-1					-100	-100.0
17	186	60.45	468.0	347	74.88	55.52	33	4					{17, 25}	41.0
18	194	63.050000000000004	413.99999999999994	345	66.24	55.2	18	2					{3, 7, 18, 24, 26}	39.0
19	196	63.7	424.0	338	67.84	54.08	27	2					{2, 5, 6, 8, 12, 14, 19, 20, 22, 27, 29, 31}	38.0
20	199	64.675	420.0	343	67.2	54.88	27	2					{2, 5, 6, 8, 12, 14, 19, 20, 22, 27, 29, 31}	38.0
21	223	72.47500000000001	434.0	381	69.44	60.96	27	-1					-100	-100.0
22	226	73.45	413.99999999999994	347	66.24	55.52	27	2					{2, 5, 6, 8, 12, 14, 19, 20, 22, 27, 29, 31}	38.0
23	230	74.75	378.0	358	60.480000000000004	57.28	17	-1					-100	-100.0
24	240	78.0	408.0	347	65.28	55.52	18	2					{18, 3, 7, 24, 26}	39.0
25	256	83.2	468.0	349	74.88	55.84	33	4					{17, 25}	41.0
26	277	90.025	417.0	331	66.72	52.96	18	2					{18, 3, 7, 24, 26}	39.0
27	377	122.525	428.0	328	68.48	52.480000000000004	27	2					{2, 5, 6, 8, 12, 14, 19, 20, 22, 27, 29, 31}	38.0
28	386	125.45	229.0	53	36.64	8.48	0	-1					-100	-100.0
29	420	136.5	425.0	333	68.0	53.28	27	2					{2, 5, 6, 8, 12, 14, 19, 20, 22, 27, 29, 31}	38.0
30	433	140.725	501.0	314	80.16	50.24	2	-1					-100	-100.0
31	480	156.0	438.0	341	70.08	54.56	27	2					{2, 5, 6, 8, 12, 14, 19, 20, 22, 27, 29, 31}	38.0
32	516	167.70000000000002	459.99999999999994	375	73.6	60.0	33	-1					-100	-100.0
33	894	290.55	318.0	87	50.88	13.92	25	-1					-100	-100.0
34	894	290.55	468.0	387	74.88	61.92	33	-1					-100	-100.0
35	903	293.475	450.0	338	72.0	54.08	33	-1					-100	-100.0
36	909	295.425	418.0	354	66.88	56.64	27	2					{40, 42, 36}	42.0
37	1011	328.575	432.0	355	69.12	56.800000000000004	27	-1					-100	-100.0
38	1098	356.85	413.99999999999994	294	66.24	47.04	18	-1					-100	-100.0
39	1107	359.77500000000003	426.0	331	68.16	52.96	27	2					-100	-100.0
40	1124	365.3	419.00000000000006	354	67.04	56.64	27	2					{40, 42, 36}	42.0
41	1319	428.675	441.0	318	70.56	50.88	27	-1					-100	-100.0
42	1392	452.40000000000003	421.0	350	67.36	56.0	27	2					{40, 42, 36}	42.0
43	1442	468.65000000000003	424.0	227	67.84	36.32	20	-1					-100	-100.0
44	1461	474.825	476.99999999999994	63	76.32	10.08	0	-1					-100	-100.0
45	1514	492.05	471.0	350	75.36	56.0	33	4					-100	-100.0
