# Supplementary material for: Microtubules regulate pancreatic β-cell heterogeneity via spatiotemporal control of insulin secretion hot spots
Source: eLife. 2021 Nov 16;10:e59912. doi: 10.7554/eLife.59912 (PMC8635970; doi:10.7554/eLife.59912)
Supplement: Figure 5—source data 2. [file elife-59912-fig5-data2.zip › Figure 5-source data 1-Python scripts that produce statistical analysis and plots for Figure 5B-F/Quantify_Cluster_TimeBetween_ClusterCellLinked.ipynb]

# %% [markdown]
## This cell does a bunch of analysis of data from the csv files produced by my clustering script.

Note that none of the results plotted here suitable for good plots. This plots are for exploration only. The script "KS_Pvals__CredibleInts" uses the results of this file to make better plots. Speaking of which, cell 5 saves the results of a bunch of analysis to pickles to be used by that file for plotting.

# %% [code]
import numpy as np
import pandas as pd
import matplotlib.pyplot as plt
import seaborn as sns; sns.set(color_codes=True)

from theano import tensor as tt

import glob2
import pickle

import statsmodels.api as sm
import scipy.stats as stats
import arviz as az
import pymc3 as pm

from Clustering_Functions import cluster_quant

import pixiedust

plt.rcParams['pdf.fonttype'] = 42
plt.rcParams["font.family"] = "Times New Roman"

print("Success")

# %% [code]
# Set the condition to analyze
# Data_str = "ControlHigh2"
# Data_str = "NOCHigh2"
Data_str = "ControlLow2"
# Data_str = "NOCLow2"
# Data_str = "TaxolLow2"
# Data_str = "TaxolHigh2"

# %% [code]
# %%pixie_debugger

def Parse_WaitTime_by_Size(Clusters_all_df):
    
    mean_time = []
    p = []
    Size_keep = []
    All_Times_list = []

    d_dict = {"Wait Time" :[] , "Cluster Size":[]}

    df_WaitTimes_Size = pd.DataFrame(data = d_dict)

    for i in range(3,10+1):
        Size_keep += [i]
        Size = Clusters_all_df.loc[
        Clusters_all_df["Cluster Size"] == i , "Wait Times"]

        Times = []
        for index , value in Size.items():
            Times += value

        # Create a list of lists holding times associated
        # with different cluster sizes
        All_Times_list.append(Times)

        dd = {"Wait Time" :Times , "Cluster Size":
              (i*np.ones(len(Times))).astype(int)}
        df_temp = pd.DataFrame(data = dd)
        df_WaitTimes_Size = df_WaitTimes_Size.append(df_temp , ignore_index = True)
        
        if len(Times) > 0:
            dist = stats.expon
            args = dist.fit(Times)
            ks_stats = stats.kstest(Times,dist.cdf,args)
            p += [ks_stats[1]]
        else:
            p += [np.NaN]   

        mean_temp = np.array(Times).mean()
        mean_time += [mean_temp]
        
        
    return df_WaitTimes_Size , p , mean_time , All_Times_list , Size_keep

# %% [code]
# %%pixie_debugger

def Run_Condition(Cond_Str):

    ClusterNumbers = pd.Series([])
    ClusterTotalEvents = pd.Series([])
    NonClusterEvents = pd.Series([])
    NumCells = pd.Series([])

    cluster_ind_start = 0
    cluster_data_all = np.zeros([1,5])

    ind = 0
    filepath_str = './' + Cond_Str + '/*.csv'
    for filepath in glob2.iglob(filepath_str):
        print(filepath)

        df_temp = pd.read_csv(filepath, index_col=False)

        # Assign cluster numbers
        out = cluster_quant(df_temp)
        cluster_number = out[0]
        num_in_cluster = out[1]
        num_noncluster = out[2]
        cluster_data = out[3]
        number_of_cells = out[4]

        cluster_data[:,1] += ind*1000.0

        if cluster_data.size != 0:
            cluster_data_all = np.append(cluster_data_all ,
                                        cluster_data , axis = 0)

        #Append to end of running variables collecting info.
        ClusterNumbers = ClusterNumbers.append(pd.Series([cluster_number],index = [ind]))
        ClusterTotalEvents = ClusterTotalEvents.append(pd.Series([num_in_cluster],index = [ind]))
        NonClusterEvents = NonClusterEvents.append(pd.Series([num_noncluster],index = [ind]))
        NumCells = NumCells.append(pd.Series([number_of_cells],index = [ind]))
        ind += 1

    # The first row was extraneous, so remove it
    cluster_data_all = np.delete(cluster_data_all,0,axis = 0)

    # do some analysis
    dd = {'Num of Clusters' : ClusterNumbers ,
     'Events in Clusters' : ClusterTotalEvents ,
     'Events not in Clusters' : NonClusterEvents ,
      'Number of Cells' : NumCells}

    df_clusters = pd.DataFrame(data = dd)

    return cluster_data_all , df_clusters

# %% [markdown]
## Control High data

# %% [code]
# %%pixie_debugger


# Loop over data files and extract data
Control = Run_Condition(Data_str)

cluster_data_all = Control[0]
df_clusters = Control[1]

print("Control High Glucose")
print(df_clusters.sum())

# Put everything in a big dataframe
Control_clusters_all_df = pd.DataFrame(cluster_data_all , 
                                      columns = ["Cluster #" , "Cell #" , 
                                                 "Cluster Size" , "Wait Times" , "age"])


# Take that dataframe and parse it so that you have a dataframe
# linking every wait time to the size of cluster it was associated
# with.
out = Parse_WaitTime_by_Size(Control_clusters_all_df)
df_WaitTimes_Size = out[0]
p = out[1]
mean_time = out[2]
All_Times_list = out[3]
Size_keep = out[4]

print(p)
df_WaitTimes_Size.tail()

# filename = "./Pickles/" + Data_str + "_Size_Time_Age_df.pickle"
# with open(filename , 'wb') as f1:
#     pickle.dump(Control_clusters_all_df,f1)
    
# filename = "./Pickles/" + Data_str + "_WaitTimes_Size_arr.pickle"
# with open(filename , 'wb') as f2:
#     pickle.dump(out,f2)
