# Supplementary material for: Microtubules regulate pancreatic β-cell heterogeneity via spatiotemporal control of insulin secretion hot spots
Source: eLife. 2021 Nov 16;10:e59912. doi: 10.7554/eLife.59912 (PMC8635970; doi:10.7554/eLife.59912)
Supplement: Figure 5—source data 2. [file elife-59912-fig5-data2.zip › Figure 5-source data 1-Python scripts that produce statistical analysis and plots for Figure 5B-F/StatisticalAnalysis/KS_Pvals__CredibleInts.ipynb]

# %% [markdown]
## Analysis and plotting of modeling results for Figure 5.

Note that all of the pickles imported here are produced by the code
"Quantify_Cluster_TimeBetween_ClusterCellLinked"


# %% [code]
import numpy as np
import pandas as pd
import matplotlib.pyplot as plt
import seaborn as sns; sns.set(color_codes=True)

import glob2
import pickle

import statsmodels.api as sm
import scipy.stats as stats
import arviz as az
import pymc3 as pm

# from Clustering_Functions import cluster_quant

import pixiedust

plt.rcParams['pdf.fonttype'] = 42
plt.rcParams["font.family"] = "Times New Roman"

print("Success")

# %% [code]
Cond_list = ["ControlLow2" , "NOCLow2" , "TaxolLow2" , "ControlHigh2" ,
             "NOCHigh2" , "TaxolHigh2"]

# %% [code]
# FIGURE 5C
# Here we plot the the time between clustered events distribution for each condition. 
# Note that in this analysis, clusters of different size are collapsed. We do not
# plot clusters of different size separately.

def PlotAllTimes_ExpFit(Clusters_all_df,axs,title_str):

    font_size_var = 12

    Size = Clusters_all_df.loc[
            Clusters_all_df["Cluster Size"] > 1 , "Wait Times"]

    Times = []
    for index , value in Size.items():
        Times += value


    # Fit to expon
    dist = stats.expon
    args = dist.fit(Times)

    # Do ks-test
    ks_stats = stats.kstest(Times,dist.cdf,args)

    # Create a time grid
    times = np.linspace(0.,np.array(Times).max(),1000)
    dist_exp = stats.expon.pdf(times, scale=args[1])


    axs0 = sns.distplot(Times , bins = 100 , kde = False , 
                       norm_hist = True , ax = axs)
    axs0.plot(times,dist_exp)
    axs0.set_xlim(0,60)
    axs0.set_ylim(0,0.06)
    axs0.set_title(title_str,fontsize = font_size_var)
    axs0.set_xlabel('Time Difference (sec)',fontsize = font_size_var)

    axs0.text(20, 0.04, 'ks = ' + "{:.1E}".format(ks_stats[0]) , 
        fontsize = 12)
    axs0.text(20, 0.03, 'p = ' + "{:.0E}".format(ks_stats[1]) , 
        fontsize = 12)

    plt.tight_layout()

    

# %% [code]
# FIGURE 5B
# Here we plot the the time between non-clustered events distribution for each condition. 
# Note that in this analysis, clusters of different size are collapsed. We do not
# plot clusters of different size separately.

def PlotNonClusterTimes_ExpFit(All_Cluster_Tdiff,axs,title_str):

    font_size_var = 12
    
    Times = All_Cluster_Tdiff[All_Cluster_Tdiff<60]
    dist = stats.expon
    args = dist.fit(Times)

    ks_stats = stats.kstest(Times,dist.cdf,args)

    # Create a time grid
    times = np.linspace(0.,np.array(Times).max(),1000)
    dist_exp = stats.expon.pdf(times, scale=args[1])

    axs0 = sns.distplot(Times , bins = 50 , kde = False , 
                       norm_hist = True , ax = axs)
    axs0.plot(times,dist_exp)
    axs0.set_xlim(0,60)
    axs0.set_ylim(0,0.1)
    axs0.set_title(title_str,fontsize = font_size_var)
    axs0.set_xlabel('Time Difference (sec)',fontsize = font_size_var)

    axs0.text(20, 0.07, 'ks = ' + "{:.1E}".format(ks_stats[0]) , 
        fontsize = 12)
    axs0.text(20, 0.05, 'p = ' + "{:.0E}".format(ks_stats[1]) , 
        fontsize = 12)

    plt.tight_layout()

    

# %% [code]
# FIGURE 5E
# Here we plot the KS-statistic p-values testing for exponentiality of the cluster data.
# We considere clusters of each size separetely here. To produce these p-values, 
# a KS-test was performed comparing the best fit exponential to the data itself.

def Plot_p_vs_size(p,Sizes,axs,title_str,color):

    font_size_var = 12
    
    axs.plot(Sizes,p,color)
#     axs0 = plt.gca
    axs.plot([2,11] , [0.05 , 0.05] , 'k-')
    axs.set_xlim(2,11)
    axs.set_ylim(0.01,2)
#     axs.set_title(title_str,fontsize = font_size_var)
    axs.set_xticks([3,4,5,6,7,8,9,10])
    axs.set_yscale("log")
    axs.set_xlabel('Cluster Size',fontsize = font_size_var)
    axs.set_ylabel('KS P-value',fontsize = font_size_var)


    plt.tight_layout()

# %% [code]
# Here we plot the wait time distribution as a function of cluster size for each condition.
# This plot is itself note included in the paper. However Figure 5D is the same plot
# with a different type of plotting format.

def Plot_WaitTim_vs_Size(df_WaitTimes_Size,axs,title_str):

    font_size_var = 12
    
    ax0 = sns.boxplot(x = "Cluster Size" , y = "Wait Time" , 
                      data = df_WaitTimes_Size , ax = axs)
    ax0.set_xlabel("Cluster Size" , fontsize = font_size_var)
    ax0.set_title(title_str,fontsize = font_size_var)
    ax0.set_ylim(0,200)

    ax0.set_xticklabels([3,4,5,6,7,8,9,10])
    
    plt.tight_layout()


# %% [code]
# FIGURE 5F
# Here we fit a GLiM to the time between event data for each condition separately.
# The assumptions here are:
# 1) The data are exponentially distriubted. Figure 5E supports this assumption.
# 2) The exponential rate is r = alpha + cluster_size * beta
# Six separate fits to each of the conditions are performed. Plotting of credible intervals
# is in a later cell.

def Exp_Lin_Model_PYMC3(cluster_size_vec,data_vec):
    
    with pm.Model() as exp_lin_reg:
        alpha = pm.HalfNormal('alpha' , sigma = 0.1)
        beta = pm.HalfNormal('beta' , sigma = 0.1)
        #     beta = pm.Normal('beta' , mu = 0.01 , sigma = 0.1)
        rate = alpha + pm.math.dot(cluster_size_vec,beta)

        #     positive_rate = pm.Potential('positive_rate', tt.switch(rate<0 , 
        #                                                            -np.inf , 0))

        y = pm.Exponential('y' , lam = rate , observed = data_vec)
        trace = pm.sample(4000,random_seed = 123)
    
    return exp_lin_reg , trace

# %% [code]
# Loop over all conditions and do all the necessary analysis and plotting using the above
# defined functions.

fig_NonClWaitTimes , ax_NonClWaitTimes = plt.subplots(nrows = 2, ncols = 3,figsize = (6.5, 4))

fig_allcluster , ax_allcluster = plt.subplots(nrows = 2, ncols = 3,figsize = (6.5, 4))

# fig_pvals , ax_pvals = plt.subplots(nrows = 2, ncols = 3,figsize = (6.5, 4))
fig_pvals = plt.figure(figsize = (4,3))
ax_pvals = fig_pvals.add_subplot(1,1,1) 

fig_WaitTimes , ax_WaitTimes = plt.subplots(nrows = 2, ncols = 3,figsize = (6.5, 4))

color_list = ['bo' , 'go' , 'ro' , 'co' , 'mo' , 'ko']

ind = 0
traces = []
for cond_str in Cond_list:
    print(cond_str)
    Big_df_path = "../Pickles/" + cond_str + "_Size_Time_Age_df.pickle"
    WaitTimes_path = "../Pickles/" + cond_str + "_WaitTimes_Size_arr.pickle"
    NonCluster_path = "../Pickles/" + cond_str + "_NonClusterWaitTimes.pickle"
    
    with open(Big_df_path , 'rb') as f1:
        Clusters_all_df = pickle.load(f1)
        
    with open(WaitTimes_path , 'rb') as f2:
        Data_arr = pickle.load(f2)
        
    with open(NonCluster_path , 'rb') as f3:
        All_Cluster_Tdiff = pickle.load(f3)
        
    df_WaitTimes_Size = Data_arr[0]
    p = Data_arr[1]
    mean_time = Data_arr[2]
    All_Times_list = Data_arr[3]
    Size_keep = Data_arr[4]
    
    df_Pvals_size = pd.DataFrame({"ClusterSizes" : Size_keep , 
                                 "Pval" : p})
    
    row = np.floor(ind/3).astype(int)
    col = int(ind % 3)
    
    # Plot non-cluster wait times vs best fit exponential
    axs = ax_NonClWaitTimes[row,col]
    title_str = cond_str[:-1]
    PlotNonClusterTimes_ExpFit(All_Cluster_Tdiff,axs,title_str)
    
    # Plot the time distribution for all cluster pairs
    axs = ax_allcluster[row,col]
    PlotAllTimes_ExpFit(Clusters_all_df,axs,title_str)
    
    
    # Plot p-values
#     axs = ax_pvals[row,col]
    axs = ax_pvals
    Sizes = np.linspace(3,10,8)
    Plot_p_vs_size(p,Sizes,axs,title_str,color_list[ind])
#     plt.tight_layout()

    # Plot wait times
    axs = ax_WaitTimes[row,col]
    Plot_WaitTim_vs_Size(df_WaitTimes_Size,axs,title_str)
#     plt.tight_layout()

    # Run the exponential linear regression
    cluster_size_vec = df_WaitTimes_Size["Cluster Size"]
    data_vec = df_WaitTimes_Size["Wait Time"]
    out = Exp_Lin_Model_PYMC3(cluster_size_vec,data_vec)
    Model = out[0]
    trace = out[1]
    traces.append(trace)
    
    # Save things to CSV
    filename = "./WaitTimes_vs_Size_" + cond_str + ".csv"
    df_WaitTimes_Size.to_csv(filename,index = False)

    filename = "./Pvals_vs_Size_" + cond_str + ".csv"
    df_Pvals_size.to_csv(filename , index = False)
    
    ind += 1

fig_allcluster.tight_layout()
fig_pvals.tight_layout()
fig_WaitTimes.tight_layout()
fig_NonClWaitTimes.tight_layout()

# fig_allcluster.savefig('Cluster_WaitTimes.pdf',bbox_inches = 'tight')
# fig_NonClWaitTimes.savefig('NonCluster_WaitTimes.pdf',bbox_inches = 'tight')
# fig_pvals.savefig('WaitTime_vs_Size_Pvals.pdf',bbox_inches = 'tight')
# fig_WaitTimes.savefig('WaitTimes_vs_Size_BoxPlot.pdf',bbox_inches = 'tight')


# %% [code]
# FIGURE 5F
# Plot the beta parameter GLiM Bayesian credible intervals.

fig = plt.figure(figsize = (4,3))
axs = fig.add_subplot(1,1,1) 

az.plot_forest(traces , kind = 'forestplot' , 
               var_names = ['beta'] , combined = True ,
               credible_interval = 0.95 , 
               ax = axs ,
               textsize = 12 , 
               linewidth = 2 ,
              model_names = ['Control Low' , 'NOC Low' , 'Taxol Low' ,
                            'Control High' , 'NOC High' , 'Taxol High'])

# az.hdp(traces[0])

# fig.savefig('ForestPlot_Beta.pdf',bbox_inches = 'tight')


# %% [code]
# Plot of alpha parameters for the GLiM. Note used in the article.

az.plot_forest(traces , kind = 'forestplot' , 
               var_names = ['alpha'] , combined = True ,
               credible_interval = 0.95 , 
               figsize = (4,3) , 
               textsize = 12 , 
               linewidth = 2 ,
              model_names = ['Control Low' , 'NOC Low' , 'Taxol Low' ,
                            'Control High' , 'NOC High' , 'Taxol High'])


# %% [code]


# %% [code]


# %% [code]
