# Supplementary material for: Microtubules regulate pancreatic β-cell heterogeneity via spatiotemporal control of insulin secretion hot spots
Source: eLife. 2021 Nov 16;10:e59912. doi: 10.7554/eLife.59912 (PMC8635970; doi:10.7554/eLife.59912)
Supplement: Figure 5—source data 2. [file elife-59912-fig5-data2.zip › Figure 5-source data 1-Python scripts that produce statistical analysis and plots for Figure 5B-F/StatisticalAnalysis/Pvals_vs_Size_ControlHigh2.csv]

ClusterSizes	Pval
3	0.1309386504753567
4	0.4766393216454892
5	0.8530278416789746
6	0.642103018320549
7	0.6207091400393862
8	0.16308718818044127
9	0.9343158095127981
10	0.9704908873532255
