# Supplementary material for: Microtubules regulate pancreatic β-cell heterogeneity via spatiotemporal control of insulin secretion hot spots
Source: eLife. 2021 Nov 16;10:e59912. doi: 10.7554/eLife.59912 (PMC8635970; doi:10.7554/eLife.59912)
Supplement: Figure 5—source data 2. [file elife-59912-fig5-data2.zip › Figure 5-source data 1-Python scripts that produce statistical analysis and plots for Figure 5B-F/StatisticalAnalysis/Pvals_vs_Size_NOCHigh2.csv]

ClusterSizes	Pval
3	0.388942555394985
4	0.8454763405228055
5	0.44768816830910824
6	0.8657336759058089
7	0.934610192022737
8	0.742413153985207
9	0.6757645496389124
10	0.7160852504322212
