# Supplementary material for: Microtubules regulate pancreatic β-cell heterogeneity via spatiotemporal control of insulin secretion hot spots
Source: eLife. 2021 Nov 16;10:e59912. doi: 10.7554/eLife.59912 (PMC8635970; doi:10.7554/eLife.59912)
Supplement: Figure 5—source data 2. [file elife-59912-fig5-data2.zip › Figure 5-source data 1-Python scripts that produce statistical analysis and plots for Figure 5B-F/StatisticalAnalysis/Pvals_vs_Size_TaxolHigh2.csv]

ClusterSizes	Pval
3	0.7561644385914214
4	0.812474389308849
5	0.9679066127937779
6	0.30912000000000434
7	0.5823521221616124
8
9
10	0.6452630601025567
