# Supplementary material for: Microtubules regulate pancreatic β-cell heterogeneity via spatiotemporal control of insulin secretion hot spots
Source: eLife. 2021 Nov 16;10:e59912. doi: 10.7554/eLife.59912 (PMC8635970; doi:10.7554/eLife.59912)
Supplement: Figure 5—source data 2. [file elife-59912-fig5-data2.zip › Figure 5-source data 1-Python scripts that produce statistical analysis and plots for Figure 5B-F/StatisticalAnalysis/Pvals_vs_Size_TaxolLow2.csv]

ClusterSizes	Pval
3	0.3850310082212532
4	0.7561659908917764
5	0.9641675873765341
6
7
8	0.5847580670241849
9
10
