# Supplementary material for: Microtubules regulate pancreatic β-cell heterogeneity via spatiotemporal control of insulin secretion hot spots
Source: eLife. 2021 Nov 16;10:e59912. doi: 10.7554/eLife.59912 (PMC8635970; doi:10.7554/eLife.59912)
Supplement: Figure 5—source data 2. [file elife-59912-fig5-data2.zip › Figure 5-source data 1-Python scripts that produce statistical analysis and plots for Figure 5B-F/StatisticalAnalysis/WaitTimes_vs_Size_ControlHigh2.csv]

Wait Time	Cluster Size
1.3000000000000114	3.0
117.65000000000003	3.0
7.475000000000051	3.0
108.87499999999994	3.0
66.29999999999998	3.0
32.82500000000002	3.0
110.17500000000001	3.0
80.92500000000001	3.0
47.44999999999993	3.0
130.325	3.0
54.925	3.0
123.175	3.0
43.224999999999994	3.0
2.5999999999999943	3.0
147.875	3.0
81.5750000000001	3.0
77.34999999999997	3.0
28.92500000000001	3.0
33.47500000000001	3.0
44.19999999999999	3.0
54.92499999999998	3.0
161.525	3.0
18.849999999999966	3.0
6.5	3.0
6.175000000000011	3.0
29.57499999999999	3.0
63.375000000000085	3.0
26.0	3.0
147.55	3.0
0.6499999999999773	3.0
91.32499999999999	3.0
28.92500000000001	3.0
8.125	3.0
5.525000000000002	3.0
24.05	3.0
17.550000000000004	3.0
8.774999999999999	3.0
0.9750000000000014	3.0
24.699999999999996	3.0
20.47500000000001	3.0
96.19999999999999	3.0
33.150000000000006	3.0
4.225000000000001	3.0
5.524999999999999	3.0
128.7	3.0
1.950000000000017	3.0
121.225	3.0
63.69999999999999	3.0
75.72500000000001	3.0
9.099999999999994	3.0
1.2999999999999972	3.0
7.4750000000000085	3.0
11.049999999999983	3.0
43.224999999999994	3.0
25.025000000000006	3.0
8.450000000000017	3.0
4.875	3.0
11.700000000000017	3.0
19.82499999999999	3.0
5.850000000000023	3.0
58.175	3.0
3.5750000000000455	3.0
169.975	3.0
90.02500000000003	3.0
0.6500000000000057	3.0
13.649999999999991	3.0
35.75	3.0
14.625	3.0
52.32499999999999	3.0
0.9749999999999943	3.0
27.300000000000008	3.0
0.649999999999995	3.0
7.474999999999994	3.0
13.324999999999989	3.0
26.0	3.0
77.35	3.0
54.275000000000034	3.0
19.82499999999999	3.0
1.9499999999999886	3.0
156.97499999999997	3.0
54.60000000000002	3.0
26.0	3.0
0.32499999999998863	3.0
0.0	3.0
130.65	3.0
32.5	3.0
65.0	3.0
32.82499999999999	3.0
75.72500000000002	4.0
0.0	4.0
14.625	4.0
17.225	4.0
70.525	4.0
124.8	4.0
14.950000000000003	4.0
84.50000000000004	4.0
0.6499999999999488	4.0
40.94999999999998	4.0
82.875	4.0
64.025	4.0
6.174999999999997	4.0
57.525000000000006	4.0
135.20000000000002	4.0
32.825	4.0
5.5249999999999915	4.0
32.175	4.0
37.375	4.0
10.725000000000009	4.0
24.375	4.0
11.049999999999983	4.0
103.35	4.0
16.25	4.0
7.4750000000000085	4.0
62.07499999999999	4.0
21.450000000000017	4.0
28.275000000000006	4.0
20.80000000000001	4.0
5.849999999999994	4.0
65.975	4.0
19.825000000000017	4.0
17.875	4.0
15.274999999999991	4.0
23.075000000000003	4.0
2.2750000000000057	4.0
55.575	4.0
76.69999999999999	4.0
142.02500000000003	4.0
1.625	4.0
10.724999999999994	4.0
59.80000000000001	4.0
44.849999999999994	4.0
3.9000000000000057	4.0
50.375	4.0
11.374999999999943	4.0
63.05000000000001	4.0
87.75	4.0
62.400000000000034	4.0
60.44999999999999	4.0
40.625	4.0
2.9250000000000003	4.0
32.175	4.0
55.900000000000006	4.0
101.07499999999999	5.0
8.449999999999989	5.0
46.150000000000006	5.0
4.875	5.0
13.649999999999991	5.0
1.9500000000000028	5.0
77.35	5.0
15.599999999999994	5.0
26.97499999999998	5.0
25.02499999999999	5.0
2.2750000000000057	5.0
38.67500000000001	5.0
136.175	5.0
71.1750000000001	5.0
43.22499999999991	5.0
1.625	5.0
22.099999999999966	5.0
41.92499999999998	5.0
16.900000000000006	5.0
16.25	5.0
57.849999999999994	5.0
0.6500000000000057	5.0
98.80000000000001	5.0
45.17500000000007	5.0
26.0	6.0
13.650000000000006	6.0
44.19999999999999	6.0
19.825000000000017	6.0
123.82499999999999	6.0
4.550000000000004	6.0
29.90000000000002	6.0
20.149999999999977	6.0
5.200000000000003	6.0
145.60000000000002	6.0
10.074999999999996	6.0
14.625	6.0
16.900000000000006	6.0
11.375	6.0
9.75	6.0
55.57500000000001	6.0
12.349999999999994	6.0
39.64999999999999	6.0
0.0	6.0
0.0	6.0
14.300000000000004	6.0
38.675	6.0
15.924999999999997	6.0
91.00000000000001	6.0
91.32499999999999	6.0
32.82500000000002	6.0
10.074999999999989	6.0
0.9749999999999943	6.0
21.125	6.0
15.925000000000011	6.0
1.299999999999983	6.0
2.5999999999999943	6.0
5.850000000000023	6.0
30.549999999999983	6.0
21.775000000000006	6.0
9.75	7.0
0.6499999999999986	7.0
6.824999999999996	7.0
5.850000000000016	7.0
11.04999999999999	7.0
0.9749999999999943	7.0
21.775000000000006	7.0
1.625	7.0
23.39999999999999	7.0
17.875	7.0
21.125000000000014	7.0
162.5	7.0
39.32499999999999	7.0
25.350000000000023	7.0
2.2749999999999773	7.0
22.10000000000005	7.0
0.6499999999999488	7.0
35.42500000000001	7.0
8.125000000000028	7.0
13.649999999999949	7.0
31.525000000000006	7.0
3.9000000000000057	7.0
42.900000000000006	7.0
75.07499999999999	7.0
20.8	7.0
8.125	7.0
15.924999999999997	7.0
0.32500000000000284	7.0
3.5749999999999957	7.0
73.77500000000002	7.0
5.524999999999999	7.0
10.399999999999999	7.0
38.675	7.0
3.25	7.0
4.549999999999997	7.0
39.97500000000002	7.0
51.02499999999999	7.0
21.450000000000003	7.0
11.700000000000003	7.0
1.3000000000000114	7.0
6.174999999999983	7.0
105.30000000000001	7.0
16.90000000000002	7.0
37.69999999999999	7.0
42.25	7.0
3.9000000000000057	7.0
13.324999999999989	7.0
96.52500000000009	7.0
45.175	8.0
1.625	8.0
2.6000000000000014	8.0
3.5749999999999957	8.0
6.82500000000001	8.0
0.9749999999999943	8.0
111.47500000000001	8.0
7.149999999999999	8.0
6.175000000000004	8.0
10.724999999999994	8.0
5.525000000000006	8.0
27.299999999999997	8.0
4.225000000000023	8.0
3.8999999999999773	8.0
0.9749999999999943	8.0
6.825000000000003	8.0
51.025000000000006	8.0
13.649999999999991	8.0
6.5	8.0
0.32500000000000284	8.0
64.35	8.0
26.975	8.0
15.924999999999997	8.0
0.9750000000000085	8.0
12.349999999999994	8.0
7.799999999999997	8.0
39.97500000000001	8.0
1.3000000000000398	8.0
62.4	8.0
57.85000000000001	8.0
32.82499999999999	8.0
43.224999999999994	8.0
31.525000000000006	8.0
10.075000000000017	8.0
16.899999999999977	8.0
30.225	9.0
3.575000000000003	9.0
7.1499999999999915	9.0
18.525000000000006	9.0
17.549999999999997	9.0
57.200000000000045	9.0
5.524999999999949	9.0
23.075000000000017	9.0
17.54999999999999	10.0
24.37500000000002	10.0
5.84999999999998	10.0
38.02499999999999	10.0
3.9000000000000057	10.0
7.800000000000011	10.0
6.824999999999989	10.0
22.099999999999994	10.0
13.0	10.0
36.39999999999999	10.0
4.2250000000000085	10.0
3.25	10.0
13.649999999999991	10.0
63.05000000000001	10.0
15.275000000000006	10.0
30.549999999999983	10.0
66.3000000000001	10.0
17.875	10.0
29.250000000000007	10.0
0.9749999999999943	10.0
21.77500000000002	10.0
38.67499999999998	10.0
1.2999999999999972	10.0
2.2749999999999915	10.0
16.25	10.0
3.9000000000000057	10.0
8.125	10.0
