# Supplementary material for: Microtubules regulate pancreatic β-cell heterogeneity via spatiotemporal control of insulin secretion hot spots
Source: eLife. 2021 Nov 16;10:e59912. doi: 10.7554/eLife.59912 (PMC8635970; doi:10.7554/eLife.59912)
Supplement: Figure 5—source data 2. [file elife-59912-fig5-data2.zip › Figure 5-source data 1-Python scripts that produce statistical analysis and plots for Figure 5B-F/StatisticalAnalysis/WaitTimes_vs_Size_NOCHigh2.csv]

Wait Time	Cluster Size
39.0	3.0
73.775	3.0
1.2999999999999972	3.0
0.0	3.0
67.60000000000001	3.0
50.04999999999998	3.0
5.525000000000006	3.0
39.32499999999999	3.0
45.82500000000002	3.0
8.774999999999977	3.0
24.049999999999997	3.0
45.5	3.0
9.425000000000011	3.0
94.57499999999999	3.0
50.7	3.0
108.55000000000001	3.0
10.400000000000034	3.0
35.74999999999994	3.0
72.15	3.0
33.15000000000009	3.0
6.174999999999983	3.0
120.5750000000001	3.0
24.05000000000001	3.0
8.449999999999989	3.0
32.5	3.0
162.50000000000009	3.0
146.9	3.0
25.025000000000006	3.0
43.875	3.0
71.5	3.0
56.224999999999994	3.0
19.5	3.0
17.875	3.0
0.32499999999998863	3.0
0.9749999999999943	3.0
0.0	3.0
13.974999999999994	3.0
47.775000000000006	3.0
14.950000000000017	3.0
154.70000000000002	3.0
111.47500000000002	3.0
39.32499999999999	3.0
68.57499999999993	3.0
81.89999999999998	3.0
172.90000000000003	3.0
5.199999999999989	3.0
22.75	3.0
97.82499999999999	3.0
62.07499999999999	3.0
0.0	3.0
91.32499999999999	3.0
108.87500000000003	3.0
67.27500000000003	3.0
9.424999999999955	3.0
44.525000000000006	3.0
13.0	3.0
13.650000000000006	3.0
4.224999999999994	3.0
105.30000000000001	3.0
39.64999999999998	3.0
3.5749999999999886	3.0
6.175000000000011	3.0
31.19999999999999	3.0
73.45000000000005	3.0
132.925	3.0
14.95000000000016	3.0
97.17500000000001	3.0
33.14999999999998	3.0
59.47500000000002	3.0
48.75000000000017	3.0
14.625	3.0
48.425000000000004	3.0
9.099999999999994	3.0
2.5999999999999943	3.0
90.02499999999998	3.0
29.25	3.0
84.1749999999999	3.0
25.025000000000034	3.0
84.175	3.0
3.25	3.0
24.05000000000001	3.0
143.325	3.0
117.65	3.0
0.0	3.0
19.5	3.0
67.92500000000001	3.0
168.35000000000002	3.0
42.89999999999998	3.0
82.54999999999998	3.0
4.875	3.0
81.25000000000003	3.0
42.25000000000006	3.0
139.7499999999999	3.0
89.70000000000005	3.0
150.79999999999995	3.0
43.55000000000001	3.0
6.824999999999989	3.0
68.25	3.0
75.075	3.0
4.549999999999997	3.0
2.924999999999999	3.0
12.675000000000008	3.0
35.10000000000001	3.0
81.57499999999999	3.0
96.85000000000005	3.0
13.0	3.0
15.924999999999997	3.0
9.75	3.0
70.85	3.0
39.974999999999994	3.0
37.375	3.0
40.94999999999999	3.0
67.92499999999998	3.0
93.275	3.0
136.50000000000009	3.0
1.625	3.0
27.94999999999999	3.0
96.84999999999997	3.0
2.9250000000000114	3.0
99.125	3.0
13.0	3.0
8.774999999999977	3.0
11.049999999999997	3.0
22.100000000000023	3.0
24.699999999999996	3.0
91.00000000000001	3.0
26.97500000000001	3.0
44.19999999999999	3.0
16.575000000000003	3.0
8.450000000000017	3.0
28.275000000000006	3.0
20.80000000000001	3.0
88.40000000000009	3.0
118.2999999999999	3.0
0.32500000000001705	3.0
151.125	3.0
67.9250000000001	3.0
2.2749999999999204	3.0
85.47500000000002	3.0
49.07499999999999	3.0
0.0	3.0
93.9250000000001	3.0
65.97500000000008	3.0
96.84999999999991	3.0
63.375	3.0
13.975000000000023	3.0
0.0	3.0
107.89999999999992	3.0
8.775000000000091	3.0
62.39999999999992	3.0
50.69999999999999	3.0
13.974999999999966	3.0
35.75	3.0
9.099999999999966	3.0
1.9499999999999886	3.0
34.775000000000006	3.0
20.474999999999994	3.0
131.3000000000001	3.0
7.799999999999983	3.0
118.62500000000003	3.0
131.625	3.0
38.67500000000001	3.0
84.8250000000001	3.0
70.52499999999992	3.0
26.975000000000023	3.0
53.94999999999999	3.0
48.75	3.0
12.674999999999997	3.0
124.14999999999999	3.0
108.875	3.0
55.25	3.0
49.39999999999998	3.0
33.47500000000001	3.0
4.55000000000004	3.0
23.400000000000006	3.0
150.1500000000001	3.0
1.3000000000000398	3.0
38.674999999999955	3.0
19.174999999999955	3.0
173.55	3.0
60.77500000000009	3.0
60.124999999999886	3.0
41.27499999999992	3.0
51.02499999999998	3.0
25.349999999999966	3.0
4.225000000000023	3.0
8.774999999999999	4.0
1.9500000000000028	4.0
62.075	4.0
1.9500000000000028	4.0
156.64999999999998	4.0
57.20000000000002	4.0
18.52500000000002	4.0
23.399999999999977	4.0
69.225	4.0
34.45000000000002	4.0
20.149999999999977	4.0
88.07500000000002	4.0
13.975000000000009	4.0
23.724999999999994	4.0
105.30000000000001	4.0
26.325000000000017	4.0
16.57499999999999	4.0
68.57499999999999	4.0
35.099999999999994	4.0
52.650000000000034	4.0
42.57499999999999	4.0
25.674999999999983	4.0
38.67500000000001	4.0
8.450000000000017	4.0
31.524999999999977	4.0
36.72500000000002	4.0
132.27499999999998	4.0
5.849999999999994	4.0
44.849999999999994	4.0
156.975	4.0
45.50000000000006	4.0
9.424999999999898	4.0
4.550000000000011	4.0
77.34999999999991	4.0
0.0	4.0
94.25	4.0
67.59999999999997	4.0
25.350000000000023	4.0
8.125	4.0
5.849999999999966	4.0
85.80000000000001	4.0
1.9499999999999886	4.0
32.17499999999998	4.0
2.9250000000000114	4.0
29.25	4.0
30.549999999999997	4.0
2.2749999999999915	4.0
34.45000000000002	4.0
20.80000000000001	4.0
16.900000000000006	4.0
6.824999999999989	4.0
13.0	4.0
0.0	4.0
70.19999999999999	4.0
55.900000000000034	4.0
3.8999999999999773	4.0
50.7000000000001	4.0
29.9	4.0
10.399999999999999	4.0
164.775	4.0
44.52499999999998	4.0
71.5	4.0
89.375	4.0
62.39999999999992	4.0
21.774999999999977	4.0
74.10000000000002	4.0
80.59999999999997	4.0
26.325000000000045	4.0
37.375	4.0
36.72500000000002	4.0
12.349999999999966	4.0
26.975000000000023	4.0
4.224999999999966	4.0
48.75	4.0
37.375000000000114	4.0
81.9	4.0
22.424999999999983	4.0
4.550000000000011	4.0
112.77499999999999	4.0
5.849999999999994	4.0
150.47500000000002	4.0
0.9750000000000227	4.0
7.149999999999977	4.0
93.92500000000001	4.0
38.349999999999994	4.0
20.150000000000006	4.0
10.725000000000009	4.0
60.77499999999999	4.0
4.875	4.0
44.20000000000002	4.0
1.2999999999999972	4.0
2.2750000000000057	4.0
15.924999999999997	4.0
26.325000000000003	4.0
117.65	4.0
58.500000000000085	4.0
20.474999999999994	4.0
35.42500000000001	4.0
95.225	4.0
1.625	4.0
20.150000000000006	4.0
11.049999999999983	4.0
0.9749999999999943	4.0
35.10000000000001	4.0
18.19999999999999	4.0
0.0	4.0
39.32500000000002	4.0
126.09999999999997	4.0
43.55000000000001	4.0
21.44999999999999	4.0
31.850000000000023	4.0
72.14999999999998	4.0
76.375	4.0
43.22500000000002	4.0
8.125	4.0
13.649999999999977	4.0
23.075000000000102	4.0
88.72499999999997	4.0
20.475000000000023	4.0
78.0	4.0
32.82499999999999	4.0
0.32499999999998863	4.0
8.449999999999989	4.0
104.0	4.0
120.25	4.0
5.850000000000023	4.0
31.19999999999999	4.0
33.80000000000001	4.0
20.80000000000001	4.0
26.32499999999999	4.0
8.450000000000045	4.0
13.0	4.0
85.15	4.0
8.125	4.0
131.95000000000002	4.0
10.400000000000002	4.0
25.674999999999997	4.0
0.9750000000000085	4.0
0.32499999999998863	4.0
15.925000000000011	4.0
123.17500000000001	4.0
56.55	4.0
127.07500000000002	4.0
48.75	4.0
36.400000000000006	4.0
0.6500000000000057	4.0
16.900000000000006	4.0
96.85	4.0
29.575000000000017	4.0
25.674999999999983	4.0
63.70000000000002	4.0
30.875	4.0
37.375	4.0
19.82499999999999	4.0
135.2	4.0
43.55000000000007	4.0
105.625	5.0
62.39999999999998	5.0
17.55000000000001	5.0
41.60000000000002	5.0
36.39999999999999	5.0
118.30000000000001	5.0
11.375	5.0
49.400000000000006	5.0
81.57499999999999	5.0
137.8	5.0
44.85000000000002	5.0
24.049999999999955	5.0
36.07499999999999	5.0
33.80000000000001	5.0
23.724999999999966	5.0
60.44999999999999	5.0
3.25	5.0
54.924999999999955	5.0
59.47500000000002	5.0
10.724999999999966	5.0
10.07499999999996	5.0
7.150000000000006	5.0
61.099999999999994	5.0
13.325000000000017	5.0
9.75	5.0
31.850000000000023	5.0
72.47499999999997	5.0
68.25	5.0
34.4500000000001	5.0
1.2999999999998977	5.0
23.07499999999999	5.0
122.85000000000002	5.0
14.625	5.0
3.8999999999999773	5.0
2.9250000000000114	5.0
0.6499999999999773	5.0
23.07499999999999	5.0
28.27500000000009	5.0
29.25	5.0
63.0499999999999	5.0
0.6499999999999915	5.0
60.125000000000014	5.0
19.5	5.0
56.875	5.0
21.450000000000017	5.0
98.47500000000008	5.0
78.64999999999992	5.0
29.57499999999999	5.0
43.550000000000004	5.0
12.350000000000001	5.0
15.599999999999994	5.0
7.4750000000000085	5.0
91.00000000000004	5.0
95.54999999999995	5.0
44.85000000000002	5.0
143.325	5.0
65.65000000000002	5.0
45.17499999999998	5.0
3.9000000000000057	5.0
83.525	5.0
72.8	5.0
79.30000000000001	5.0
75.72500000000008	5.0
38.6749999999999	5.0
12.67500000000004	5.0
32.174999999999955	5.0
65.32499999999999	5.0
11.700000000000017	5.0
11.050000000000011	5.0
73.775	5.0
9.75	5.0
62.07499999999999	5.0
0.6500000000000341	5.0
18.849999999999966	5.0
23.07499999999999	5.0
78.97500000000002	5.0
19.17500000000001	5.0
7.474999999999994	5.0
6.175000000000011	5.0
57.849999999999994	5.0
94.57500000000002	5.0
168.34999999999997	5.0
11.375	5.0
19.175000000000125	5.0
15.599999999999994	5.0
11.049999999999983	5.0
0.32500000000001705	5.0
43.875000000000085	5.0
56.55000000000001	5.0
106.27499999999998	5.0
67.27500000000003	5.0
39.64999999999998	5.0
39.00000000000003	5.0
47.44999999999999	5.0
102.04999999999995	5.0
15.600000000000023	5.0
76.05000000000001	6.0
16.89999999999999	6.0
16.575000000000003	6.0
7.800000000000011	6.0
134.22500000000008	6.0
9.100000000000001	6.0
49.4	6.0
19.825000000000003	6.0
54.599999999999994	6.0
91.00000000000003	6.0
99.12500000000001	6.0
3.8999999999999773	6.0
7.150000000000006	6.0
9.099999999999994	6.0
42.25	6.0
26.0	6.0
46.47500000000001	6.0
3.9000000000000057	6.0
9.75	6.0
71.5	6.0
25.349999999999994	6.0
91.975	6.0
0.0	6.0
9.425000000000011	6.0
86.125	6.0
6.825000000000003	6.0
23.400000000000006	6.0
42.57499999999999	6.0
128.70000000000002	6.0
157.625	6.0
29.57499999999996	6.0
2.2750000000000057	6.0
23.399999999999977	6.0
140.40000000000003	6.0
74.42499999999995	6.0
104.0	6.0
32.17500000000001	6.0
9.425000000000011	6.0
101.72499999999997	6.0
46.80000000000001	6.0
4.550000000000004	6.0
22.424999999999997	6.0
28.275000000000006	6.0
19.174999999999997	6.0
61.749999999999986	6.0
38.6749999999999	6.0
3.25	6.0
53.30000000000001	6.0
9.100000000000023	6.0
3.25	6.0
7.474999999999994	6.0
76.37500000000003	6.0
26.32499999999999	6.0
65.0	6.0
88.72499999999997	6.0
56.55000000000007	6.0
31.52499999999992	6.0
64.34999999999997	6.0
12.350000000000023	6.0
11.699999999999989	6.0
67.27500000000005	6.0
3.899999999999949	6.0
60.775000000000006	6.0
0.0	6.0
43.55000000000001	6.0
103.99999999999999	6.0
37.05000000000001	6.0
17.875	6.0
25.02500000000009	6.0
28.924999999999898	6.0
17.55000000000001	6.0
4.875000000000028	6.0
30.224999999999966	6.0
26.0	6.0
6.174999999999983	6.0
85.475	7.0
8.125	7.0
32.17500000000001	7.0
44.849999999999966	7.0
12.675000000000011	7.0
15.925000000000011	7.0
85.8	7.0
9.75	7.0
41.92500000000001	7.0
63.375000000000085	7.0
16.89999999999992	7.0
159.89999999999998	7.0
70.52499999999998	7.0
17.22500000000008	7.0
32.82499999999993	7.0
1.9499999999999886	7.0
59.474999999999966	7.0
56.22500000000002	7.0
20.799999999999983	7.0
8.125	7.0
6.5	7.0
17.225000000000023	7.0
22.42500000000001	7.0
31.524999999999977	7.0
8.125	7.0
17.22499999999991	7.0
2.9250000000000114	7.0
4.22500000000008	7.0
36.39999999999992	7.0
81.89999999999998	7.0
11.700000000000102	7.0
7.799999999999898	7.0
7.800000000000011	7.0
12.675000000000011	7.0
2.599999999999966	7.0
25.025000000000034	7.0
5.199999999999989	7.0
17.55000000000001	7.0
9.099999999999994	7.0
0.9749999999999943	7.0
65.0	7.0
68.57499999999999	7.0
21.125	7.0
21.125	7.0
5.849999999999994	7.0
32.82500000000002	7.0
29.25	7.0
10.399999999999977	7.0
39.974999999999994	7.0
25.025000000000006	7.0
27.625000000000085	7.0
3.8999999999999204	7.0
14.300000000000011	7.0
76.375	7.0
0.32500000000000107	7.0
59.150000000000006	7.0
3.25	7.0
168.35000000000002	7.0
37.69999999999999	7.0
179.72500000000002	7.0
157.3	7.0
36.724999999999994	7.0
21.775000000000006	7.0
38.349999999999994	7.0
106.92500000000001	7.0
54.92500000000001	7.0
16.574999999999996	7.0
13.0	7.0
1.3000000000000256	7.0
10.074999999999974	7.0
69.87500000000001	7.0
16.57499999999999	7.0
19.500000000000007	7.0
65.32499999999999	7.0
44.20000000000002	7.0
3.25	7.0
104.97500000000008	7.0
40.625	7.0
58.82499999999999	7.0
3.575000000000017	7.0
4.549999999999983	7.0
21.775000000000006	7.0
1.625	7.0
52.32499999999999	7.0
14.625	7.0
0.3250000000000455	7.0
6.82499999999996	7.0
41.275000000000006	7.0
16.25	7.0
33.79999999999998	7.0
18.85000000000005	7.0
30.224999999999966	7.0
12.674999999999983	7.0
96.525	7.0
42.90000000000009	7.0
90.6749999999999	7.0
111.8	7.0
52.650000000000006	7.0
40.29999999999998	7.0
38.35000000000002	7.0
44.52499999999998	7.0
159.25	7.0
72.15	7.0
23.39999999999999	7.0
82.225	7.0
8.450000000000017	7.0
75.4	7.0
51.35000000000008	7.0
46.474999999999994	7.0
11.699999999999989	7.0
20.150000000000034	7.0
4.224999999999966	7.0
79.94999999999999	7.0
4.875	7.0
98.15	8.0
48.75	8.0
12.350000000000023	8.0
55.89999999999998	8.0
74.10000000000002	8.0
41.599999999999966	8.0
0.0	8.0
0.9749999999999943	8.0
17.549999999999983	8.0
28.92500000000001	8.0
76.37500000000003	8.0
11.699999999999989	8.0
27.94999999999999	8.0
21.774999999999977	8.0
5.850000000000023	8.0
79.30000000000001	8.0
12.674999999999955	8.0
13.325000000000045	8.0
6.824999999999989	8.0
10.399999999999977	8.0
26.32499999999999	8.0
10.400000000000002	8.0
8.125	8.0
17.875	8.0
0.9749999999999943	8.0
1.9500000000000028	8.0
26.0	8.0
7.150000000000006	8.0
61.75	8.0
20.80000000000001	8.0
16.25	8.0
22.100000000000023	8.0
54.924999999999955	8.0
95.875	8.0
1.625	8.0
8.775000000000034	8.0
7.149999999999977	8.0
10.400000000000034	8.0
26.974999999999966	8.0
6.175000000000011	8.0
8.125	8.0
15.274999999999977	8.0
25.025000000000006	8.0
35.42500000000001	8.0
1.299999999999983	8.0
9.100000000000051	8.0
45.82499999999996	8.0
39.974999999999994	8.0
21.775000000000034	8.0
2.274999999999949	8.0
22.75	8.0
53.95000000000002	8.0
80.92500000000001	8.0
14.300000000000068	8.0
16.89999999999992	8.0
133.9000000000001	8.0
13.974999999999994	8.0
2.9250000000000114	8.0
7.149999999999977	8.0
3.9000000000000057	8.0
15.599999999999994	8.0
1.3000000000000114	8.0
106.60000000000002	8.0
23.07499999999999	8.0
24.375	8.0
2.9250000000000114	8.0
30.875	8.0
7.475000000000023	8.0
13.0	8.0
18.849999999999966	8.0
88.40000000000003	8.0
15.599999999999966	8.0
2.9250000000000114	8.0
23.72500000000008	8.0
6.824999999999932	8.0
24.69999999999999	8.0
73.125	8.0
76.375	8.0
16.575000000000017	8.0
49.724999999999994	8.0
5.849999999999994	8.0
38.35000000000002	8.0
53.30000000000007	8.0
50.69999999999993	8.0
2.924999999999997	8.0
4.549999999999997	8.0
3.575000000000003	8.0
33.47500000000001	8.0
99.44999999999999	8.0
7.150000000000006	8.0
21.125	8.0
19.5	8.0
8.125	8.0
21.125	8.0
3.5749999999999886	8.0
28.275000000000006	8.0
25.349999999999994	8.0
59.150000000000006	8.0
6.174999999999997	9.0
16.25	9.0
1.625	9.0
4.224999999999994	9.0
3.9000000000000057	9.0
27.625	9.0
27.625	9.0
30.224999999999994	9.0
29.57499999999999	9.0
22.100000000000023	9.0
15.599999999999966	9.0
1.3000000000000114	9.0
40.625	9.0
9.425000000000011	9.0
9.425000000000011	9.0
7.474999999999966	9.0
2.2750000000000057	9.0
10.074999999999989	9.0
8.125	9.0
20.15000000000009	9.0
0.974999999999909	9.0
4.875	9.0
13.650000000000091	9.0
69.22499999999991	9.0
7.149999999999999	9.0
4.550000000000001	9.0
22.1	9.0
3.8999999999999986	9.0
1.625	9.0
20.799999999999997	9.0
17.550000000000026	9.0
1.299999999999983	9.0
21.775000000000006	9.0
6.825000000000003	9.0
2.924999999999997	9.0
12.349999999999994	9.0
65.325	9.0
5.849999999999994	9.0
17.875	9.0
10.400000000000006	9.0
64.67500000000007	9.0
0.6499999999999204	9.0
20.80000000000001	9.0
19.174999999999955	9.0
4.875	9.0
0.0	9.0
107.57500000000005	9.0
8.125	9.0
39.974999999999994	9.0
12.025000000000006	9.0
26.0	9.0
3.9000000000000057	9.0
60.775000000000006	9.0
13.0	9.0
55.57499999999999	9.0
72.47500000000002	9.0
20.80000000000001	9.0
11.375	9.0
33.47500000000002	9.0
22.75	9.0
2.599999999999966	9.0
8.449999999999989	9.0
0.3250000000001023	9.0
12.349999999999909	9.0
101.07500000000002	9.0
40.625	9.0
14.625	9.0
29.57499999999999	9.0
2.2749999999999773	9.0
73.45000000000005	9.0
7.474999999999966	9.0
38.025000000000034	9.0
0.9749999999999943	9.0
78.0	9.0
119.275	9.0
17.875	9.0
2.2749999999999773	9.0
2.275000000000034	9.0
11.049999999999955	9.0
21.775000000000034	9.0
46.150000000000006	9.0
39.97500000000008	9.0
31.52499999999992	9.0
0.9750000000000796	9.0
25.999999999999886	9.0
43.22500000000002	9.0
18.524999999999977	9.0
72.80000000000013	9.0
5.524999999999999	9.0
5.850000000000001	9.0
3.9000000000000057	9.0
18.52499999999999	9.0
0.0	9.0
8.775000000000006	9.0
47.44999999999999	9.0
79.95000000000002	9.0
53.94999999999999	10.0
14.950000000000045	10.0
1.625	10.0
12.024999999999977	10.0
65.32499999999999	10.0
18.524999999999977	10.0
35.42500000000001	10.0
8.125	10.0
89.37500000000011	10.0
57.2000000000001	10.0
51.02499999999992	10.0
28.599999999999966	10.0
28.600000000000023	10.0
23.725000000000023	10.0
16.25	10.0
13.649999999999977	10.0
18.850000000000023	10.0
0.32499999999998863	10.0
