# Supplementary material for: Microtubules regulate pancreatic β-cell heterogeneity via spatiotemporal control of insulin secretion hot spots
Source: eLife. 2021 Nov 16;10:e59912. doi: 10.7554/eLife.59912 (PMC8635970; doi:10.7554/eLife.59912)
Supplement: Figure 5—source data 2. [file elife-59912-fig5-data2.zip › Figure 5-source data 1-Python scripts that produce statistical analysis and plots for Figure 5B-F/StatisticalAnalysis/WaitTimes_vs_Size_NOCLow2.csv]

Wait Time	Cluster Size
1.625	3.0
3.575000000000003	3.0
69.875	3.0
87.09999999999997	3.0
11.699999999999989	3.0
38.025000000000006	3.0
19.174999999999955	3.0
11.050000000000011	3.0
7.15	3.0
82.22500000000001	3.0
101.07500000000002	3.0
41.92500000000007	3.0
8.125	3.0
1.9499999999999886	3.0
26.649999999999977	3.0
49.400000000000034	3.0
40.2999999999999	3.0
97.5	3.0
71.1750000000001	3.0
113.4249999999999	3.0
2.5999999999999943	4.0
50.375000000000014	4.0
108.55000000000001	4.0
11.050000000000011	4.0
0.6499999999999773	4.0
43.875	4.0
16.575000000000003	4.0
3.5749999999999957	4.0
61.425000000000004	4.0
3.8999999999999986	5.0
44.849999999999994	5.0
14.950000000000003	5.0
12.025000000000006	5.0
28.274999999999977	5.0
1.950000000000017	5.0
128.04999999999998	5.0
4.875	5.0
8.775000000000006	6.0
2.92500000000004	6.0
24.049999999999955	6.0
44.19999999999999	6.0
17.875	6.0
0.6500000000000057	6.0
35.750000000000085	6.0
1.2999999999998977	6.0
116.35000000000002	6.0
43.224999999999966	6.0
