# Supplementary material for: Microtubules regulate pancreatic β-cell heterogeneity via spatiotemporal control of insulin secretion hot spots
Source: eLife. 2021 Nov 16;10:e59912. doi: 10.7554/eLife.59912 (PMC8635970; doi:10.7554/eLife.59912)
Supplement: Figure 5—source data 2. [file elife-59912-fig5-data2.zip › Figure 5-source data 1-Python scripts that produce statistical analysis and plots for Figure 5B-F/StatisticalAnalysis/WaitTimes_vs_Size_TaxolHigh2.csv]

Wait Time	Cluster Size
23.07499999999999	3.0
10.725000000000023	3.0
0.32499999999998863	3.0
3.25	3.0
121.22499999999991	3.0
22.75	3.0
79.30000000000001	3.0
73.125	3.0
54.599999999999994	3.0
1.625	3.0
70.19999999999999	3.0
60.45000000000002	3.0
10.399999999999977	3.0
35.42500000000001	3.0
5.524999999999977	3.0
22.750000000000057	3.0
16.899999999999977	3.0
10.725000000000023	3.0
86.44999999999999	3.0
33.474999999999994	3.0
72.15	3.0
81.25000000000009	3.0
4.225000000000023	3.0
18.200000000000045	3.0
9.100000000000023	4.0
28.274999999999977	4.0
14.300000000000011	4.0
30.225000000000023	4.0
83.84999999999997	4.0
59.150000000000034	4.0
24.700000000000003	4.0
8.124999999999993	4.0
3.25	4.0
55.25	4.0
44.849999999999994	4.0
31.525000000000034	4.0
0.9749999999999659	5.0
55.900000000000034	5.0
31.85000000000008	5.0
14.299999999999898	5.0
1.950000000000017	5.0
10.399999999999977	5.0
4.550000000000011	5.0
93.27500000000009	5.0
30.225000000000023	5.0
22.75	5.0
51.02499999999998	5.0
35.75	5.0
5.849999999999966	6.0
5.850000000000023	6.0
40.94999999999999	6.0
77.35000000000002	6.0
69.875	6.0
35.75	7.0
24.049999999999955	7.0
4.875	7.0
27.30000000000001	7.0
4.550000000000011	7.0
41.92500000000001	7.0
53.94999999999993	7.0
26.0	7.0
21.125	7.0
11.375	7.0
10.724999999999966	7.0
43.87500000000006	7.0
0.0	10.0
0.32500000000001705	10.0
56.875	10.0
85.80000000000001	10.0
3.5749999999999886	10.0
26.974999999999966	10.0
24.700000000000045	10.0
29.57499999999999	10.0
80.27500000000003	10.0
