# Supplementary material for: Microtubules regulate pancreatic β-cell heterogeneity via spatiotemporal control of insulin secretion hot spots
Source: eLife. 2021 Nov 16;10:e59912. doi: 10.7554/eLife.59912 (PMC8635970; doi:10.7554/eLife.59912)
Supplement: Figure 5—source data 2. [file elife-59912-fig5-data2.zip › Figure 5-source data 1-Python scripts that produce statistical analysis and plots for Figure 5B-F/TaxolHigh2/Taxol High Islet 1.csv]

	Time (frame)	Time (s)	x (px)	y (px)	x (um)	y (um)	Cell #	Cluster #	Unnamed: 8	Unnamed: 9	File Folder	Taxol High 11-4 Plate 1	PairClusterSets	ClusterNum_wrh
0	4	1.3	57.99999999999999	225.99999999999997	9.28	36.16	10	1					{0, 5}	72.0
1	44	14.3	70.0	195.0	11.200000000000001	31.2	0	2					-100	-100.0
2	66	21.45	51.0	214.0	8.16	34.24	10	3					{9, 2}	73.0
3	101	32.825	212.0	182.0	33.92	29.12	17	4					-100	-100.0
4	125	40.625	384.0	262.0	61.44	41.92	14	-1					-100	-100.0
5	127	41.275	56.99999999999999	234.0	9.12	37.44	10	1					{0, 5}	72.0
6	182	59.15	211.0	264.0	33.76	42.24	4	-1					-100	-100.0
7	190	61.75	308.0	394.0	49.28	63.04	2	-1					-100	-100.0
8	190	61.75	70.0	193.0	11.200000000000001	30.88	0	2					-100	-100.0
9	378	122.85000000000001	56.00000000000001	210.0	8.96	33.6	10	3					{9, 2}	73.0
10	685	222.625	70.0	193.0	11.200000000000001	30.88	0	2					-100	-100.0
11	1014	329.55	204.0	178.0	32.64	28.48	0	4					-100	-100.0
12	1297	421.52500000000003	219.0	237.0	35.04	37.92	5	-1					-100	-100.0
13	1374	446.55	171.0	171.0	27.36	27.36	0	-1					-100	-100.0
14	1437	467.02500000000003	165.0	301.0	26.400000000000002	48.160000000000004	0	-1					-100	-100.0
15	1461	474.825	55.00000000000001	209.0	8.8	33.44	10	3					-100	-100.0
16	1552	504.40000000000003	211.0	85.0	33.76	13.6	12	-1					-100	-100.0
17	1570	510.25	264.0	104.0	42.24	16.64	0	-1					-100	-100.0
18	1583	514.475	204.0	221.0	32.64	35.36	5	-1					-100	-100.0
