# Supplementary material for: Microtubules regulate pancreatic β-cell heterogeneity via spatiotemporal control of insulin secretion hot spots
Source: eLife. 2021 Nov 16;10:e59912. doi: 10.7554/eLife.59912 (PMC8635970; doi:10.7554/eLife.59912)
Supplement: Figure 5—source data 2. [file elife-59912-fig5-data2.zip › Figure 5-source data 1-Python scripts that produce statistical analysis and plots for Figure 5B-F/TaxolHigh2/Taxol High Islet 10.csv]

	Time (frame)	Time (s)	x (px)	y (px)	x (um)	y (um)	Cell #	Cluster #	Unnamed: 8	Unnamed: 9	File Folder	Taxol High 12-3 Plate 2	PairClusterSets	ClusterNum_wrh
0	68	22.1	135.0	497.0	21.6	79.52	3	-1					-100	-100.0
1	84	27.3	46.0	159.0	7.36	25.44	23	-1					-100	-100.0
2	105	34.125	93.0	388.0	14.88	62.08	29	1					{2, 7}	49.0
3	109	35.425000000000004	480.0	225.99999999999997	76.8	36.16	18	2					{19, 3, 13}	50.0
4	113	36.725	392.0	375.0	62.72	60.0	21	-1					-100	-100.0
5	115	37.375	507.0	252.0	81.12	40.32	0	-1					-100	-100.0
6	145	47.125	372.0	366.0	59.52	58.56	14	-1					-100	-100.0
7	159	51.675000000000004	91.0	391.0	14.56	62.56	29	1					{2, 7}	49.0
8	206	66.95	28.000000000000004	426.99999999999994	4.48	68.32	33	3					-100	-100.0
9	224	72.8	189.0	421.0	30.240000000000002	67.36	2	-1					-100	-100.0
10	227	73.775	79.0	401.0	12.64	64.16	29	-1					-100	-100.0
11	247	80.275	468.0	438.99999999999994	74.88	70.24	0	4					-100	-100.0
12	266	86.45	168.0	73.0	26.88	11.68	1	-1					-100	-100.0
13	375	121.875	478.0	225.99999999999997	76.48	36.16	18	2					{19, 3, 13}	50.0
14	378	122.85000000000001	455.0	455.99999999999994	72.8	72.96	0	5					-100	-100.0
15	388	126.10000000000001	39.0	150.0	6.24	24.0	23	6					{24, 15}	51.0
16	389	126.42500000000001	130.0	87.0	20.8	13.92	1	-1					-100	-100.0
17	414	134.55	42.0	401.0	6.72	64.16	33	-1					-100	-100.0
18	444	144.3	320.0	469.00000000000006	51.2	75.04	0	-1					-100	-100.0
19	478	155.35	480.0	225.99999999999997	76.8	36.16	18	2					{19, 3, 13}	50.0
20	480	156.0	445.0	451.99999999999994	71.2	72.32	21	7					{35, 20, 28}	52.0
21	488	158.6	429.0	413.0	68.64	66.08	21	-1					{29, 21}	53.0
22	503	163.475	472.0	457.0	75.52	73.12	0	-1					-100	-100.0
23	518	168.35	63.0	170.0	10.08	27.2	23	-1					-100	-100.0
24	568	184.6	41.0	148.0	6.5600000000000005	23.68	23	6					{24, 15}	51.0
25	588	191.1	398.0	455.0	63.68	72.8	21	8					{25, 27}	54.0
26	598	194.35	484.99999999999994	426.99999999999994	77.6	68.32	24	4					{34, 37, 26, 31}	55.0
27	606	196.95000000000002	400.0	453.0	64.0	72.48	21	8					{25, 27}	54.0
28	702	228.15	443.0	436.00000000000006	70.88	69.76	21	7					{35, 20, 28}	52.0
29	718	233.35	436.00000000000006	419.00000000000006	69.76	67.04	21	-1					{29, 21}	53.0
30	719	233.675	463.99999999999994	297.0	74.24	47.52	17	-1					-100	-100.0
31	768	249.60000000000002	471.0	441.0	75.36	70.56	24	4					{34, 37, 26, 31}	55.0
32	781	253.82500000000002	28.999999999999996	419.00000000000006	4.64	67.04	33	3					-100	-100.0
33	844	274.3	455.99999999999994	455.99999999999994	72.96	72.96	0	5					-100	-100.0
34	906	294.45	480.0	429.0	76.8	68.64	24	4					{34, 37, 26, 31}	55.0
35	952	309.40000000000003	445.0	444.00000000000006	71.2	71.04	21	7					{35, 20, 28}	52.0
36	979	318.175	484.99999999999994	408.0	77.6	65.28	24	-1					-100	-100.0
37	1003	325.975	474.0	433.0	75.84	69.28	24	4					{34, 37, 26, 31}	55.0
38	1007	327.27500000000003	274.0	463.99999999999994	43.84	74.24	0	-1					-100	-100.0
39	1032	335.40000000000003	482.0	446.0	77.12	71.36	24	-1					-100	-100.0
40	1060	344.5	312.0	327.0	49.92	52.32	13	-1					-100	-100.0
41	1090	354.25	467.0	265.0	74.72	42.4	17	-1					-100	-100.0
42	1102	358.15000000000003	32.0	171.0	5.12	27.36	0	-1					-100	-100.0
43	1129	366.925	405.0	127.0	64.8	20.32	25	-1					-100	-100.0
44	1136	369.2	463.0	462.0	74.08	73.92	0	-1					-100	-100.0
45	1182	384.15000000000003	289.0	332.0	46.24	53.120000000000005	13	-1					-100	-100.0
46	1283	416.975	334.0	358.0	53.44	57.28	14	-1					-100	-100.0
47	1293	420.225	278.0	325.0	44.480000000000004	52.0	13	-1					-100	-100.0
48	1326	430.95	429.0	398.0	68.64	63.68	21	-1					-100	-100.0
49	1330	432.25	288.0	360.0	46.08	57.6	14	-1					-100	-100.0
50	1346	437.45	405.0	142.0	64.8	22.72	25	-1					-100	-100.0
51	1374	446.55	313.0	362.0	50.08	57.92	14	-1					-100	-100.0
52	1477	480.02500000000003	277.0	292.0	44.32	46.72	13	-1					-100	-100.0
53	1480	481.0	324.0	78.0	51.84	12.48	10	-1					-100	-100.0
54	1494	485.55	298.0	339.0	47.68	54.24	13	-1					-100	-100.0
55	1512	491.40000000000003	292.0	298.0	46.72	47.68	13	9					{55, 56, 59}	56.0
56	1525	495.625	294.0	301.0	47.04	48.160000000000004	13	9					{55, 56, 59}	56.0
57	1558	506.35	297.0	321.0	47.52	51.36	13	-1					-100	-100.0
58	1562	507.65000000000003	422.0	139.0	67.52	22.240000000000002	25	-1					-100	-100.0
59	1581	513.825	289.0	307.0	46.24	49.120000000000005	13	-1					{55, 56, 59}	56.0
60	1581	513.825	346.0	346.0	55.36	55.36	14	9					-100	-100.0
61	1584	514.8000000000001	323.0	337.0	51.68	53.92	14	-1					-100	-100.0
62	1595	518.375	313.0	337.0	50.08	53.92	13	-1					-100	-100.0
63	1598	519.35	330.0	370.0	52.800000000000004	59.2	14	-1					-100	-100.0
