# Supplementary material for: Microtubules regulate pancreatic β-cell heterogeneity via spatiotemporal control of insulin secretion hot spots
Source: eLife. 2021 Nov 16;10:e59912. doi: 10.7554/eLife.59912 (PMC8635970; doi:10.7554/eLife.59912)
Supplement: Figure 5—source data 2. [file elife-59912-fig5-data2.zip › Figure 5-source data 1-Python scripts that produce statistical analysis and plots for Figure 5B-F/TaxolHigh2/Taxol High Islet 11.csv]

	Time (frame)	Time (s)	x (px)	y (px)	x (um)	y (um)	Cell #	Cluster #	Unnamed: 8	Unnamed: 9	File Folder	Taxol High 12-10 Plate 1	PairClusterSets	ClusterNum_wrh
0	282	91.65	484.99999999999994	340	77.6	54.4	4	-1					-100	-100.0
1	313	101.72500000000001	236.0	127	37.76	20.32	31	-1					-100	-100.0
2	329	106.925	149.0	149	23.84	23.84	12	-1					-100	-100.0
3	831	270.075	413.0	304	66.08	48.64	0	-1					-100	-100.0
4	995	323.375	311.0	311	49.76	49.76	33	-1					-100	-100.0
5	1053	342.225	488.0	170	78.08	27.2	18	1					{5, 7}	66.0
6	1084	352.3	471.0	189	75.36	30.240000000000002	0	-1					-100	-100.0
7	1087	353.27500000000003	490.00000000000006	165	78.4	26.400000000000002	18	1					{5, 7}	66.0
8	1184	384.8	374.0	291	59.84	46.56	0	-1					-100	-100.0
9	1193	387.725	356.0	229	56.96	36.64	6	-1					-100	-100.0
10	1200	390.0	495.0	345	79.2	55.2	4	2					{10, 18}	67.0
11	1205	391.625	499.0	322	79.84	51.52	4	-1					-100	-100.0
12	1230	399.75	480.0	367	76.8	58.72	0	3					-100	-100.0
13	1267	411.77500000000003	352.0	339	56.32	54.24	34	-1					-100	-100.0
14	1278	415.35	475.0	365	76.0	58.4	3	3					{17, 20, 14}	68.0
15	1289	418.925	348.0	206	55.68	32.96	6	-1					-100	-100.0
16	1313	426.725	327.0	233	52.32	37.28	6	-1					-100	-100.0
17	1330	432.25	471.0	362	75.36	57.92	3	3					{17, 20, 14}	68.0
18	1336	434.2	503.0	344	80.48	55.04	4	2					{10, 18}	67.0
19	1350	438.75	355.0	215	56.800000000000004	34.4	6	4					{19, 21}	69.0
20	1363	442.975	471.0	363	75.36	58.08	3	3					{17, 20, 14}	68.0
21	1374	446.55	348.0	219	55.68	35.04	6	4					{19, 21}	69.0
