# Supplementary material for: Microtubules regulate pancreatic β-cell heterogeneity via spatiotemporal control of insulin secretion hot spots
Source: eLife. 2021 Nov 16;10:e59912. doi: 10.7554/eLife.59912 (PMC8635970; doi:10.7554/eLife.59912)
Supplement: Figure 5—source data 2. [file elife-59912-fig5-data2.zip › Figure 5-source data 1-Python scripts that produce statistical analysis and plots for Figure 5B-F/TaxolHigh2/Taxol High Islet 12.csv]

	Time (frame)	Time (s)	x (px)	y (px)	x (um)	y (um)	Cell #	Cluster #	Unnamed: 8	Unnamed: 9	File Folder	Taxol 12-10 High Plate 2	PairClusterSets	ClusterNum_wrh
0	227	73.775	470	33	75.2	5.28	33	-1					-100.0	-100.0
1	939	305.175	474	174	75.84	27.84	35	-1					-100.0	-100.0
2	1251	406.575	424	214	67.84	34.24	29	-1					-100.0	-100.0
3	1550	503.75	497	325	79.52	52.0	0	-1					-100.0	-100.0
