# Supplementary material for: Microtubules regulate pancreatic β-cell heterogeneity via spatiotemporal control of insulin secretion hot spots
Source: eLife. 2021 Nov 16;10:e59912. doi: 10.7554/eLife.59912 (PMC8635970; doi:10.7554/eLife.59912)
Supplement: Figure 5—source data 2. [file elife-59912-fig5-data2.zip › Figure 5-source data 1-Python scripts that produce statistical analysis and plots for Figure 5B-F/TaxolHigh2/Taxol High Islet 13.csv]

	Time (frame)	Time (s)	x (px)	y (px)	x (um)	y (um)	Cell #	Cluster #	Unnamed: 8	Unnamed: 9	File Folder	Taxol High 12-10 Plate 4	PairClusterSets	ClusterNum_wrh
0	2	0.065	475.0	49.0	76.0	7.84	0	-1					-100.0	-100.0
1	24	0.78	360.0	448.00000000000006	57.6	71.68	25	-1					-100.0	-100.0
2	162	5.265000000000001	416.0	419.00000000000006	66.56	67.04	26	-1					-100.0	-100.0
3	637	20.7025	97.0	511.00000000000006	15.52	81.76	0	-1					-100.0	-100.0
4	659	21.4175	309.0	294.0	49.44	47.04	14	-1					-100.0	-100.0
5	876	28.470000000000002	287.0	491.0	45.92	78.56	24	-1					-100.0	-100.0
6	1048	34.06	227.99999999999997	471.0	36.48	75.36	30	-1					-100.0	-100.0
7	1544	50.18	202.0	334.0	32.32	53.44	13	-1					-100.0	-100.0
