# Supplementary material for: Microtubules regulate pancreatic β-cell heterogeneity via spatiotemporal control of insulin secretion hot spots
Source: eLife. 2021 Nov 16;10:e59912. doi: 10.7554/eLife.59912 (PMC8635970; doi:10.7554/eLife.59912)
Supplement: Figure 5—source data 2. [file elife-59912-fig5-data2.zip › Figure 5-source data 1-Python scripts that produce statistical analysis and plots for Figure 5B-F/TaxolHigh2/Taxol High Islet 14.csv]

	Time (frame)	Time (s)	x (px)	y (px)	x (um)	y (um)	Cell #	Cluster #	Unnamed: 8	Unnamed: 9	File Folder	Taxol High 12-17 Plate 1	PairClusterSets	ClusterNum_wrh
0	82	26.650000000000002	400.0	51.0	64.0	8.16	32	-1					-100	-100.0
1	150	48.75	457.0	94.0	73.12	15.040000000000001	0	-1					-100	-100.0
2	234	76.05	265.0	377.0	42.4	60.32	19	-1					-100	-100.0
3	330	107.25	448.00000000000006	224.00000000000003	71.68	35.84	14	-1					-100	-100.0
4	330	107.25	222.00000000000003	490.00000000000006	35.52	78.4	0	-1					-100	-100.0
5	526	170.95000000000002	322.0	117.0	51.52	18.72	3	-1					-100	-100.0
6	599	194.675	145.0	391.0	23.2	62.56	18	-1					{10, 6}	7.0
7	599	194.675	136.0	385.0	21.76	61.6	0	1					-100	-100.0
8	694	225.55	78.0	39.0	12.48	6.24	28	-1					-100	-100.0
9	737	239.525	434.0	240.0	69.44	38.4	14	-1					-100	-100.0
10	909	295.425	149.0	396.0	23.84	63.36	18	-1					{10, 6}	7.0
11	909	295.425	159.0	405.99999999999994	25.44	64.96	18	1					-100	-100.0
12	1025	333.125	361.0	338.0	57.76	54.08	0	-1					-100	-100.0
