# Supplementary material for: Microtubules regulate pancreatic β-cell heterogeneity via spatiotemporal control of insulin secretion hot spots
Source: eLife. 2021 Nov 16;10:e59912. doi: 10.7554/eLife.59912 (PMC8635970; doi:10.7554/eLife.59912)
Supplement: Figure 5—source data 2. [file elife-59912-fig5-data2.zip › Figure 5-source data 1-Python scripts that produce statistical analysis and plots for Figure 5B-F/TaxolHigh2/Taxol High Islet 15.csv]

	Time (frame)	Time (s)	x (px)	y (px)	x (um)	y (um)	Cell #	Cluster #	Unnamed: 8	Unnamed: 9	File Folder	Taxol High 12-18 Plate 1	PairClusterSets	ClusterNum_wrh
0	88	28.6	401.0	1	64.16	0.16	15	-1					-100	-100.0
1	206	66.95	448.00000000000006	408	71.68	65.28	27	-1					-100	-100.0
2	359	116.675	100.0	39	16.0	6.24	37	-1					-100	-100.0
3	402	130.65	511.00000000000006	118	81.76	18.88	0	-1					-100	-100.0
4	473	153.725	112.00000000000001	27	17.92	4.32	2	1					{4, 6}	9.0
5	524	170.3	72.0	60	11.52	9.6	1	-1					-100	-100.0
6	581	188.82500000000002	109.00000000000001	30	17.44	4.8	2	1					{4, 6}	9.0
7	591	192.07500000000002	360.0	193	57.6	30.88	0	-1					-100	-100.0
8	613	199.225	419.00000000000006	432	67.04	69.12	27	-1					-100	-100.0
9	893	290.225	471.0	298	75.36	47.68	24	-1					-100	-100.0
10	1154	375.05	212.0	17	33.92	2.72	0	-1					-100	-100.0
11	1508	490.1	398.0	215	63.68	34.4	22	-1					-100	-100.0
12	1534	498.55	509.0	292	81.44	46.72	0	-1					-100	-100.0
13	1565	508.625	55.00000000000001	74	8.8	11.84	1	-1					-100	-100.0
14	1592	517.4	438.99999999999994	407	70.24	65.12	27	-1					-100	-100.0
