# Supplementary material for: Microtubules regulate pancreatic β-cell heterogeneity via spatiotemporal control of insulin secretion hot spots
Source: eLife. 2021 Nov 16;10:e59912. doi: 10.7554/eLife.59912 (PMC8635970; doi:10.7554/eLife.59912)
Supplement: Figure 5—source data 2. [file elife-59912-fig5-data2.zip › Figure 5-source data 1-Python scripts that produce statistical analysis and plots for Figure 5B-F/TaxolHigh2/Taxol High Islet 16.csv]

	Time (frame)	Time (s)	x (px)	y (px)	x (um)	y (um)	Cell #	Cluster #	Unnamed: 8	Unnamed: 9	File Folder	Taxol High 12-18 Plate 2	PairClusterSets	ClusterNum_wrh
0	6	1.9500000000000002	136.0	4	21.76	0.64	33	-1					-100.0	-100.0
1	85	27.625	55.00000000000001	278	8.8	44.480000000000004	4	-1					-100.0	-100.0
2	179	58.175000000000004	149.0	4	23.84	0.64	33	-1					-100.0	-100.0
3	998	324.35	31.0	23	4.96	3.68	12	-1					-100.0	-100.0
