# Supplementary material for: Microtubules regulate pancreatic β-cell heterogeneity via spatiotemporal control of insulin secretion hot spots
Source: eLife. 2021 Nov 16;10:e59912. doi: 10.7554/eLife.59912 (PMC8635970; doi:10.7554/eLife.59912)
Supplement: Figure 5—source data 2. [file elife-59912-fig5-data2.zip › Figure 5-source data 1-Python scripts that produce statistical analysis and plots for Figure 5B-F/TaxolHigh2/Taxol High Islet 17.csv]

	Time (frame)	Time (s)	x (px)	y (px)	x (um)	y (um)	Cell #	Cluster #	Unnamed: 8	Unnamed: 9	File Folder	Taxol High 12-18 Plate 3	PairClusterSets	ClusterNum_wrh
0	35	11.375	367.0	2	58.72	0.32	0	-1					-100	-100.0
1	38	12.35	217.0	70	34.72	11.200000000000001	14	1					{1, 12}	75.0
2	41	13.325000000000001	463.99999999999994	117	74.24	18.72	9	-1					-100	-100.0
3	54	17.55	304.0	99	48.64	15.84	17	-1					-100	-100.0
4	62	20.150000000000002	89.0	48	14.24	7.68	12	-1					-100	-100.0
5	69	22.425	462.0	1	73.92	0.16	8	2					{10, 5}	76.0
6	74	24.05	17.0	196	2.72	31.36	0	-1					-100	-100.0
7	98	31.85	86.0	143	13.76	22.88	2	-1					-100	-100.0
8	117	38.025	57.99999999999999	187	9.28	29.92	2	-1					-100	-100.0
9	119	38.675000000000004	32.0	176	5.12	28.16	0	-1					-100	-100.0
10	148	48.1	458.0	3	73.28	0.48	8	2					{10, 5}	76.0
11	210	68.25	250.99999999999997	121	40.16	19.36	15	-1					-100	-100.0
12	258	83.85000000000001	224.00000000000003	67	35.84	10.72	14	1					{1, 12}	75.0
13	259	84.175	13.0	134	2.08	21.44	3	-1					-100	-100.0
14	296	96.2	12.0	166	1.92	26.560000000000002	0	-1					-100	-100.0
15	464	150.8	233.0	54	37.28	8.64	14	-1					-100	-100.0
16	499	162.175	369.0	154	59.04	24.64	17	-1					-100	-100.0
17	957	311.02500000000003	432.0	139	69.12	22.240000000000002	9	3					{17, 19}	77.0
18	1183	384.475	181.0	13	28.96	2.08	13	-1					-100	-100.0
19	1321	429.325	433.0	138	69.28	22.080000000000002	9	3					{17, 19}	77.0
