# Supplementary material for: Microtubules regulate pancreatic β-cell heterogeneity via spatiotemporal control of insulin secretion hot spots
Source: eLife. 2021 Nov 16;10:e59912. doi: 10.7554/eLife.59912 (PMC8635970; doi:10.7554/eLife.59912)
Supplement: Figure 5—source data 2. [file elife-59912-fig5-data2.zip › Figure 5-source data 1-Python scripts that produce statistical analysis and plots for Figure 5B-F/TaxolHigh2/Taxol High Islet 18.csv]

	Time (frame)	Time (s)	x (px)	y (px)	x (um)	y (um)	Cell #	Cluster #	Unnamed: 8	Unnamed: 9	File Folder	Taxol High 12-18 Plate 4	PairClusterSets	ClusterNum_wrh
0	129	41.925000000000004	198	8	31.68	1.28	2	-1					-100.0	-100.0
1	487	158.275	223	41	35.68	6.5600000000000005	3	-1					-100.0	-100.0
2	1135	368.875	504	242	80.64	38.72	16	-1					-100.0	-100.0
3	1370	445.25	137	149	21.92	23.84	20	-1					-100.0	-100.0
