# Supplementary material for: Microtubules regulate pancreatic β-cell heterogeneity via spatiotemporal control of insulin secretion hot spots
Source: eLife. 2021 Nov 16;10:e59912. doi: 10.7554/eLife.59912 (PMC8635970; doi:10.7554/eLife.59912)
Supplement: Figure 5—source data 2. [file elife-59912-fig5-data2.zip › Figure 5-source data 1-Python scripts that produce statistical analysis and plots for Figure 5B-F/TaxolHigh2/Taxol High Islet 19.csv]

	Time (frame)	Time (s)	x (px)	y (px)	x (um)	y (um)	Cell #	Cluster #	Unnamed: 8	Unnamed: 9	File Folder	Taxol High 12-18 Plate 5	PairClusterSets	ClusterNum_wrh
0	532.0	172.9	368.0	276.0	58.88	44.160000000000004	3.0	1					{0, 4, 7, 12, 16, 18, 19, 21, 28, 32, 42, 45, 48, 52, 58, 60, 66, 70, 76, 77, 84, 86, 87, 91, 97, 105, 112, 122, 125}	14.0
1	633.0	205.725	440.00000000000006	256.0	70.4	40.96	10.0	2					{96, 1, 2, 3, 74, 140, 17, 82, 54, 59}	15.0
2	633.0	205.725	432.0	256.0	69.12	40.96	10.0	1					{1, 2, 3, 74, 140, 17, 82, 96, 54, 59}	15.0
3	634.0	206.05	438.0	264.0	70.08	42.24	10.0	1					{1, 2, 3, 74, 140, 17, 82, 96, 54, 59}	15.0
4	634.0	206.05	366.0	282.0	58.56	45.12	3.0	1					{0, 4, 7, 12, 16, 18, 19, 21, 28, 32, 42, 45, 48, 52, 58, 60, 66, 70, 76, 77, 84, 86, 87, 91, 97, 105, 112, 122, 125}	14.0
5	637.0	207.025	451.99999999999994	321.0	72.32	51.36	11.0	2					-100	-100.0
6	678.0	220.35	480.99999999999994	314.0	76.96	50.24	11.0	-1					-100	-100.0
7	685.0	222.625	363.0	276.0	58.08	44.160000000000004	3.0	-1					{0, 4, 7, 12, 16, 18, 19, 21, 28, 32, 42, 45, 48, 52, 58, 60, 66, 70, 76, 77, 84, 86, 87, 91, 97, 105, 112, 122, 125}	14.0
8	691.0	224.57500000000002	407.0	244.0	65.12	39.04	10.0	2					{22, 8, 43, 14, 63}	16.0
9	700.0	227.5	351.0	252.0	56.160000000000004	40.32	3.0	3					{128, 65, 132, 134, 72, 9, 10, 138, 78, 80, 24, 89, 90, 27, 92, 29, 30, 99, 36, 101, 35, 100, 46, 49, 51, 57, 123, 127}	17.0
10	726.0	235.95000000000002	352.0	250.0	56.32	40.0	3.0	4					{128, 132, 134, 9, 10, 138, 24, 27, 29, 30, 35, 36, 46, 49, 51, 57, 65, 72, 78, 80, 89, 90, 92, 99, 100, 101, 123, 127}	17.0
11	740.0	240.5	399.0	261.0	63.84	41.76	3.0	4					-100	-100.0
12	754.0	245.05	369.0	275.0	59.04	44.0	3.0	5					{0, 4, 7, 12, 16, 18, 19, 21, 28, 32, 42, 45, 48, 52, 58, 60, 66, 70, 76, 77, 84, 86, 87, 91, 97, 105, 112, 122, 125}	14.0
13	759.0	246.675	417.0	273.0	66.72	43.68	10.0	2					-100	-100.0
14	784.0	254.8	405.99999999999994	236.0	64.96	37.76	10.0	6					{22, 8, 43, 14, 63}	16.0
15	791.0	257.075	448.00000000000006	289.0	71.68	46.24	10.0	3					-100	-100.0
16	808.0	262.6	362.0	270.0	57.92	43.2	3.0	7					{0, 4, 7, 12, 16, 18, 19, 21, 28, 32, 42, 45, 48, 52, 58, 60, 66, 70, 76, 77, 84, 86, 87, 91, 97, 105, 112, 122, 125}	14.0
17	809.0	262.925	430.0	266.0	68.8	42.56	10.0	2					{1, 2, 3, 74, 140, 17, 82, 96, 54, 59}	15.0
18	816.0	265.2	368.0	290.0	58.88	46.4	3.0	1					{0, 4, 7, 12, 16, 18, 19, 21, 28, 32, 42, 45, 48, 52, 58, 60, 66, 70, 76, 77, 84, 86, 87, 91, 97, 105, 112, 122, 125}	14.0
19	822.0	267.15000000000003	370.0	276.0	59.2	44.160000000000004	3.0	2					{0, 4, 7, 12, 16, 18, 19, 21, 28, 32, 42, 45, 48, 52, 58, 60, 66, 70, 76, 77, 84, 86, 87, 91, 97, 105, 112, 122, 125}	14.0
20	835.0	271.375	347.0	219.0	55.52	35.04	4.0	2					-100	-100.0
21	850.0	276.25	368.0	269.0	58.88	43.04	3.0	8					{0, 4, 7, 12, 16, 18, 19, 21, 28, 32, 42, 45, 48, 52, 58, 60, 66, 70, 76, 77, 84, 86, 87, 91, 97, 105, 112, 122, 125}	14.0
22	854.0	277.55	409.0	238.0	65.44	38.08	10.0	2					{22, 8, 43, 14, 63}	16.0
23	878.0	285.35	467.0	266.0	74.72	42.56	10.0	3					-100	-100.0
24	913.0	296.725	336.0	242.0	53.76	38.72	3.0	-1					{128, 132, 134, 9, 10, 138, 24, 27, 29, 30, 35, 36, 46, 49, 51, 57, 65, 72, 78, 80, 89, 90, 92, 99, 100, 101, 123, 127}	17.0
25	937.0	304.52500000000003	320.0	225.0	51.2	36.0	4.0	4					-100	-100.0
26	939.0	305.175	505.0	505.0	80.8	80.8	0.0	4					-100	-100.0
27	939.0	305.175	341.0	238.0	54.56	38.08	3.0	-1					{128, 132, 134, 9, 10, 138, 24, 27, 29, 30, 35, 36, 46, 49, 51, 57, 65, 72, 78, 80, 89, 90, 92, 99, 100, 101, 123, 127}	17.0
28	945.0	307.125	365.0	278.0	58.4	44.480000000000004	3.0	4					{0, 4, 7, 12, 16, 18, 19, 21, 28, 32, 42, 45, 48, 52, 58, 60, 66, 70, 76, 77, 84, 86, 87, 91, 97, 105, 112, 122, 125}	14.0
29	949.0	308.425	320.0	231.99999999999997	51.2	37.12	3.0	2					{128, 132, 134, 9, 10, 138, 24, 27, 29, 30, 35, 36, 46, 49, 51, 57, 65, 72, 78, 80, 89, 90, 92, 99, 100, 101, 123, 127}	17.0
30	956.0	310.7	346.0	243.00000000000003	55.36	38.88	3.0	4					{128, 132, 134, 9, 10, 138, 24, 27, 29, 30, 35, 36, 46, 49, 51, 57, 65, 72, 78, 80, 89, 90, 92, 99, 100, 101, 123, 127}	17.0
31	960.0	312.0	407.0	260.0	65.12	41.6	10.0	4					{55, 40, 62, 31}	18.0
32	963.0	312.975	370.0	276.0	59.2	44.160000000000004	3.0	5					{0, 4, 7, 12, 16, 18, 19, 21, 28, 32, 42, 45, 48, 52, 58, 60, 66, 70, 76, 77, 84, 86, 87, 91, 97, 105, 112, 122, 125}	14.0
33	963.0	312.975	351.0	274.0	56.160000000000004	43.84	3.0	2					{33, 113, 69, 53, 85, 88, 73}	19.0
34	963.0	312.975	384.0	256.0	61.44	40.96	3.0	9					{34, 67, 38, 41, 106, 139}	20.0
35	965.0	313.625	336.0	257.0	53.76	41.12	3.0	10					{128, 132, 134, 9, 10, 138, 24, 27, 29, 30, 35, 36, 46, 49, 51, 57, 65, 72, 78, 80, 89, 90, 92, 99, 100, 101, 123, 127}	17.0
36	965.0	313.625	344.0	256.0	55.04	40.96	3.0	4					{128, 132, 134, 9, 10, 138, 24, 27, 29, 30, 35, 36, 46, 49, 51, 57, 65, 72, 78, 80, 89, 90, 92, 99, 100, 101, 123, 127}	17.0
37	971.0	315.575	500.0	334.0	80.0	53.44	11.0	4					{121, 37, 79}	21.0
38	981.0	318.825	384.0	249.00000000000003	61.44	39.84	3.0	11					{34, 67, 38, 41, 106, 139}	20.0
39	981.0	318.825	503.0	496.0	80.48	79.36	0.0	-1					-100	-100.0
40	988.0	321.1	409.0	266.0	65.44	42.56	10.0	10					{55, 40, 62, 31}	18.0
41	999.0	324.675	381.0	256.0	60.96	40.96	3.0	5					{34, 67, 38, 41, 106, 139}	20.0
42	1004.0	326.3	366.0	273.0	58.56	43.68	3.0	10					{0, 4, 7, 12, 16, 18, 19, 21, 28, 32, 42, 45, 48, 52, 58, 60, 66, 70, 76, 77, 84, 86, 87, 91, 97, 105, 112, 122, 125}	14.0
43	1011.0	328.575	405.0	242.0	64.8	38.72	10.0	2					{22, 8, 43, 14, 63}	16.0
44	1012.0	328.90000000000003	418.0	218.00000000000003	66.88	34.88	10.0	3					{130, 68, 133, 75, 81, 93, 95, 103, 44, 108, 50, 116, 120}	22.0
45	1016.0	330.2	362.0	277.0	57.92	44.32	3.0	12					{0, 4, 7, 12, 16, 18, 19, 21, 28, 32, 42, 45, 48, 52, 58, 60, 66, 70, 76, 77, 84, 86, 87, 91, 97, 105, 112, 122, 125}	14.0
46	1022.0	332.15000000000003	320.0	244.0	51.2	39.04	3.0	2					{128, 132, 134, 9, 138, 10, 24, 27, 29, 30, 35, 36, 46, 49, 51, 57, 65, 72, 78, 80, 89, 90, 92, 99, 100, 101, 123, 127}	17.0
47	1030.0	334.75	451.0	280.0	72.16	44.800000000000004	10.0	13					{64, 137, 110, 47}	23.0
48	1036.0	336.7	363.0	272.0	58.08	43.52	3.0	7					{0, 4, 7, 12, 16, 18, 19, 21, 28, 32, 42, 45, 48, 52, 58, 60, 66, 70, 76, 77, 84, 86, 87, 91, 97, 105, 112, 122, 125}	14.0
49	1041.0	338.325	336.0	238.0	53.76	38.08	3.0	2					{128, 132, 134, 9, 10, 138, 24, 27, 29, 30, 35, 36, 46, 49, 51, 57, 65, 72, 78, 80, 89, 90, 92, 99, 100, 101, 123, 127}	17.0
50	1059.0	344.175	440.00000000000006	222.00000000000003	70.4	35.52	10.0	4					{130, 68, 133, 75, 81, 93, 95, 103, 44, 108, 50, 116, 120}	22.0
51	1066.0	346.45	352.0	248.0	56.32	39.68	3.0	12					{128, 132, 134, 9, 10, 138, 24, 27, 29, 30, 35, 36, 46, 49, 51, 57, 65, 72, 78, 80, 89, 90, 92, 99, 100, 101, 123, 127}	17.0
52	1073.0	348.725	367.0	275.0	58.72	44.0	3.0	4					{0, 4, 7, 12, 16, 18, 19, 21, 28, 32, 42, 45, 48, 52, 58, 60, 66, 70, 76, 77, 84, 86, 87, 91, 97, 105, 112, 122, 125}	14.0
53	1073.0	348.725	350.0	274.0	56.0	43.84	3.0	1					{33, 113, 69, 53, 85, 88, 73}	19.0
54	1073.0	348.725	430.0	243.00000000000003	68.8	38.88	10.0	2					{1, 2, 3, 74, 140, 17, 82, 96, 54, 59}	15.0
55	1075.0	349.375	405.0	273.0	64.8	43.68	10.0	9					{55, 40, 62, 31}	18.0
56	1077.0	350.02500000000003	429.0	206.99999999999997	68.64	33.12	10.0	5					{83, 118, 56, 126, 141, 94, 111}	24.0
57	1080.0	351.0	352.0	249.00000000000003	56.32	39.84	3.0	14					{128, 132, 134, 9, 10, 138, 24, 27, 29, 30, 35, 36, 46, 49, 51, 57, 65, 72, 78, 80, 89, 90, 92, 99, 100, 101, 123, 127}	17.0
58	1084.0	352.3	369.0	282.0	59.04	45.12	3.0	4					{0, 4, 7, 12, 16, 18, 19, 21, 28, 32, 42, 45, 48, 52, 58, 60, 66, 70, 76, 77, 84, 86, 87, 91, 97, 105, 112, 122, 125}	14.0
59	1084.0	352.3	425.0	243.00000000000003	68.0	38.88	10.0	1					{96, 1, 2, 3, 74, 140, 17, 82, 54, 59}	15.0
60	1108.0	360.1	369.0	289.0	59.04	46.24	3.0	2					{0, 66, 4, 70, 7, 12, 76, 77, 16, 18, 19, 84, 21, 86, 87, 91, 28, 32, 97, 122, 105, 42, 45, 48, 112, 52, 58, 60, 125}	14.0
61	1114.0	362.05	476.0	323.0	76.16	51.68	11.0	2					-100	-100.0
62	1119.0	363.675	405.0	274.0	64.8	43.84	10.0	-1					{55, 40, 62, 31}	18.0
63	1121.0	364.325	407.0	235.0	65.12	37.6	10.0	5					{22, 8, 43, 14, 63}	16.0
64	1123.0	364.975	433.0	286.0	69.28	45.76	10.0	3					{64, 137, 110, 47}	23.0
65	1124.0	365.3	356.0	252.99999999999997	56.96	40.48	3.0	15					{128, 132, 134, 9, 10, 138, 24, 27, 29, 30, 35, 36, 46, 49, 51, 57, 65, 72, 78, 80, 89, 90, 92, 99, 100, 101, 123, 127}	17.0
66	1125.0	365.625	364.0	272.0	58.24	43.52	3.0	4					{0, 4, 7, 12, 16, 18, 19, 21, 28, 32, 42, 45, 48, 52, 58, 60, 66, 70, 76, 77, 84, 86, 87, 91, 97, 105, 112, 122, 125}	14.0
67	1125.0	365.625	377.0	254.0	60.32	40.64	3.0	2					{34, 67, 38, 41, 106, 139}	20.0
68	1142.0	371.15000000000003	419.00000000000006	218.00000000000003	67.04	34.88	10.0	10					{130, 68, 133, 75, 81, 93, 95, 103, 44, 108, 50, 116, 120}	22.0
69	1147.0	372.77500000000003	349.0	272.0	55.84	43.52	3.0	12					{33, 113, 69, 53, 85, 88, 73}	19.0
70	1151.0	374.075	363.0	276.0	58.08	44.160000000000004	3.0	9					{0, 4, 7, 12, 16, 18, 19, 21, 28, 32, 42, 45, 48, 52, 58, 60, 66, 70, 76, 77, 84, 86, 87, 91, 97, 105, 112, 122, 125}	14.0
71	1154.0	375.05	152.0	166.0	24.32	26.560000000000002	14.0	2					-100	-100.0
72	1161.0	377.325	349.0	258.0	55.84	41.28	3.0	-1					{128, 132, 134, 9, 10, 138, 24, 27, 29, 30, 35, 36, 46, 49, 51, 57, 65, 72, 78, 80, 89, 90, 92, 99, 100, 101, 123, 127}	17.0
73	1162.0	377.65000000000003	350.0	273.0	56.0	43.68	3.0	4					{33, 113, 69, 53, 85, 88, 73}	19.0
74	1167.0	379.27500000000003	426.0	250.0	68.16	40.0	10.0	9					{96, 1, 2, 3, 74, 140, 17, 82, 54, 59}	15.0
75	1179.0	383.175	444.00000000000006	213.0	71.04	34.08	10.0	1					{130, 68, 133, 75, 81, 93, 95, 103, 108, 44, 50, 116, 120}	22.0
76	1191.0	387.075	371.0	275.0	59.36	44.0	3.0	12					{0, 4, 7, 12, 16, 18, 19, 21, 28, 32, 42, 45, 48, 52, 58, 60, 66, 70, 76, 77, 84, 86, 87, 91, 97, 105, 112, 122, 125}	14.0
77	1202.0	390.65000000000003	362.0	274.0	57.92	43.84	3.0	2					{0, 4, 7, 12, 16, 18, 19, 21, 28, 32, 42, 45, 48, 52, 58, 60, 66, 70, 76, 77, 84, 86, 87, 91, 97, 105, 112, 122, 125}	14.0
78	1202.0	390.65000000000003	344.0	260.0	55.04	41.6	3.0	2					{128, 132, 134, 9, 10, 138, 24, 27, 29, 30, 35, 36, 46, 49, 51, 57, 65, 72, 78, 80, 89, 90, 92, 99, 100, 101, 123, 127}	17.0
79	1215.0	394.875	508.0	327.0	81.28	52.32	11.0	4					{121, 37, 79}	21.0
80	1218.0	395.85	335.0	242.0	53.6	38.72	3.0	11					{128, 132, 134, 9, 10, 138, 24, 27, 29, 30, 35, 36, 46, 49, 51, 57, 65, 72, 78, 80, 89, 90, 92, 99, 100, 101, 123, 127}	17.0
81	1236.0	401.7	446.0	222.00000000000003	71.36	35.52	10.0	4					{130, 68, 133, 75, 81, 93, 95, 103, 108, 44, 50, 116, 120}	22.0
82	1243.0	403.975	426.99999999999994	248.0	68.32	39.68	10.0	12					{96, 1, 2, 3, 74, 140, 17, 82, 54, 59}	15.0
83	1243.0	403.975	430.99999999999994	206.0	68.96	32.96	10.0	1					{83, 118, 56, 126, 141, 94, 111}	24.0
84	1246.0	404.95	371.0	276.0	59.36	44.160000000000004	3.0	14					{0, 4, 7, 12, 16, 18, 19, 21, 28, 32, 42, 45, 48, 52, 58, 60, 66, 70, 76, 77, 84, 86, 87, 91, 97, 105, 112, 122, 125}	14.0
85	1246.0	404.95	349.0	274.0	55.84	43.84	3.0	2					{33, 113, 69, 53, 85, 88, 73}	19.0
86	1256.0	408.2	370.0	282.0	59.2	45.12	3.0	9					{0, 4, 7, 12, 16, 18, 19, 21, 28, 32, 42, 45, 48, 52, 58, 60, 66, 70, 76, 77, 84, 86, 87, 91, 97, 105, 112, 122, 125}	14.0
87	1260.0	409.5	366.0	275.0	58.56	44.0	3.0	2					{0, 4, 7, 12, 16, 18, 19, 21, 28, 32, 42, 45, 48, 52, 58, 60, 66, 70, 76, 77, 84, 86, 87, 91, 97, 105, 112, 122, 125}	14.0
88	1260.0	409.5	348.0	276.0	55.68	44.160000000000004	3.0	2					{33, 113, 69, 53, 85, 88, 73}	19.0
89	1278.0	415.35	328.0	231.0	52.480000000000004	36.96	3.0	9					{128, 132, 134, 9, 10, 138, 24, 27, 29, 30, 35, 36, 46, 49, 51, 57, 65, 72, 78, 80, 89, 90, 92, 99, 100, 101, 123, 127}	17.0
90	1294.0	420.55	336.0	259.0	53.76	41.44	3.0	4					{128, 132, 134, 9, 138, 10, 24, 27, 29, 30, 35, 36, 46, 49, 51, 57, 65, 72, 78, 80, 89, 90, 92, 99, 100, 101, 123, 127}	17.0
91	1301.0	422.825	363.0	279.0	58.08	44.64	3.0	4					{0, 4, 7, 12, 16, 18, 19, 21, 28, 32, 42, 45, 48, 52, 58, 60, 66, 70, 76, 77, 84, 86, 87, 91, 97, 105, 112, 122, 125}	14.0
92	1307.0	424.77500000000003	323.0	243.00000000000003	51.68	38.88	3.0	2					{128, 132, 134, 9, 10, 138, 24, 27, 29, 30, 35, 36, 46, 49, 51, 57, 65, 72, 78, 80, 89, 90, 92, 99, 100, 101, 123, 127}	17.0
93	1314.0	427.05	440.00000000000006	216.0	70.4	34.56	10.0	13					{130, 68, 133, 75, 81, 93, 95, 103, 108, 44, 50, 116, 120}	22.0
94	1323.0	429.975	429.0	209.0	68.64	33.44	10.0	12					{83, 118, 56, 126, 141, 94, 111}	24.0
95	1323.0	429.975	432.0	218.00000000000003	69.12	34.88	10.0	12					{130, 68, 133, 75, 81, 93, 95, 103, 108, 44, 50, 116, 120}	22.0
96	1334.0	433.55	423.00000000000006	272.0	67.68	43.52	10.0	14					{96, 1, 2, 3, 74, 140, 17, 82, 54, 59}	15.0
97	1336.0	434.2	365.0	276.0	58.4	44.160000000000004	3.0	6					{0, 4, 7, 12, 16, 18, 19, 21, 28, 32, 42, 45, 48, 52, 58, 60, 66, 70, 76, 77, 84, 86, 87, 91, 97, 105, 112, 122, 125}	14.0
98	1341.0	435.825	462.0	294.0	73.92	47.04	10.0	2					-100	-100.0
99	1341.0	435.825	336.0	237.0	53.76	37.92	3.0	-1					{128, 65, 132, 134, 72, 9, 10, 138, 78, 80, 24, 89, 90, 27, 92, 29, 30, 99, 36, 101, 35, 100, 46, 49, 51, 57, 123, 127}	17.0
100	1341.0	435.825	330.0	231.99999999999997	52.800000000000004	37.12	3.0	4					{128, 65, 132, 134, 72, 9, 10, 138, 78, 80, 24, 89, 90, 27, 92, 29, 30, 99, 36, 101, 35, 100, 46, 49, 51, 57, 123, 127}	17.0
101	1343.0	436.475	351.0	248.0	56.160000000000004	39.68	3.0	4					{128, 65, 132, 134, 72, 9, 10, 138, 78, 80, 24, 89, 90, 27, 92, 29, 30, 99, 36, 101, 35, 100, 46, 49, 51, 57, 123, 127}	17.0
102	1348.0	438.1	476.99999999999994	290.0	76.32	46.4	11.0	4					-100	-100.0
103	1350.0	438.75	438.99999999999994	225.99999999999997	70.24	36.16	10.0	-1					{130, 68, 133, 75, 81, 93, 95, 103, 108, 44, 50, 116, 120}	22.0
104	1351.0	439.075	399.0	262.0	63.84	41.92	3.0	12					-100	-100.0
105	1363.0	442.975	363.0	278.0	58.08	44.480000000000004	3.0	5					{0, 4, 7, 12, 16, 18, 19, 21, 28, 32, 42, 45, 48, 52, 58, 60, 66, 70, 76, 77, 84, 86, 87, 91, 97, 105, 112, 122, 125}	14.0
106	1363.0	442.975	377.0	259.0	60.32	41.44	3.0	2					{34, 67, 38, 41, 106, 139}	20.0
107	1369.0	444.925	363.0	222.00000000000003	58.08	35.52	0.0	10					-100	-100.0
108	1371.0	445.575	434.0	218.00000000000003	69.44	34.88	10.0	16					{130, 68, 133, 75, 81, 93, 95, 103, 108, 44, 50, 116, 120}	22.0
109	1377.0	447.52500000000003	312.0	59.0	49.92	9.44	0.0	12					-100	-100.0
110	1381.0	448.825	445.0	284.0	71.2	45.44	10.0	-1					{64, 137, 110, 47}	23.0
111	1388.0	451.1	429.0	204.0	68.64	32.64	10.0	7					{83, 118, 56, 126, 141, 94, 111}	24.0
112	1389.0	451.425	373.0	275.0	59.68	44.0	3.0	14					{0, 4, 7, 12, 16, 18, 19, 21, 28, 32, 42, 45, 48, 52, 58, 60, 66, 70, 76, 77, 84, 86, 87, 91, 97, 105, 112, 122, 125}	14.0
113	1389.0	451.425	348.0	275.0	55.68	44.0	3.0	2					{33, 113, 69, 53, 85, 88, 73}	19.0
114	1396.0	453.7	361.0	220.00000000000003	57.76	35.2	0.0	9					-100	-100.0
115	1402.0	455.65000000000003	493.0	298.0	78.88	47.68	11.0	16					-100	-100.0
116	1412.0	458.90000000000003	413.0	213.0	66.08	34.08	10.0	-1					{130, 68, 133, 75, 81, 93, 95, 103, 108, 44, 50, 116, 120}	22.0
117	1420.0	461.5	366.0	55.00000000000001	58.56	8.8	6.0	12					-100	-100.0
118	1423.0	462.475	428.0	208.0	68.48	33.28	10.0	-1					{83, 118, 56, 126, 141, 94, 111}	24.0
119	1426.0	463.45	437.0	273.0	69.92	43.68	10.0	14					-100	-100.0
120	1436.0	466.7	434.99999999999994	218.00000000000003	69.6	34.88	10.0	-1					{130, 68, 133, 75, 81, 93, 95, 103, 108, 44, 50, 116, 120}	22.0
121	1440.0	468.0	507.0	331.0	81.12	52.96	11.0	12					{121, 37, 79}	21.0
122	1444.0	469.3	370.0	276.0	59.2	44.160000000000004	3.0	11					{0, 4, 7, 12, 16, 18, 19, 21, 28, 32, 42, 45, 48, 52, 58, 60, 66, 70, 76, 77, 84, 86, 87, 91, 97, 105, 112, 122, 125}	14.0
123	1446.0	469.95	347.0	246.0	55.52	39.36	3.0	2					{128, 65, 132, 134, 72, 9, 10, 138, 78, 80, 24, 89, 90, 27, 92, 29, 30, 99, 36, 101, 35, 100, 46, 49, 51, 57, 123, 127}	17.0
124	1447.0	470.27500000000003	398.0	214.0	63.68	34.24	7.0	4					-100	-100.0
125	1449.0	470.925	372.0	281.0	59.52	44.96	3.0	-1					{0, 4, 7, 12, 16, 18, 19, 21, 28, 32, 42, 45, 48, 52, 58, 60, 66, 70, 76, 77, 84, 86, 87, 91, 97, 105, 112, 122, 125}	14.0
126	1456.0	473.2	426.0	200.99999999999997	68.16	32.16	10.0	2					{83, 118, 56, 126, 141, 94, 111}	24.0
127	1487.0	483.27500000000003	344.0	254.99999999999997	55.04	40.8	3.0	14					{128, 65, 132, 134, 72, 9, 10, 138, 78, 80, 24, 89, 90, 27, 92, 29, 30, 99, 36, 101, 35, 100, 46, 49, 51, 57, 123, 127}	17.0
128	1492.0	484.90000000000003	345.0	260.0	55.2	41.6	3.0	4					{128, 65, 132, 134, 72, 9, 10, 138, 78, 80, 24, 89, 90, 27, 92, 29, 30, 99, 36, 101, 35, 100, 46, 49, 51, 57, 123, 127}	17.0
129	1501.0	487.825	399.0	225.0	63.84	36.0	0.0	4					-100	-100.0
130	1505.0	489.125	423.00000000000006	218.00000000000003	67.68	34.88	10.0	-1					{130, 68, 133, 75, 81, 93, 95, 103, 108, 44, 50, 116, 120}	22.0
131	1508.0	490.1	342.0	221.0	54.72	35.36	4.0	12					{131, 142}	25.0
132	1516.0	492.7	344.0	256.0	55.04	40.96	3.0	8					{128, 65, 132, 134, 72, 9, 10, 138, 78, 80, 24, 89, 90, 27, 92, 29, 30, 99, 36, 101, 35, 100, 46, 49, 51, 57, 123, 127}	17.0
133	1517.0	493.02500000000003	423.00000000000006	219.0	67.68	35.04	10.0	4					{130, 68, 133, 75, 81, 93, 95, 103, 108, 44, 50, 116, 120}	22.0
134	1519.0	493.675	336.0	241.0	53.76	38.56	3.0	12					{128, 65, 132, 134, 72, 9, 10, 138, 78, 80, 24, 89, 90, 27, 92, 29, 30, 99, 36, 101, 35, 100, 46, 49, 51, 57, 123, 127}	17.0
135	1536.0	499.20000000000005	364.0	43.0	58.24	6.88	0.0	4					-100	-100.0
136	1550.0	503.75	451.99999999999994	334.0	72.32	53.44	11.0	-1					-100	-100.0
137	1563.0	507.975	438.0	290.0	70.08	46.4	10.0	-1					{64, 137, 110, 47}	23.0
138	1570.0	510.25	326.0	241.0	52.160000000000004	38.56	3.0	15					{128, 65, 132, 134, 72, 9, 10, 138, 78, 80, 24, 89, 90, 27, 92, 29, 30, 99, 36, 101, 35, 100, 46, 49, 51, 57, 123, 127}	17.0
139	1578.0	512.85	385.0	261.0	61.6	41.76	3.0	13					{34, 67, 38, 41, 106, 139}	20.0
140	1581.0	513.825	436.00000000000006	246.0	69.76	39.36	10.0	10					{96, 1, 2, 3, 74, 140, 17, 82, 54, 59}	15.0
141	1591.0	517.075	423.00000000000006	204.99999999999997	67.68	32.8	10.0	1					{83, 118, 56, 126, 141, 94, 111}	24.0
142	1593.0	517.725	343.0	220.00000000000003	54.88	35.2	4.0	14					{131, 142}	25.0
143								8					-100	-100.0
