# Supplementary material for: Microtubules regulate pancreatic β-cell heterogeneity via spatiotemporal control of insulin secretion hot spots
Source: eLife. 2021 Nov 16;10:e59912. doi: 10.7554/eLife.59912 (PMC8635970; doi:10.7554/eLife.59912)
Supplement: Figure 5—source data 2. [file elife-59912-fig5-data2.zip › Figure 5-source data 1-Python scripts that produce statistical analysis and plots for Figure 5B-F/TaxolHigh2/Taxol High Islet 2.csv]

	Time (frame)	Time (s)	x (px)	y (px)	x (um)	y (um)	Cell #	Cluster #	Unnamed: 8	Unnamed: 9	File Folder	Taxol High 11-4 Plate 2	PairClusterSets	ClusterNum_wrh
0	190	61.75	310.0	254.99999999999997	49.6	40.8	20	1					-100	-100.0
1	200	65.0	296.0	258.0	47.36	41.28	20	-1					-100	-100.0
2	348	113.10000000000001	180.0	186.0	28.8	29.76	6	-1					-100	-100.0
3	683	221.975	218.00000000000003	171.0	34.88	27.36	19	-1					-100	-100.0
4	1264	410.8	286.0	184.0	45.76	29.44	19	-1					-100	-100.0
5	1273	413.725	277.0	177.0	44.32	28.32	19	2					{5, 6, 9, 13, 16}	11.0
6	1276	414.7	265.0	175.0	42.4	28.0	19	2					{16, 5, 6, 9, 13}	11.0
7	1396	453.7	306.0	247.00000000000003	48.96	39.52	20	1					-100	-100.0
8	1416	460.2	297.0	78.0	47.52	12.48	2	-1					-100	-100.0
9	1448	470.6	274.0	175.0	43.84	28.0	19	2					{5, 6, 9, 13, 16}	11.0
10	1449	470.925	321.0	221.0	51.36	35.36	20	3					{10, 12, 14}	12.0
11	1487	483.27500000000003	356.0	283.0	56.96	45.28	21	-1					-100	-100.0
12	1520	494.0	324.0	222.00000000000003	51.84	35.52	20	3					{10, 12, 14}	12.0
13	1546	502.45000000000005	261.0	170.0	41.76	27.2	19	2					{16, 5, 6, 9, 13}	11.0
14	1553	504.725	325.0	227.99999999999997	52.0	36.48	20	3					{10, 12, 14}	12.0
15	1557	506.02500000000003	389.0	275.0	62.24	44.0	21	-1					-100	-100.0
16	1590	516.75	267.0	173.0	42.72	27.68	19	2					{5, 6, 9, 13, 16}	11.0
17	1592	517.4	319.0	248.0	51.04	39.68	20	-1					-100	-100.0
