# Supplementary material for: Microtubules regulate pancreatic β-cell heterogeneity via spatiotemporal control of insulin secretion hot spots
Source: eLife. 2021 Nov 16;10:e59912. doi: 10.7554/eLife.59912 (PMC8635970; doi:10.7554/eLife.59912)
Supplement: Figure 5—source data 2. [file elife-59912-fig5-data2.zip › Figure 5-source data 1-Python scripts that produce statistical analysis and plots for Figure 5B-F/TaxolHigh2/Taxol High Islet 3.csv]

	Time (frame)	Time (s)	x (px)	y (px)	x (um)	y (um)	Cell #	Cluster #	Unnamed: 8	Unnamed: 9	File Folder	Taxol High 11-6 Plate 2	PairClusterSets	ClusterNum_wrh
0	324	105.3	223.0	288	35.68	46.08	4	1					{0, 9}	2.0
1	457	148.525	263.0	159	42.08	25.44	8	-1					{1, 3}	3.0
2	602	195.65	181.0	281	28.96	44.96	0	2					-100	-100.0
3	620	201.5	264.0	150	42.24	24.0	8	-1					{1, 3}	3.0
4	633	205.725	227.99999999999997	278	36.48	44.480000000000004	4	3					{4, 5, 6, 7, 12}	4.0
5	639	207.675	231.0	280	36.96	44.800000000000004	4	3					{4, 5, 6, 7, 12}	4.0
6	671	218.07500000000002	235.0	284	37.6	45.44	4	3					{4, 5, 6, 7, 12}	4.0
7	685	222.625	234.0	284	37.44	45.44	4	3					{4, 5, 6, 7, 12}	4.0
8	699	227.175	141.0	145	22.56	23.2	0	-1					-100	-100.0
9	772	250.9	221.0	285	35.36	45.6	4	1					{0, 9}	2.0
10	814	264.55	182.0	280	29.12	44.800000000000004	0	2					-100	-100.0
11	952	309.40000000000003	190.0	335	30.400000000000002	53.6	2	-1					-100	-100.0
12	972	315.90000000000003	237.0	278	37.92	44.480000000000004	4	3					{4, 5, 6, 7, 12}	4.0
13	1002	325.65000000000003	185.0	271	29.6	43.36	13	4					{16, 13}	5.0
14	1019	331.175	194.0	277	31.04	44.32	13	-1					-100	-100.0
15	1030	334.75	194.0	314	31.04	50.24	5	-1					-100	-100.0
16	1045	339.625	188.0	267	30.080000000000002	42.72	13	4					{16, 13}	5.0
17	1104	358.8	168.0	357	26.88	57.120000000000005	2	-1					-100	-100.0
18	1519	493.675	191.0	235	30.560000000000002	37.6	13	-1					-100	-100.0
19	1539	500.175	157.0	250	25.12	40.0	0	-1					-100	-100.0
20	1554	505.05	168.0	263	26.88	42.08	13	-1					-100	-100.0
