# Supplementary material for: Microtubules regulate pancreatic β-cell heterogeneity via spatiotemporal control of insulin secretion hot spots
Source: eLife. 2021 Nov 16;10:e59912. doi: 10.7554/eLife.59912 (PMC8635970; doi:10.7554/eLife.59912)
Supplement: Figure 5—source data 2. [file elife-59912-fig5-data2.zip › Figure 5-source data 1-Python scripts that produce statistical analysis and plots for Figure 5B-F/TaxolHigh2/Taxol High Islet 4.csv]

	Time (frame)	Time (s)	x (px)	y (px)	x (um)	y (um)	Cell #	Cluster #	Unnamed: 8	Unnamed: 9	File Folder	Taxol High 11-18 Plate 1	PairClusterSets	ClusterNum_wrh
0	221	71.825	395.0	242	63.2	38.72	28	-1					-100.0	-100.0
1	281	91.325	426.99999999999994	175	68.32	28.0	27	-1					-100.0	-100.0
2	599	194.675	454.0	140	72.64	22.400000000000002	26	-1					-100.0	-100.0
