# Supplementary material for: Microtubules regulate pancreatic β-cell heterogeneity via spatiotemporal control of insulin secretion hot spots
Source: eLife. 2021 Nov 16;10:e59912. doi: 10.7554/eLife.59912 (PMC8635970; doi:10.7554/eLife.59912)
Supplement: Figure 5—source data 2. [file elife-59912-fig5-data2.zip › Figure 5-source data 1-Python scripts that produce statistical analysis and plots for Figure 5B-F/TaxolHigh2/Taxol High Islet 5.csv]

	Time (frame)	Time (s)	x (px)	y (px)	x (um)	y (um)	Cell #	Cluster #	Unnamed: 8	Unnamed: 9	File Folder	Taxol High 11-18 Plate 2	PairClusterSets	ClusterNum_wrh
0	51	16.575	34.0	268.0	5.44	42.88	0	-1					-100	-100.0
1	152	49.4	474.0	334.0	75.84	53.44	20	-1					-100	-100.0
2	450	146.25	475.0	312.0	76.0	49.92	20	1					{2, 3}	27.0
3	454	147.55	471.0	318.0	75.36	50.88	20	1					{2, 3}	27.0
4	910	295.75	47.0	378.0	7.5200000000000005	60.480000000000004	4	2					{4, 7}	28.0
5	925	300.625	172.0	234.0	27.52	37.44	22	-1					-100	-100.0
6	942	306.15000000000003	491.0	246.0	78.56	39.36	17	-1					-100	-100.0
7	945	307.125	48.0	378.0	7.68	60.480000000000004	4	2					{4, 7}	28.0
8	1042	338.65000000000003	52.0	392.0	8.32	62.72	4	-1					-100	-100.0
9	1123	364.975	475.0	237.0	76.0	37.92	17	-1					{9, 13}	29.0
10	1168	379.6	473.00000000000006	202.0	75.68	32.32	17	3					{10, 12}	30.0
11	1214	394.55	488.0	229.99999999999997	78.08	36.8	17	4					{11, 14}	31.0
12	1398	454.35	480.0	206.0	76.8	32.96	17	3					{10, 12}	30.0
13	1422	462.15000000000003	475.0	227.99999999999997	76.0	36.48	17	-1					{9, 13}	29.0
14	1477	480.02500000000003	486.00000000000006	227.99999999999997	77.76	36.48	17	4					{11, 14}	31.0
15	1504	488.8	459.99999999999994	231.0	73.6	36.96	6	-1					-100	-100.0
