# Supplementary material for: Microtubules regulate pancreatic β-cell heterogeneity via spatiotemporal control of insulin secretion hot spots
Source: eLife. 2021 Nov 16;10:e59912. doi: 10.7554/eLife.59912 (PMC8635970; doi:10.7554/eLife.59912)
Supplement: Figure 5—source data 2. [file elife-59912-fig5-data2.zip › Figure 5-source data 1-Python scripts that produce statistical analysis and plots for Figure 5B-F/TaxolHigh2/Taxol High Islet 6.csv]

	Time (frame)	Time (s)	x (px)	y (px)	x (um)	y (um)	Cell #	Cluster #	Unnamed: 8	Unnamed: 9	File Folder	Taxol High 11-18 Plate 3	PairClusterSets	ClusterNum_wrh
0	2	0.65	397.0	325.0	63.52	52.0	13	-1					-100	-100.0
1	57	18.525000000000002	133.0	405.99999999999994	21.28	64.96	16	-1					-100	-100.0
2	80	26.0	88.0	95.0	14.08	15.200000000000001	4	-1					-100	-100.0
3	122	39.65	403.0	18.0	64.48	2.88	10	1					{3, 5}	62.0
4	148	48.1	376.0	0.0	60.160000000000004	0.0	0	2					-100	-100.0
5	245	79.625	401.0	21.0	64.16	3.36	10	1					{3, 5}	62.0
6	300	97.5	181.0	367.0	28.96	58.72	16	-1					-100	-100.0
7	317	103.025	351.0	262.0	56.160000000000004	41.92	13	-1					-100	-100.0
8	326	105.95	413.0	10.0	66.08	1.6	8	-1					-100	-100.0
9	357	116.025	194.0	403.0	31.04	64.48	16	-1					-100	-100.0
10	361	117.325	360.0	282.0	57.6	45.12	13	-1					-100	-100.0
11	456	148.20000000000002	305.0	177.0	48.800000000000004	28.32	21	-1					-100	-100.0
12	492	159.9	56.99999999999999	213.0	9.12	34.08	2	-1					-100	-100.0
13	516	167.70000000000002	384.0	1.0	61.44	0.16	0	2					-100	-100.0
14	552	179.4	384.0	371.0	61.44	59.36	15	-1					-100	-100.0
15	565	183.625	342.0	265.0	54.72	42.4	13	-1					-100	-100.0
16	600	195.0	329.0	266.0	52.64	42.56	13	-1					-100	-100.0
17	619	201.175	466.0	154.0	74.56	24.64	9	-1					-100	-100.0
18	676	219.70000000000002	98.0	112.00000000000001	15.68	17.92	4	-1					-100	-100.0
19	872	283.40000000000003	455.99999999999994	286.0	72.96	45.76	14	-1					-100	-100.0
20	892	289.90000000000003	63.0	314.0	10.08	50.24	7	-1					-100	-100.0
21	917	298.02500000000003	428.0	170.0	68.48	27.2	14	3					{25, 27, 21}	63.0
22	967	314.27500000000003	478.0	168.0	76.48	26.88	9	-1					-100	-100.0
23	1044	339.3	385.0	352.0	61.6	56.32	15	-1					-100	-100.0
24	1140	370.5	307.0	142.0	49.120000000000005	22.72	22	-1					-100	-100.0
25	1290	419.25	429.0	172.0	68.64	27.52	14	3					{25, 27, 21}	63.0
26	1308	425.1	497.0	151.0	79.52	24.16	9	-1					-100	-100.0
27	1360	442.0	428.0	172.0	68.48	27.52	14	3					{25, 27, 21}	63.0
28	1390	451.75	445.0	231.0	71.2	36.96	14	-1					-100	-100.0
29	1461	474.825	461.00000000000006	199.0	73.76	31.84	14	-1					{29, 31}	64.0
30	1484	482.3	446.0	134.0	71.36	21.44	9	-1					-100	-100.0
31	1542	501.15000000000003	451.99999999999994	198.0	72.32	31.68	14	-1					{29, 31}	64.0
32	1567	509.27500000000003	479.0	179.0	76.64	28.64	14	-1					-100	-100.0
