# Supplementary material for: Microtubules regulate pancreatic β-cell heterogeneity via spatiotemporal control of insulin secretion hot spots
Source: eLife. 2021 Nov 16;10:e59912. doi: 10.7554/eLife.59912 (PMC8635970; doi:10.7554/eLife.59912)
Supplement: Figure 5—source data 2. [file elife-59912-fig5-data2.zip › Figure 5-source data 1-Python scripts that produce statistical analysis and plots for Figure 5B-F/TaxolHigh2/Taxol High Islet 7.csv]

	Time (frame)	Time (s)	x (px)	y (px)	x (um)	y (um)	Cell #	Cluster #	Unnamed: 8	Unnamed: 9	File Folder	Taxol High 11-30 Plate 2	PairClusterSets	ClusterNum_wrh
0	114	37.050000000000004	368.0	365.0	58.88	58.4	18	-1					-100	-100.0
1	152	49.4	469.00000000000006	260.0	75.04	41.6	28	-1					-100	-100.0
2	231	75.075	302.0	206.99999999999997	48.32	33.12	16	-1					-100	-100.0
3	265	86.125	295.0	368.0	47.2	58.88	0	-1					-100	-100.0
4	307	99.775	290.0	221.0	46.4	35.36	16	1					{4, 5}	58.0
5	309	100.425	294.0	214.0	47.04	34.24	16	1					{4, 5}	58.0
6	344	111.8	145.0	394.0	23.2	63.04	0	-1					-100	-100.0
7	387	125.775	247.00000000000003	429.0	39.52	68.64	35	2					{8, 11, 7}	59.0
8	388	126.10000000000001	245.00000000000003	426.99999999999994	39.2	68.32	35	2					{8, 11, 7}	59.0
9	395	128.375	411.00000000000006	303.0	65.76	48.480000000000004	26	-1					-100	-100.0
10	398	129.35	326.0	0.0	52.160000000000004	0.0	11	-1					-100	-100.0
11	398	129.35	246.0	430.99999999999994	39.36	68.96	35	2					{8, 11, 7}	59.0
12	458	148.85	466.0	158.0	74.56	25.28	24	-1					-100	-100.0
13	473	153.725	391.0	304.0	62.56	48.64	26	-1					-100	-100.0
14	475	154.375	396.0	314.0	63.36	50.24	26	3					{16, 14}	60.0
15	647	210.275	405.99999999999994	317.0	64.96	50.72	26	-1					-100	-100.0
16	769	249.925	396.0	313.0	63.36	50.08	26	3					{16, 14}	60.0
17	831	270.075	0.0	322.0	0.0	51.52	23	-1					-100	-100.0
18	876	284.7	459.99999999999994	269.0	73.6	43.04	28	-1					-100	-100.0
19	961	312.325	408.0	351.0	65.28	56.160000000000004	0	-1					-100	-100.0
20	1160	377.0	28.000000000000004	343.0	4.48	54.88	23	-1					-100	-100.0
21	1232	400.40000000000003	0.0	296.0	0.0	47.36	23	-1					-100	-100.0
22	1462	475.15000000000003	25.0	236.0	4.0	37.76	12	-1					-100	-100.0
23	1575	511.875	411.00000000000006	423.00000000000006	65.76	67.68	19	-1					-100	-100.0
