# Supplementary material for: Microtubules regulate pancreatic β-cell heterogeneity via spatiotemporal control of insulin secretion hot spots
Source: eLife. 2021 Nov 16;10:e59912. doi: 10.7554/eLife.59912 (PMC8635970; doi:10.7554/eLife.59912)
Supplement: Figure 5—source data 2. [file elife-59912-fig5-data2.zip › Figure 5-source data 1-Python scripts that produce statistical analysis and plots for Figure 5B-F/TaxolHigh2/Taxol High Islet 8.csv]

	Time (frame)	Time (s)	x (px)	y (px)	x (um)	y (um)	Cell #	Cluster #	Unnamed: 8	Unnamed: 9	File Folder	Taxol High 11-30 Plate 3	PairClusterSets	ClusterNum_wrh
0	208	67.60000000000001	356.0	404.0	56.96	64.64	16	-1					-100.0	-100.0
1	276	89.7	63.0	1.0	10.08	0.16	1	-1					-100.0	-100.0
2	425	138.125	208.0	280.0	33.28	44.800000000000004	6	-1					-100.0	-100.0
3	485	157.625	423.00000000000006	113.99999999999999	67.68	18.24	21	-1					-100.0	-100.0
4	589	191.425	1.0	181.0	0.16	28.96	0	-1					-100.0	-100.0
5	1041	338.325	344.0	429.0	55.04	68.64	14	-1					-100.0	-100.0
6	1064	345.8	497.0	313.0	79.52	50.08	0	-1					-100.0	-100.0
7	1391	452.075	408.0	401.0	65.28	64.16	27	-1					-100.0	-100.0
