# Supplementary material for: Microtubules regulate pancreatic β-cell heterogeneity via spatiotemporal control of insulin secretion hot spots
Source: eLife. 2021 Nov 16;10:e59912. doi: 10.7554/eLife.59912 (PMC8635970; doi:10.7554/eLife.59912)
Supplement: Figure 5—source data 2. [file elife-59912-fig5-data2.zip › Figure 5-source data 1-Python scripts that produce statistical analysis and plots for Figure 5B-F/TaxolHigh2/Taxol High Islet 9.csv]

	Time (frame)	Time (s)	x (px)	y (px)	x (um)	y (um)	Cell #	Cluster #	Unnamed: 8	Unnamed: 9	File Folder	Taxol High 12-3 Plate 1	PairClusterSets	ClusterNum_wrh
0	28	9.1	501.0	323.0	80.16	51.68	21	1					{0, 16, 21, 14}	34.0
1	30	9.75	298.0	361.0	47.68	57.76	9	-1					-100	-100.0
2	42	13.65	289.0	353.0	46.24	56.480000000000004	0	2					-100	-100.0
3	46	14.950000000000001	50.0	193.0	8.0	30.88	23	3					{3, 36, 38}	35.0
4	47	15.275	43.0	292.0	6.88	46.72	30	-1					-100	-100.0
5	58	18.85	90.0	433.0	14.4	69.28	32	-1					-100	-100.0
6	62	20.150000000000002	426.0	368.0	68.16	58.88	15	-1					-100	-100.0
7	71	23.075	480.99999999999994	86.0	76.96	13.76	17	4					{30, 7}	36.0
8	73	23.725	289.0	344.0	46.24	55.04	8	2					{8, 40}	37.0
9	86	27.95	401.99999999999994	68.0	64.32	10.88	17	-1					-100	-100.0
10	88	28.6	168.0	89.0	26.88	14.24	12	-1					-100	-100.0
11	88	28.6	220.00000000000003	83.0	35.2	13.280000000000001	26	-1					-100	-100.0
12	92	29.900000000000002	198.0	298.0	31.68	47.68	6	-1					-100	-100.0
13	93	30.225	252.99999999999997	349.0	40.48	55.84	6	5					-100	-100.0
14	104	33.800000000000004	508.0	319.0	81.28	51.04	21	1					{0, 16, 21, 14}	34.0
15	122	39.65	56.00000000000001	287.0	8.96	45.92	30	6					{49, 54, 15}	38.0
16	129	41.925000000000004	504.0	315.0	80.64	50.4	21	1					{0, 16, 21, 14}	34.0
17	132	42.9	254.0	357.0	40.64	57.120000000000005	0	-1					-100	-100.0
18	132	42.9	434.99999999999994	437.0	69.6	69.92	19	5					-100	-100.0
19	135	43.875	342.0	45.0	54.72	7.2	27	-1					-100	-100.0
20	138	44.85	499.0	233.0	79.84	37.28	16	7					{27, 20}	39.0
21	139	45.175000000000004	500.0	328.0	80.0	52.480000000000004	21	1					{0, 16, 21, 14}	34.0
22	141	45.825	95.0	403.0	15.200000000000001	64.48	0	8					-100	-100.0
23	155	50.375	508.0	196.0	81.28	31.36	18	9					{29, 23}	40.0
24	156	50.7	308.0	344.0	49.28	55.04	9	-1					-100	-100.0
25	160	52.0	472.0	74.0	75.52	11.84	17	10					{32, 25}	41.0
26	165	53.625	89.0	405.0	14.24	64.8	0	8					-100	-100.0
27	167	54.275	507.0	231.0	81.12	36.96	16	7					{27, 20}	39.0
28	174	56.550000000000004	325.0	15.0	52.0	2.4	0	-1					-100	-100.0
29	174	56.550000000000004	500.0	200.0	80.0	32.0	18	9					{29, 23}	40.0
30	185	60.125	479.0	84.0	76.64	13.44	17	4					{30, 7}	36.0
31	189	61.425000000000004	94.0	397.0	15.040000000000001	63.52	31	8					-100	-100.0
32	196	63.7	472.0	77.0	75.52	12.32	17	10					{32, 25}	41.0
33	199	64.675	507.0	211.0	81.12	33.76	0	11					-100	-100.0
34	203	65.97500000000001	206.99999999999997	283.0	33.12	45.28	6	-1					-100	-100.0
35	212	68.9	509.99999999999994	217.0	81.6	34.72	0	11					-100	-100.0
36	214	69.55	40.0	197.0	6.4	31.52	23	3					{3, 36, 38}	35.0
37	218	70.85000000000001	306.0	385.0	48.96	61.6	4	-1					-100	-100.0
38	219	71.175	48.0	198.0	7.68	31.68	23	3					{3, 36, 38}	35.0
39	229	74.425	505.0	151.0	80.8	24.16	18	-1					-100	-100.0
40	230	74.75	286.0	350.0	45.76	56.0	8	2					{8, 40}	37.0
41	233	75.72500000000001	234.0	430.99999999999994	37.44	68.96	0	12					-100	-100.0
42	249	80.925	250.99999999999997	368.0	40.16	58.88	4	-1					-100	-100.0
43	266	86.45	75.0	423.00000000000006	12.0	67.68	32	-1					-100	-100.0
44	299	97.175	237.0	438.99999999999994	37.92	70.24	4	12					-100	-100.0
45	305	99.125	92.0	401.0	14.72	64.16	0	8					-100	-100.0
46	314	102.05	260.0	505.99999999999994	41.6	80.96	3	13					-100	-100.0
47	315	102.375	96.0	412.0	15.36	65.92	32	8					-100	-100.0
48	328	106.60000000000001	194.0	322.0	31.04	51.52	6	14					{48, 51}	42.0
49	338	109.85000000000001	56.00000000000001	287.0	8.96	45.92	30	6					{49, 54, 15}	38.0
50	382	124.15	358.0	31.0	57.28	4.96	24	-1					-100	-100.0
51	386	125.45	200.99999999999997	324.0	32.16	51.84	6	8					{48, 51}	42.0
52	386	125.45	96.0	401.0	15.36	64.16	0	14					-100	-100.0
53	496	161.20000000000002	98.0	411.00000000000006	15.68	65.76	0	8					-100	-100.0
54	524	170.3	56.00000000000001	287.0	8.96	45.92	30	6					{49, 54, 15}	38.0
55	566	183.95000000000002	500.0	120.0	80.0	19.2	0	-1					-100	-100.0
56	574	186.55	104.0	390.0	16.64	62.4	31	-1					-100	-100.0
57	579	188.175	399.0	77.0	63.84	12.32	17	-1					-100	-100.0
58	635	206.375	106.0	413.99999999999994	16.96	66.24	33	8					-100	-100.0
59	769	249.925	428.0	467.0	68.48	74.72	19	15					{65, 59, 60}	43.0
60	801	260.325	426.99999999999994	476.99999999999994	68.32	76.32	19	15					{65, 59, 60}	43.0
61	821	266.825	396.0	469.00000000000006	63.36	75.04	19	-1					-100	-100.0
62	824	267.8	501.99999999999994	231.99999999999997	80.32	37.12	16	7					-100	-100.0
63	882	286.65000000000003	96.0	413.99999999999994	15.36	66.24	32	8					-100	-100.0
64	901	292.825	249.00000000000003	434.99999999999994	39.84	69.6	4	-1					-100	-100.0
65	910	295.75	426.99999999999994	470.0	68.32	75.2	19	15					{65, 59, 60}	43.0
66	1007	327.27500000000003	162.0	53.0	25.92	8.48	12	-1					-100	-100.0
67	1259	409.175	262.0	511.00000000000006	41.92	81.76	0	13					-100	-100.0
68	1305	424.125	97.0	411.00000000000006	15.52	65.76	0	8					-100	-100.0
69	1489	483.925	432.0	467.0	69.12	74.72	19	15					{72, 69, 71}	44.0
70	1492	484.90000000000003	400.0	488.99999999999994	64.0	78.24	19	-1					-100	-100.0
71	1506	489.45	434.0	466.0	69.44	74.56	19	15					{72, 69, 71}	44.0
72	1576	512.2	430.99999999999994	470.0	68.96	75.2	19	15					{72, 69, 71}	44.0
