# Supplementary material for: Microtubules regulate pancreatic β-cell heterogeneity via spatiotemporal control of insulin secretion hot spots
Source: eLife. 2021 Nov 16;10:e59912. doi: 10.7554/eLife.59912 (PMC8635970; doi:10.7554/eLife.59912)
Supplement: Figure 5—source data 2. [file elife-59912-fig5-data2.zip › Figure 5-source data 1-Python scripts that produce statistical analysis and plots for Figure 5B-F/TaxolLow2/Taxol Low Islet 1.csv]

	Time (frame)	Time (s)	x (px)	y (px)	x (um)	y (um)	Cell #	Cluster #	Unnamed: 8	Unnamed: 9	File Folder	Taxol Low 11-5 Plate 3	PairClusterSets	ClusterNum_wrh
0	239	77.675	392.0	225.99999999999997	62.72	36.16	11	1					{0, 3}	32.0
1	310	100.75	369.0	155.0	59.04	24.8	11	-1					-100	-100.0
2	458	148.85	316.0	249.00000000000003	50.56	39.84	24	-1					-100	-100.0
3	773	251.22500000000002	400.0	229.0	64.0	36.64	11	1					{0, 3}	32.0
4	781	253.82500000000002	376.0	229.99999999999997	60.160000000000004	36.8	11	-1					-100	-100.0
5	840	273.0	273.0	332.0	43.68	53.120000000000005	13	2					{13, 5}	33.0
6	954	310.05	353.0	240.0	56.480000000000004	38.4	11	3					-100	-100.0
7	975	316.875	109.00000000000001	296.0	17.44	47.36	10	-1					-100	-100.0
8	1028	334.1	495.0	178.0	79.2	28.48	0	-1					-100	-100.0
9	1050	341.25	383.0	249.00000000000003	61.28	39.84	11	-1					-100	-100.0
10	1133	368.225	250.99999999999997	311.0	40.16	49.76	2	-1					-100	-100.0
11	1136	369.2	368.0	179.0	58.88	28.64	11	-1					-100	-100.0
12	1169	379.925	422.0	237.0	67.52	37.92	0	-1					-100	-100.0
13	1169	379.925	274.0	332.0	43.84	53.120000000000005	13	2					{13, 5}	33.0
14	1212	393.90000000000003	345.0	239.0	55.2	38.24	0	3					-100	-100.0
15	1339	435.175	342.0	239.0	54.72	38.24	24	3					{19, 15}	34.0
16	1395	453.375	364.0	231.0	58.24	36.96	11	-1					-100	-100.0
17	1417	460.52500000000003	357.0	199.0	57.120000000000005	31.84	11	-1					-100	-100.0
18	1428	464.1	382.0	209.0	61.120000000000005	33.44	11	-1					-100	-100.0
19	1477	480.02500000000003	342.0	242.0	54.72	38.72	24	3					{19, 15}	34.0
20	1531	497.575	372.0	221.0	59.52	35.36	11	-1					-100	-100.0
21	1555	505.375	63.0	249.00000000000003	10.08	39.84	10	-1					-100	-100.0
