# Supplementary material for: Microtubules regulate pancreatic β-cell heterogeneity via spatiotemporal control of insulin secretion hot spots
Source: eLife. 2021 Nov 16;10:e59912. doi: 10.7554/eLife.59912 (PMC8635970; doi:10.7554/eLife.59912)
Supplement: Figure 5—source data 2. [file elife-59912-fig5-data2.zip › Figure 5-source data 1-Python scripts that produce statistical analysis and plots for Figure 5B-F/TaxolLow2/Taxol Low Islet 10.csv]

	Time (frame)	Time (s)	x (px)	y (px)	x (um)	y (um)	Cell #	Cluster #	Unnamed: 8	Unnamed: 9	File Folder	Taxol 12-11 Low Plate 1	PairClusterSets	ClusterNum_wrh
0	272	88.4	349.0	65.0	55.84	10.4	0	-1					-100	-100.0
1	310	100.75	499.0	426.99999999999994	79.84	68.32	0	-1					-100	-100.0
2	429	139.425	511.00000000000006	425.0	81.76	68.0	0	-1					-100	-100.0
3	634	206.05	470.0	104.0	75.2	16.64	18	1					{3, 4}	18.0
4	634	206.05	465.00000000000006	105.0	74.4	16.8	18	1					{3, 4}	18.0
5	793	257.725	17.0	176.0	2.72	28.16	28	-1					-100	-100.0
6	1347	437.77500000000003	499.0	282.0	79.84	45.12	0	-1					-100	-100.0
