# Supplementary material for: Microtubules regulate pancreatic β-cell heterogeneity via spatiotemporal control of insulin secretion hot spots
Source: eLife. 2021 Nov 16;10:e59912. doi: 10.7554/eLife.59912 (PMC8635970; doi:10.7554/eLife.59912)
Supplement: Figure 5—source data 2. [file elife-59912-fig5-data2.zip › Figure 5-source data 1-Python scripts that produce statistical analysis and plots for Figure 5B-F/TaxolLow2/Taxol Low Islet 11.csv]

	Time (frame)	Time (s)	x (px)	y (px)	x (um)	y (um)	Cell #	Cluster #	Unnamed: 8	Unnamed: 9	File Folder	Taxol Low 12-16 Plate 2	PairClusterSets	ClusterNum_wrh
0	482	156.65	412	227	65.92	36.32	10	-1					-100.0	-100.0
1	499	162.175	351	81	56.160000000000004	12.96	6	-1					-100.0	-100.0
