# Supplementary material for: Microtubules regulate pancreatic β-cell heterogeneity via spatiotemporal control of insulin secretion hot spots
Source: eLife. 2021 Nov 16;10:e59912. doi: 10.7554/eLife.59912 (PMC8635970; doi:10.7554/eLife.59912)
Supplement: Figure 5—source data 2. [file elife-59912-fig5-data2.zip › Figure 5-source data 1-Python scripts that produce statistical analysis and plots for Figure 5B-F/TaxolLow2/Taxol Low Islet 12.csv]

	Time (frame)	Time (s)	x (px)	y (px)	x (um)	y (um)	Cell #	Cluster #	Unnamed: 8	Unnamed: 9	File Folder	Taxol Low 12-16 Plate 3	PairClusterSets	ClusterNum_wrh
0	227	73.775	375.0	447.0	60.0	71.52	0	-1					-100	-100.0
1	274	89.05	359.0	465.00000000000006	57.44	74.4	25	-1					-100	-100.0
2	351	114.075	333.0	463.99999999999994	53.28	74.24	25	1					{2, 5}	46.0
3	418	135.85	338.0	473.00000000000006	54.08	75.68	25	-1					-100	-100.0
4	447	145.275	364.0	438.0	58.24	70.08	25	2					{4, 6}	47.0
5	622	202.15	336.0	461.00000000000006	53.76	73.76	25	1					{2, 5}	46.0
6	657	213.525	364.0	438.0	58.24	70.08	25	2					{4, 6}	47.0
7	718	233.35	363.0	454.0	58.08	72.64	25	3					{8, 7}	48.0
8	736	239.20000000000002	364.0	455.0	58.24	72.8	25	3					{8, 7}	48.0
9	778	252.85000000000002	324.0	480.0	51.84	76.8	25	-1					-100	-100.0
10	1023	332.475	426.99999999999994	107.0	68.32	17.12	16	-1					-100	-100.0
11	1057	343.52500000000003	315.0	495.0	50.4	79.2	0	-1					-100	-100.0
12	1168	379.6	401.99999999999994	322.0	64.32	51.52	0	-1					-100	-100.0
13	1302	423.15000000000003	365.0	437.0	58.4	69.92	25	2					-100	-100.0
14	1537	499.52500000000003	426.99999999999994	394.0	68.32	63.04	24	-1					-100	-100.0
