# Supplementary material for: Microtubules regulate pancreatic β-cell heterogeneity via spatiotemporal control of insulin secretion hot spots
Source: eLife. 2021 Nov 16;10:e59912. doi: 10.7554/eLife.59912 (PMC8635970; doi:10.7554/eLife.59912)
Supplement: Figure 5—source data 2. [file elife-59912-fig5-data2.zip › Figure 5-source data 1-Python scripts that produce statistical analysis and plots for Figure 5B-F/TaxolLow2/Taxol Low Islet 14.csv]

	Time (frame)	Time (s)	x (px)	y (px)	x (um)	y (um)	Cell #	Cluster #	Unnamed: 8	Unnamed: 9	File Folder	Taxol Low 12-16 Plate 5	PairClusterSets	ClusterNum_wrh
0	940	305.5	394	229.0	63.04	36.64	10	1					{0, 1, 2, 3, 4}	36.0
1	943	306.475	396	231.0	63.36	36.96	10	1					{0, 1, 2, 3, 4}	36.0
2	1011	328.575	394	233.0	63.04	37.28	10	1					{0, 1, 2, 3, 4}	36.0
3	1296	421.2	394	227.99999999999997	63.04	36.48	10	1					{0, 1, 2, 3, 4}	36.0
4	1355	440.375	385	231.99999999999997	61.6	37.12	10	-1					{0, 1, 2, 3, 4}	36.0
