# Supplementary material for: Microtubules regulate pancreatic β-cell heterogeneity via spatiotemporal control of insulin secretion hot spots
Source: eLife. 2021 Nov 16;10:e59912. doi: 10.7554/eLife.59912 (PMC8635970; doi:10.7554/eLife.59912)
Supplement: Figure 5—source data 2. [file elife-59912-fig5-data2.zip › Figure 5-source data 1-Python scripts that produce statistical analysis and plots for Figure 5B-F/TaxolLow2/Taxol Low Islet 15.csv]

	Time (frame)	Time (s)	x (px)	y (px)	x (um)	y (um)	Cell #	Cluster #	Unnamed: 8	Unnamed: 9	File Folder	Taxol Low 12-17 Plate 2	PairClusterSets	ClusterNum_wrh
0	1052	341.90000000000003	419.00000000000006	73.0	67.04	11.68	17	-1					-100.0	-100.0
1	1117	363.02500000000003	387.0	38.0	61.92	6.08	17	-1					-100.0	-100.0
2	1545	502.125	397.0	225.99999999999997	63.52	36.16	15	-1					-100.0	-100.0
3	1567	509.27500000000003	64.0	40.0	10.24	6.4	0	-1					-100.0	-100.0
