# Supplementary material for: Microtubules regulate pancreatic β-cell heterogeneity via spatiotemporal control of insulin secretion hot spots
Source: eLife. 2021 Nov 16;10:e59912. doi: 10.7554/eLife.59912 (PMC8635970; doi:10.7554/eLife.59912)
Supplement: Figure 5—source data 2. [file elife-59912-fig5-data2.zip › Figure 5-source data 1-Python scripts that produce statistical analysis and plots for Figure 5B-F/TaxolLow2/Taxol Low Islet 16.csv]

	Time (frame)	Time (s)	x (px)	y (px)	x (um)	y (um)	Cell #	Cluster #	Unnamed: 8	Unnamed: 9	File Folder	Taxol Low 12-17 Plate 3	PairClusterSets	ClusterNum_wrh
0	210	68.25	386.0	295.0	61.76	47.2	7	1					-100	-100.0
1	650	211.25	405.99999999999994	451.99999999999994	64.96	72.32	10	-1					-100	-100.0
2	907	294.77500000000003	433.0	423.00000000000006	69.28	67.68	19	-1					-100	-100.0
3	990	321.75	316.0	356.0	50.56	56.96	7	-1					-100	-100.0
4	1014	329.55	432.0	287.0	69.12	45.92	2	-1					-100	-100.0
5	1177	382.52500000000003	290.0	311.0	46.4	49.76	6	-1					-100	-100.0
6	1244	404.3	312.0	269.0	49.92	43.04	6	2					{8, 6}	26.0
7	1270	412.75	386.0	295.0	61.76	47.2	7	1					-100	-100.0
8	1308	425.1	316.0	264.0	50.56	42.24	6	2					{8, 6}	26.0
9	1393	452.725	316.0	302.0	50.56	48.32	6	-1					-100	-100.0
10	1425	463.125	358.0	278.0	57.28	44.480000000000004	7	-1					-100	-100.0
11	1476	479.7	450.0	304.0	72.0	48.64	2	-1					-100	-100.0
