# Supplementary material for: Microtubules regulate pancreatic β-cell heterogeneity via spatiotemporal control of insulin secretion hot spots
Source: eLife. 2021 Nov 16;10:e59912. doi: 10.7554/eLife.59912 (PMC8635970; doi:10.7554/eLife.59912)
Supplement: Figure 5—source data 2. [file elife-59912-fig5-data2.zip › Figure 5-source data 1-Python scripts that produce statistical analysis and plots for Figure 5B-F/TaxolLow2/Taxol Low Islet 2.csv]

	Time (frame)	Time (s)	x (px)	y (px)	x (um)	y (um)	Cell #	Cluster #	Unnamed: 8	Unnamed: 9	File Folder	Taxol Low 11-19 Plate 1	PairClusterSets	ClusterNum_wrh
0	48	15.600000000000001	221.0	17.0	35.36	2.72	25	-1					-100.0	-100.0
1	587	190.775	96.0	73.0	15.36	11.68	26	-1					-100.0	-100.0
2	821	266.825	472.0	375.0	75.52	60.0	18	-1					-100.0	-100.0
3	1043	338.975	104.0	112.00000000000001	16.64	17.92	26	-1					-100.0	-100.0
4	1116	362.7	197.0	10.0	31.52	1.6	25	-1					-100.0	-100.0
5	1163	377.975	111.00000000000001	296.0	17.76	47.36	31	-1					-100.0	-100.0
6	1199	389.675	87.0	193.0	13.92	30.88	12	-1					-100.0	-100.0
7	1240	403.0	75.0	249.00000000000003	12.0	39.84	29	-1					-100.0	-100.0
8	1265	411.125	93.0	308.0	14.88	49.28	31	-1					-100.0	-100.0
9	1388	451.1	235.0	24.0	37.6	3.84	25	-1					-100.0	-100.0
10	1460	474.5	326.0	84.0	52.160000000000004	13.44	20	-1					-100.0	-100.0
11	1475	479.375	409.99999999999994	128.0	65.6	20.48	13	-1					-100.0	-100.0
12	1529	496.925	224.00000000000003	31.0	35.84	4.96	25	-1					-100.0	-100.0
13	1561	507.32500000000005	186.0	28.000000000000004	29.76	4.48	25	-1					-100.0	-100.0
