# Supplementary material for: Microtubules regulate pancreatic β-cell heterogeneity via spatiotemporal control of insulin secretion hot spots
Source: eLife. 2021 Nov 16;10:e59912. doi: 10.7554/eLife.59912 (PMC8635970; doi:10.7554/eLife.59912)
Supplement: Figure 5—source data 2. [file elife-59912-fig5-data2.zip › Figure 5-source data 1-Python scripts that produce statistical analysis and plots for Figure 5B-F/TaxolLow2/Taxol Low Islet 3.csv]

	Time (frame)	Time (s)	x (px)	y (px)	x (um)	y (um)	Cell #	Cluster #	Unnamed: 8	Unnamed: 9	File Folder	Taxol Low 11-19 Plate 3	PairClusterSets	ClusterNum_wrh
0	338	109.85000000000001	266	32	42.56	5.12	33	-1					-100	-100.0
1	1059	344.175	329	259	52.64	41.44	18	1					{1, 3}	28.0
2	1068	347.1	50	52	8.0	8.32	12	-1					-100	-100.0
3	1240	403.0	323	259	51.68	41.44	18	1					{1, 3}	28.0
4	1357	441.02500000000003	344	148	55.04	23.68	6	2					{4, 6, 7}	29.0
5	1452	471.90000000000003	200	61	32.0	9.76	32	-1					-100	-100.0
6	1468	477.1	339	140	54.24	22.400000000000002	6	2					{4, 6, 7}	29.0
7	1516	492.7	345	140	55.2	22.400000000000002	6	2					{4, 6, 7}	29.0
