# Supplementary material for: Microtubules regulate pancreatic β-cell heterogeneity via spatiotemporal control of insulin secretion hot spots
Source: eLife. 2021 Nov 16;10:e59912. doi: 10.7554/eLife.59912 (PMC8635970; doi:10.7554/eLife.59912)
Supplement: Figure 5—source data 2. [file elife-59912-fig5-data2.zip › Figure 5-source data 1-Python scripts that produce statistical analysis and plots for Figure 5B-F/TaxolLow2/Taxol Low Islet 4.csv]

	Time (frame)	Time (s)	x (px)	y (px)	x (um)	y (um)	Cell #	Cluster #	Unnamed: 8	Unnamed: 9	File Folder	Taxol Low 11-20 Plate 1	PairClusterSets	ClusterNum_wrh
0	24	7.800000000000001	210	386.0	33.6	61.76	21	-1					-100	-100.0
1	229	74.425	369	263.0	59.04	42.08	0	1					-100	-100.0
2	268	87.10000000000001	238	95.0	38.08	15.200000000000001	17	-1					-100	-100.0
3	279	90.675	69	275.0	11.040000000000001	44.0	0	2					-100	-100.0
4	312	101.4	384	350.0	61.44	56.0	0	-1					-100	-100.0
5	460	149.5	354	415.00000000000006	56.64	66.4	4	-1					-100	-100.0
6	495	160.875	371	309.0	59.36	49.44	6	-1					-100	-100.0
7	766	248.95000000000002	73	271.0	11.68	43.36	26	2					{11, 7}	1.0
8	1013	329.225	79	252.99999999999997	12.64	40.48	26	-1					-100	-100.0
9	1185	385.125	212	340.0	33.92	54.4	8	-1					-100	-100.0
10	1257	408.52500000000003	421	276.0	67.36	44.160000000000004	2	-1					-100	-100.0
11	1258	408.85	69	269.0	11.040000000000001	43.04	26	2					{11, 7}	1.0
12	1277	415.02500000000003	371	221.0	59.36	35.36	5	-1					-100	-100.0
13	1304	423.8	300	248.0	48.0	39.68	5	-1					-100	-100.0
14	1315	427.375	383	244.0	61.28	39.04	0	-1					-100	-100.0
15	1318	428.35	183	76.0	29.28	12.16	0	-1					-100	-100.0
16	1323	429.975	375	263.0	60.0	42.08	0	1					-100	-100.0
17	1364	443.3	352	225.99999999999997	56.32	36.16	5	-1					-100	-100.0
18	1395	453.375	346	312.0	55.36	49.92	6	-1					-100	-100.0
19	1442	468.65000000000003	310	244.0	49.6	39.04	5	-1					-100	-100.0
20	1455	472.875	77	129.0	12.32	20.64	7	-1					-100	-100.0
