# Supplementary material for: Microtubules regulate pancreatic β-cell heterogeneity via spatiotemporal control of insulin secretion hot spots
Source: eLife. 2021 Nov 16;10:e59912. doi: 10.7554/eLife.59912 (PMC8635970; doi:10.7554/eLife.59912)
Supplement: Figure 5—source data 2. [file elife-59912-fig5-data2.zip › Figure 5-source data 1-Python scripts that produce statistical analysis and plots for Figure 5B-F/TaxolLow2/Taxol Low Islet 5.csv]

	Time (frame)	Time (s)	x (px)	y (px)	x (um)	y (um)	Cell #	Cluster #	Unnamed: 8	Unnamed: 9	File Folder	Taxol Low 11-20 Plate 2	PairClusterSets	ClusterNum_wrh
0	47	15.275	295.0	105.0	47.2	16.8	2	-1					-100	-100.0
1	60	19.5	218.00000000000003	71.0	34.88	11.36	30	1					-100	-100.0
2	71	23.075	244.0	69.0	39.04	11.040000000000001	30	-1					-100	-100.0
3	111	36.075	310.0	103.0	49.6	16.48	0	-1					-100	-100.0
4	135	43.875	321.0	257.0	51.36	41.12	6	2					{16, 4, 5, 25}	20.0
5	207	67.275	321.0	259.0	51.36	41.44	6	2					{16, 4, 5, 25}	20.0
6	229	74.425	281.0	88.0	44.96	14.08	2	-1					-100	-100.0
7	306	99.45	270.0	107.0	43.2	17.12	2	-1					-100	-100.0
8	319	103.675	197.0	72.0	31.52	11.52	30	-1					-100	-100.0
9	331	107.575	243.00000000000003	131.0	38.88	20.96	2	-1					-100	-100.0
10	345	112.125	290.0	282.0	46.4	45.12	4	3					{10, 11, 12, 13, 15}	21.0
11	387	125.775	293.0	273.0	46.88	43.68	4	3					{10, 11, 12, 13, 15}	21.0
12	439	142.675	284.0	274.0	45.44	43.84	4	3					{10, 11, 12, 13, 15}	21.0
13	464	150.8	290.0	279.0	46.4	44.64	4	3					{10, 11, 12, 13, 15}	21.0
14	489	158.925	229.99999999999997	287.0	36.8	45.92	5	-1					-100	-100.0
15	659	214.175	277.0	273.0	44.32	43.68	4	3					{10, 11, 12, 13, 15}	21.0
16	723	234.975	318.0	266.0	50.88	42.56	6	2					{16, 4, 5, 25}	20.0
17	769	249.925	265.0	264.0	42.4	42.24	4	-1					-100	-100.0
18	801	260.325	344.0	297.0	55.04	47.52	6	-1					-100	-100.0
19	819	266.175	250.0	85.0	40.0	13.6	30	-1					-100	-100.0
20	845	274.625	166.0	149.0	26.560000000000002	23.84	3	-1					-100	-100.0
21	872	283.40000000000003	145.0	142.0	23.2	22.72	3	4					-100	-100.0
22	876	284.7	202.0	112.00000000000001	32.32	17.92	0	5					-100	-100.0
23	955	310.375	199.0	111.00000000000001	31.84	17.76	0	5					-100	-100.0
24	995	323.375	321.0	254.99999999999997	51.36	40.8	6	2					{24, 26}	22.0
25	1001	325.325	312.0	264.0	49.92	42.24	6	2					{16, 4, 5, 25}	20.0
26	1072	348.40000000000003	323.0	257.0	51.68	41.12	6	2					{24, 26}	22.0
27	1101	357.825	273.0	131.0	43.68	20.96	2	-1					-100	-100.0
28	1129	366.925	241.0	89.0	38.56	14.24	30	-1					-100	-100.0
29	1316	427.7	178.0	156.0	28.48	24.96	3	-1					-100	-100.0
30	1380	448.5	375.0	234.0	60.0	37.44	13	-1					-100	-100.0
31	1387	450.77500000000003	101.0	155.0	16.16	24.8	10	-1					-100	-100.0
32	1418	460.85	177.0	136.0	28.32	21.76	3	-1					-100	-100.0
33	1439	467.675	148.0	137.0	23.68	21.92	3	4					-100	-100.0
34	1493	485.225	282.0	275.0	45.12	44.0	4	3					{34, 37, 38}	23.0
35	1497	486.52500000000003	131.0	151.0	20.96	24.16	3	-1					-100	-100.0
36	1532	497.90000000000003	347.0	233.0	55.52	37.28	13	-1					-100	-100.0
37	1543	501.475	281.0	272.0	44.96	43.52	4	3					{34, 37, 38}	23.0
38	1562	507.65000000000003	279.0	271.0	44.64	43.36	4	3					{34, 37, 38}	23.0
39	1582	514.15	215.0	70.0	34.4	11.200000000000001	30	1					-100	-100.0
