# Supplementary material for: Microtubules regulate pancreatic β-cell heterogeneity via spatiotemporal control of insulin secretion hot spots
Source: eLife. 2021 Nov 16;10:e59912. doi: 10.7554/eLife.59912 (PMC8635970; doi:10.7554/eLife.59912)
Supplement: Figure 5—source data 2. [file elife-59912-fig5-data2.zip › Figure 5-source data 1-Python scripts that produce statistical analysis and plots for Figure 5B-F/TaxolLow2/Taxol Low Islet 6.csv]

	Time (frame)	Time (s)	x (px)	y (px)	x (um)	y (um)	Cell #	Cluster #	Unnamed: 8	Unnamed: 9	File Folder	Taxol Low 11-20 Plate 3	PairClusterSets	ClusterNum_wrh
0	104	33.800000000000004	200.99999999999997	249.00000000000003	32.16	39.84	19	-1					-100	-100.0
1	418	135.85	175.0	239.0	28.0	38.24	10	-1					-100	-100.0
2	479	155.675	273.0	463.99999999999994	43.68	74.24	2	1					{2, 4}	39.0
3	619	201.175	214.0	283.0	34.24	45.28	19	-1					-100	-100.0
4	638	207.35	277.0	465.00000000000006	44.32	74.4	2	1					{2, 4}	39.0
5	990	321.75	86.0	282.0	13.76	45.12	15	-1					-100	-100.0
6	1402	455.65000000000003	213.0	492.0	34.08	78.72	6	-1					-100	-100.0
7	1481	481.325	113.99999999999999	300.0	18.24	48.0	0	-1					-100	-100.0
