# Supplementary material for: Microtubules regulate pancreatic β-cell heterogeneity via spatiotemporal control of insulin secretion hot spots
Source: eLife. 2021 Nov 16;10:e59912. doi: 10.7554/eLife.59912 (PMC8635970; doi:10.7554/eLife.59912)
Supplement: Figure 5—source data 2. [file elife-59912-fig5-data2.zip › Figure 5-source data 1-Python scripts that produce statistical analysis and plots for Figure 5B-F/TaxolLow2/Taxol Low Islet 7.csv]

	Time (frame)	Time (s)	x (px)	y (px)	x (um)	y (um)	Cell #	Cluster #	Unnamed: 8	Unnamed: 9	File Folder	Taxol Low 12-3 Plate 1	PairClusterSets	ClusterNum_wrh
0	37	12.025	412.0	204.99999999999997	65.92	32.8	9	-1					-100	-100.0
1	61	19.825	220.00000000000003	240.0	35.2	38.4	0	-1					-100	-100.0
2	94	30.55	312.0	252.0	49.92	40.32	5	-1					-100	-100.0
3	113	36.725	450.0	224.00000000000003	72.0	35.84	0	1					-100	-100.0
4	121	39.325	443.0	229.99999999999997	70.88	36.8	9	1					{18, 4, 20, 9}	41.0
5	126	40.95	415.00000000000006	279.0	66.4	44.64	7	2					{5, 14}	42.0
6	128	41.6	453.0	258.0	72.48	41.28	0	-1					-100	-100.0
7	150	48.75	401.99999999999994	289.0	64.32	46.24	7	-1					{21, 7, 10, 13}	43.0
8	168	54.6	430.99999999999994	280.0	68.96	44.800000000000004	7	-1					-100	-100.0
9	180	58.5	445.0	229.99999999999997	71.2	36.8	9	1					{18, 4, 20, 9}	41.0
10	202	65.65	393.0	282.0	62.88	45.12	7	3					{21, 7, 10, 13}	43.0
11	213	69.22500000000001	495.0	175.0	79.2	28.0	0	-1					-100	-100.0
12	221	71.825	488.0	210.0	78.08	33.6	8	4					-100	-100.0
13	224	72.8	393.0	280.0	62.88	44.800000000000004	7	3					{21, 7, 10, 13}	43.0
14	279	90.675	417.0	278.0	66.72	44.480000000000004	7	2					{5, 14}	42.0
15	454	147.55	231.99999999999997	244.0	37.12	39.04	2	-1					-100	-100.0
16	486	157.95000000000002	505.0	209.0	80.8	33.44	8	5					{16, 24}	44.0
17	500	162.5	175.0	5.0	28.0	0.8	0	-1					-100	-100.0
18	525	170.625	438.0	231.0	70.08	36.96	9	1					{9, 18, 4, 20}	41.0
19	629	204.425	389.0	244.0	62.24	39.04	7	-1					-100	-100.0
20	665	216.125	434.99999999999994	229.0	69.6	36.64	9	1					{18, 4, 20, 9}	41.0
21	671	218.07500000000002	395.0	283.0	63.2	45.28	7	3					{10, 21, 13, 7}	43.0
22	745	242.125	466.0	256.0	74.56	40.96	32	-1					-100	-100.0
23	782	254.15	443.0	274.0	70.88	43.84	7	-1					-100	-100.0
24	894	290.55	505.0	210.0	80.8	33.6	8	5					{16, 24}	44.0
25	1119	363.675	195.0	9.0	31.2	1.44	29	-1					-100	-100.0
26	1269	412.425	478.0	16.0	76.48	2.56	0	-1					-100	-100.0
27	1367	444.27500000000003	487.0	217.0	77.92	34.72	8	4					-100	-100.0
28	1532	497.90000000000003	191.0	187.0	30.560000000000002	29.92	38	-1					-100	-100.0
