# Supplementary material for: Microtubules regulate pancreatic β-cell heterogeneity via spatiotemporal control of insulin secretion hot spots
Source: eLife. 2021 Nov 16;10:e59912. doi: 10.7554/eLife.59912 (PMC8635970; doi:10.7554/eLife.59912)
Supplement: Figure 5—source data 2. [file elife-59912-fig5-data2.zip › Figure 5-source data 1-Python scripts that produce statistical analysis and plots for Figure 5B-F/TaxolLow2/Taxol Low Islet 8.csv]

	Time (frame)	Time (s)	x (px)	y (px)	x (um)	y (um)	Cell #	Cluster #	Unnamed: 8	Unnamed: 9	File Folder	Taxol Low 12-2 Plate 2	PairClusterSets	ClusterNum_wrh
0	401	130.32500000000002	231.99999999999997	334.0	53.44	8.5504	0	-1					-100	-100.0
1	507	164.775	277.0	429.0	68.64	10.9824	30	1					{1, 33, 3, 4, 9, 11, 14, 22}	4.0
2	567	184.275	308.0	381.0	60.96	9.7536	42	-1					-100	-100.0
3	609	197.925	281.0	437.0	69.92	11.1872	30	1					{1, 33, 3, 4, 9, 11, 14, 22}	4.0
4	615	199.875	280.0	420.0	67.2	10.752	30	-1					{1, 33, 3, 4, 9, 11, 14, 22}	4.0
5	705	229.125	165.0	446.0	71.36	11.4176	24	-1					-100	-100.0
6	716	232.70000000000002	260.0	423.00000000000006	67.68	10.828800000000001	41	2					{6, 15}	5.0
7	720	234.0	181.0	471.0	75.36	12.0576	1	3					{36, 37, 7, 43, 16}	6.0
8	749	243.425	153.0	482.0	77.12	12.339200000000002	0	4					-100	-100.0
9	751	244.07500000000002	296.0	422.0	67.52	10.8032	30	5					{1, 33, 3, 4, 9, 11, 14, 22}	4.0
10	784	254.8	293.0	438.99999999999994	70.24	11.238399999999999	27	-1					-100	-100.0
11	806	261.95	270.0	434.99999999999994	69.6	11.136	30	1					{1, 33, 3, 4, 9, 11, 14, 22}	4.0
12	811	263.575	451.99999999999994	471.0	75.36	12.0576	34	-1					-100	-100.0
13	813	264.225	391.0	478.0	76.48	12.2368	26	-1					-100	-100.0
14	829	269.425	267.0	420.0	67.2	10.752	30	2					{1, 33, 3, 4, 9, 11, 14, 22}	4.0
15	832	270.40000000000003	260.0	421.0	67.36	10.7776	41	2					{6, 15}	5.0
16	865	281.125	210.0	466.0	74.56	11.9296	1	-1					{36, 37, 7, 43, 16}	6.0
17	870	282.75	166.0	487.0	77.92	12.4672	1	-1					-100	-100.0
18	875	284.375	305.0	425.0	68.0	10.88	27	5					{18, 23}	7.0
19	894	290.55	148.0	479.0	76.64	12.2624	24	4					{35, 38, 45, 19, 24, 26, 30, 31}	8.0
20	896	291.2	328.0	418.0	66.88	10.7008	0	6					-100	-100.0
21	933	303.225	224.00000000000003	359.0	57.44	9.1904	41	-1					-100	-100.0
22	934	303.55	260.0	428.0	68.48	10.956800000000001	30	2					{1, 33, 3, 4, 22, 9, 11, 14}	4.0
23	956	310.7	301.0	429.0	68.64	10.9824	27	5					{18, 23}	7.0
24	979	318.175	135.0	509.99999999999994	81.6	13.056	24	7					{35, 38, 45, 19, 24, 26, 30, 31}	8.0
25	986	320.45	191.0	407.0	65.12	10.419200000000002	39	-1					-100	-100.0
26	991	322.075	125.0	494.00000000000006	79.04	12.646400000000002	24	8					{35, 38, 45, 19, 24, 26, 30, 31}	8.0
27	993	322.725	444.00000000000006	197.0	31.52	5.0432	21	-1					-100	-100.0
28	1008	327.6	490.00000000000006	430.0	68.8	11.008	25	-1					-100	-100.0
29	1027	333.77500000000003	307.0	429.0	68.64	10.9824	23	5					{44, 29}	9.0
30	1076	349.7	145.0	505.99999999999994	80.96	12.9536	24	-1					{35, 38, 45, 19, 24, 26, 30, 31}	8.0
31	1092	354.90000000000003	144.0	488.0	78.08	12.4928	24	-1					{35, 38, 45, 19, 24, 26, 30, 31}	8.0
32	1145	372.125	465.00000000000006	480.0	76.8	12.288	25	-1					-100	-100.0
33	1170	380.25	274.0	437.0	69.92	11.1872	30	1					{1, 33, 3, 4, 9, 11, 14, 22}	4.0
34	1193	387.725	127.0	463.0	74.08	11.8528	24	9					{48, 34, 39}	10.0
35	1225	398.125	118.0	482.0	77.12	12.339200000000002	24	-1					{35, 38, 45, 19, 24, 26, 30, 31}	8.0
36	1242	403.65000000000003	170.0	468.0	74.88	11.9808	1	10					{16, 36, 37, 7, 43}	6.0
37	1259	409.175	220.00000000000003	470.0	75.2	12.032	1	-1					{16, 36, 37, 7, 43}	6.0
38	1267	411.77500000000003	135.0	505.0	80.8	12.927999999999999	24	7					{35, 38, 45, 19, 24, 26, 30, 31}	8.0
39	1269	412.425	162.0	466.0	74.56	11.9296	24	10					{48, 34, 39}	10.0
40	1269	412.425	482.0	505.0	80.8	12.927999999999999	25	11					{40, 41, 46}	11.0
41	1290	419.25	480.99999999999994	497.0	79.52	12.7232	25	11					{40, 41, 46}	11.0
42	1309	425.425	327.0	348.0	55.68	8.9088	42	-1					-100	-100.0
43	1376	447.2	180.0	470.0	75.2	12.032	1	3					{36, 37, 7, 43, 16}	6.0
44	1381	448.825	327.0	422.0	67.52	10.8032	23	6					{44, 29}	9.0
45	1436	466.7	124.0	501.99999999999994	80.32	12.851199999999999	24	8					{35, 38, 45, 19, 24, 26, 30, 31}	8.0
46	1443	468.975	508.0	498.00000000000006	79.68	12.748800000000001	25	-1					{40, 41, 46}	11.0
47	1478	480.35	401.0	484.99999999999994	77.6	12.415999999999999	26	-1					{49, 47}	12.0
48	1508	490.1	132.0	463.0	74.08	11.8528	24	9					{48, 34, 39}	10.0
49	1542	501.15000000000003	378.0	487.0	77.92	12.4672	26	-1					{49, 47}	12.0
