# Supplementary material for: Microtubules regulate pancreatic β-cell heterogeneity via spatiotemporal control of insulin secretion hot spots
Source: eLife. 2021 Nov 16;10:e59912. doi: 10.7554/eLife.59912 (PMC8635970; doi:10.7554/eLife.59912)
Supplement: Figure 5—source data 2. [file elife-59912-fig5-data2.zip › Figure 5-source data 1-Python scripts that produce statistical analysis and plots for Figure 5B-F/TaxolLow2/Taxol Low Islet 9.csv]

	Time (frame)	Time (s)	x (px)	y (px)	x (um)	y (um)	Cell #	Cluster #	Unnamed: 8	Unnamed: 9	File Folder	Taxol Low 12-2 Plate 3	PairClusterSets	ClusterNum_wrh
0	230	74.75	183.0	64.0	29.28	10.24	11	-1					-100	-100.0
1	252	81.9	213.0	80.0	34.08	12.8	11	-1					-100	-100.0
2	269	87.425	267.0	120.0	42.72	19.2	25	1					{2, 4}	14.0
3	271	88.075	275.0	104.0	44.0	16.64	25	-1					-100	-100.0
4	274	89.05	272.0	122.0	43.52	19.52	25	1					{2, 4}	14.0
5	298	96.85000000000001	278.0	143.0	44.480000000000004	22.88	8	2					{5, 22}	15.0
6	336	109.2	182.0	76.0	29.12	12.16	11	-1					-100	-100.0
7	354	115.05	326.0	171.0	52.160000000000004	27.36	13	3					{16, 7, 15}	16.0
8	357	116.025	282.0	303.0	45.12	48.480000000000004	5	-1					-100	-100.0
9	359	116.675	103.0	105.0	16.48	16.8	1	-1					-100	-100.0
10	405	131.625	110.00000000000001	137.0	17.6	21.92	1	-1					-100	-100.0
11	437	142.025	313.0	141.0	50.08	22.56	0	-1					-100	-100.0
12	451	146.57500000000002	318.0	221.0	50.88	35.36	7	4					-100	-100.0
13	465	151.125	94.0	109.00000000000001	15.040000000000001	17.44	1	-1					-100	-100.0
14	475	154.375	149.0	118.0	23.84	18.88	0	-1					-100	-100.0
15	495	160.875	326.0	176.0	52.160000000000004	28.16	13	3					{16, 7, 15}	16.0
16	515	167.375	320.0	168.0	51.2	26.88	13	3					{16, 7, 15}	16.0
17	537	174.525	152.0	145.0	24.32	23.2	20	-1					-100	-100.0
18	539	175.175	345.0	185.0	55.2	29.6	14	-1					-100	-100.0
19	586	190.45000000000002	298.0	219.0	47.68	35.04	7	5					-100	-100.0
20	656	213.20000000000002	213.0	56.00000000000001	34.08	8.96	11	-1					-100	-100.0
21	675	219.375	261.0	146.0	41.76	23.36	8	-1					-100	-100.0
22	703	228.475	277.0	140.0	44.32	22.400000000000002	8	2					{5, 22}	15.0
23	929	301.925	319.0	198.0	51.04	31.68	0	-1					-100	-100.0
24	1011	328.575	337.0	208.0	53.92	33.28	14	-1					-100	-100.0
25	1107	359.77500000000003	328.0	204.0	52.480000000000004	32.64	0	-1					-100	-100.0
26	1177	382.52500000000003	256.0	391.0	40.96	62.56	2	-1					-100	-100.0
27	1180	383.5	150.0	370.0	24.0	59.2	44	-1					-100	-100.0
28	1200	390.0	304.0	217.0	48.64	34.72	7	5					-100	-100.0
29	1257	408.52500000000003	321.0	212.0	51.36	33.92	0	4					-100	-100.0
30	1281	416.325	319.0	218.00000000000003	51.04	34.88	0	4					-100	-100.0
31	1336	434.2	306.0	191.0	48.96	30.560000000000002	8	-1					-100	-100.0
